# Supplementary material for: Contribution of amyloid deposition from oligodendrocytes in a mouse model of Alzheimer’s disease
Source: Mol Neurodegener. 2024 Nov 16;19:83. doi: 10.1186/s13024-024-00759-z (PMC11568619; doi:10.1186/s13024-024-00759-z)
Supplement: Supplementary file 1 — Supplementary Material 1 [file 13024_2024_759_MOESM1_ESM.xlsx]

## Sheet: Sheet1
p_val	avg_log2FC	pct.1	pct.2	p_val_adj	gene	gene_name
0	0.749879	0.894	0.773	0	Gm47283				B1KOAppki
9.1739e-61	0.550588	0.8	0.7	2.50998e-56	Rnf220	ring finger protein 220			B1KOAppki
2.06998e-94	0.531537	0.404	0.226	5.66346e-90	Il33	interleukin 33			B1KOAppki
1.0482e-83	0.507605	0.685	0.514	2.86786e-79	Neat1	nuclear paraspeckle assembly transcript 1 (non-protein coding)			B1KOAppki
5.06151e-65	0.506201	0.754	0.641	1.38483e-60	Prr5l	proline rich 5 like			B1KOAppki
4.55777e-61	0.480344	0.959	0.923	1.247e-56	Plcl1	phospholipase C-like 1			B1KOAppki
8.23676e-74	0.47581	0.536	0.367	2.25358e-69	Ninj2	ninjurin 2			B1KOAppki
3.33065e-69	0.467331	0.463	0.304	9.11266e-65	C030029H02Rik	RIKEN cDNA C030029H02 gene			B1KOAppki
4.04784e-73	0.463675	0.933	0.869	1.10749e-68	Fnbp1	formin binding protein 1			B1KOAppki
2.69774e-63	0.446893	0.616	0.466	7.38102e-59	Pde8a	phosphodiesterase 8A			B1KOAppki
8.09556e-54	0.441694	0.824	0.737	2.21495e-49	St18	suppression of tumorigenicity 18			B1KOAppki
2.76836e-48	0.422728	0.67	0.541	7.57422e-44	D7Ertd443e	DNA segment, Chr 7, ERATO Doi 443, expressed			B1KOAppki
1.08727e-50	0.417211	0.891	0.831	2.97477e-46	Plp1	proteolipid protein (myelin) 1			B1KOAppki
7.75376e-62	0.412745	0.796	0.666	2.12143e-57	Arhgap23	Rho GTPase activating protein 23			B1KOAppki
8.47048e-52	0.407727	0.472	0.358	2.31752e-47	4930415C11Rik	RIKEN cDNA 4930415C11 gene			B1KOAppki
2.30325e-50	0.39682	0.663	0.522	6.30169e-46	Mag	myelin-associated glycoprotein			B1KOAppki
5.60372e-67	0.391328	0.592	0.429	1.53318e-62	Sept4				B1KOAppki
1.36463e-91	0.385625	0.235	0.092	3.73363e-87	Gm42756				B1KOAppki
2.68013e-90	0.382714	0.5	0.329	7.33284e-86	4921511C10Rik	RIKEN cDNA 4921511C10 gene			B1KOAppki
7.2289e-63	0.380761	0.899	0.853	1.97783e-58	Dscaml1	DS cell adhesion molecule like 1			B1KOAppki
2.41128e-78	0.376244	0.312	0.16	6.59726e-74	Ankub1	ankyrin repeat and ubiquitin domain containing 1			B1KOAppki
4.95466e-52	0.374993	0.965	0.956	1.35559e-47	Slc24a2	solute carrier family 24 (sodium/potassium/calcium exchanger), member 2			B1KOAppki
2.80184e-65	0.374339	0.481	0.32	7.66584e-61	4930511M06Rik	RIKEN cDNA 4930511M06 gene			B1KOAppki
2.70767e-60	0.373833	0.663	0.515	7.40818e-56	Adipor2	adiponectin receptor 2			B1KOAppki
7.06189e-49	0.373807	0.556	0.414	1.93213e-44	Pstpip2	proline-serine-threonine phosphatase-interacting protein 2			B1KOAppki
3.27176e-76	0.369249	0.332	0.175	8.95155e-72	4930420G21Rik	RIKEN cDNA 4930420G21 gene			B1KOAppki
1.24467e-40	0.367919	0.981	0.975	3.40542e-36	Pde4b	phosphodiesterase 4B, cAMP specific			B1KOAppki
7.08462e-49	0.367388	0.948	0.919	1.93835e-44	Mast4	microtubule associated serine/threonine kinase family member 4			B1KOAppki
0	0.363631	0.255	0	0	Gm14296	predicted gene 14296			B1KOAppki
1.52399e-42	0.363046	0.698	0.582	4.16963e-38	Trf	transferrin			B1KOAppki
2.09665e-45	0.359697	0.678	0.553	5.73642e-41	Mog	myelin oligodendrocyte glycoprotein			B1KOAppki
2.38518e-54	0.351328	0.668	0.518	6.52585e-50	Phldb1	pleckstrin homology like domain, family B, member 1			B1KOAppki
3.31868e-47	0.349001	0.953	0.917	9.0799e-43	Phlpp1	PH domain and leucine rich repeat protein phosphatase 1			B1KOAppki
3.42285e-60	0.348789	0.496	0.34	9.36492e-56	Ttyh2	tweety family member 2			B1KOAppki
2.49446e-47	0.348482	0.462	0.328	6.82483e-43	A230001M10Rik	RIKEN cDNA A230001M10 gene			B1KOAppki
1.053e-36	0.344337	0.734	0.621	2.88102e-32	Gab1	growth factor receptor bound protein 2-associated protein 1			B1KOAppki
9.06604e-49	0.343893	0.882	0.806	2.48047e-44	Mbp	myelin basic protein			B1KOAppki
7.24385e-46	0.34378	0.671	0.547	1.98192e-41	Aspa	aspartoacylase			B1KOAppki
7.11577e-33	0.343454	0.963	0.94	1.94688e-28	Frmd5	FERM domain containing 5			B1KOAppki
7.76133e-23	0.33693	0.148	0.089	2.1235e-18	9330111N05Rik	RIKEN cDNA 9330111N05 gene			B1KOAppki
3.59203e-57	0.336417	0.964	0.931	9.8278e-53	Mapt	microtubule-associated protein tau			B1KOAppki
2.93751e-43	0.335344	0.784	0.691	8.03703e-39	Ppp1r16b	protein phosphatase 1, regulatory subunit 16B			B1KOAppki
1.26151e-49	0.334934	0.651	0.509	3.45149e-45	Gatm	glycine amidinotransferase (L-arginine:glycine amidinotransferase)			B1KOAppki
3.20097e-35	0.33062	0.851	0.788	8.75784e-31	Pacrg	PARK2 co-regulated			B1KOAppki
5.51002e-40	0.330053	0.854	0.778	1.50754e-35	Enpp2	ectonucleotide pyrophosphatase/phosphodiesterase 2			B1KOAppki
9.76688e-38	0.32658	0.935	0.903	2.67222e-33	Edil3	EGF-like repeats and discoidin I-like domains 3			B1KOAppki
1.16748e-47	0.323559	0.514	0.372	3.19422e-43	Apod	apolipoprotein D			B1KOAppki
1.48157e-45	0.321718	0.575	0.441	4.05358e-41	Daam2	dishevelled associated activator of morphogenesis 2			B1KOAppki
3.7027e-43	0.321384	0.404	0.277	1.01306e-38	Opalin	oligodendrocytic myelin paranodal and inner loop protein			B1KOAppki
4.00409e-40	0.320249	0.835	0.768	1.09552e-35	Frmd4b	FERM domain containing 4B			B1KOAppki
3.74731e-55	0.319764	0.404	0.258	1.02527e-50	Gm10863	predicted gene 10863			B1KOAppki
1.84659e-44	0.318391	0.705	0.582	5.05227e-40	Dock1	dedicator of cytokinesis 1			B1KOAppki
2.29006e-37	0.318249	0.868	0.79	6.26559e-33	Cdk19	cyclin dependent kinase 19			B1KOAppki
4.64095e-31	0.313064	0.537	0.427	1.26976e-26	Adamtsl1	ADAMTS-like 1			B1KOAppki
3.27384e-53	0.312881	0.239	0.127	8.95724e-49	Abca8a	ATP-binding cassette, sub-family A member 8a			B1KOAppki
9.48435e-69	0.312174	0.392	0.231	2.59492e-64	Hapln2	hyaluronan and proteoglycan link protein 2			B1KOAppki
8.19967e-28	0.311457	0.323	0.232	2.24343e-23	Cntnap5c	contactin associated protein-like 5C			B1KOAppki
9.03246e-45	0.311373	0.523	0.385	2.47128e-40	1700047M11Rik	RIKEN cDNA 1700047M11 gene			B1KOAppki
1.63528e-42	0.310062	0.531	0.397	4.47413e-38	Plekhh1	pleckstrin homology domain containing, family H (with MyTH4 domain) member 1			B1KOAppki
7.60138e-27	0.308109	0.712	0.62	2.07974e-22	Apoe	apolipoprotein E			B1KOAppki
1.11267e-59	0.307057	0.476	0.321	3.04427e-55	Cerk	ceramide kinase			B1KOAppki
5.8282e-26	0.304806	0.728	0.651	1.5946e-21	Gm16168	predicted gene 16168			B1KOAppki
8.16328e-37	0.302283	0.741	0.633	2.23347e-32	Gm11149	predicted gene 11149			B1KOAppki
1.76112e-79	0.300967	0.205	0.079	4.81842e-75	Fbxw15	F-box and WD-40 domain protein 15			B1KOAppki
8.9248e-36	0.299453	0.706	0.595	2.44183e-31	Rab31	RAB31, member RAS oncogene family			B1KOAppki
1.66119e-48	0.297404	0.584	0.436	4.54502e-44	Sec14l5	SEC14-like lipid binding 5			B1KOAppki
1.64674e-43	0.297388	0.414	0.287	4.50548e-39	Csrp1	cysteine and glycine-rich protein 1			B1KOAppki
1.02635e-29	0.296668	0.917	0.885	2.8081e-25	Dock10	dedicator of cytokinesis 10			B1KOAppki
7.60458e-30	0.296235	0.815	0.733	2.08061e-25	Erbin	Erbb2 interacting protein			B1KOAppki
2.41822e-31	0.296086	0.816	0.77	6.61626e-27	Spock1	sparc/osteonectin, cwcv and kazal-like domains proteoglycan 1			B1KOAppki
7.26839e-27	0.294882	0.803	0.727	1.98863e-22	Cdh20	cadherin 20			B1KOAppki
3.41836e-34	0.293794	0.653	0.532	9.35264e-30	Bcas1	brain enriched myelin associated protein 1			B1KOAppki
1.0465e-25	0.293179	0.847	0.781	2.86324e-21	Zfp536	zinc finger protein 536			B1KOAppki
3.77112e-39	0.292976	0.662	0.532	1.03178e-34	Gjc3	gap junction protein, gamma 3			B1KOAppki
1.67833e-34	0.292646	0.519	0.405	4.5919e-30	Kcnk13	potassium channel, subfamily K, member 13			B1KOAppki
2.20181e-42	0.291273	0.617	0.484	6.02416e-38	Plekhg1	pleckstrin homology domain containing, family G (with RhoGef domain) member 1			B1KOAppki
2.88531e-21	0.289677	0.49	0.405	7.89422e-17	Lrmda	leucine rich melanocyte differentiation associated			B1KOAppki
2.30775e-24	0.289043	0.853	0.797	6.31401e-20	Ano4	anoctamin 4			B1KOAppki
7.4446e-33	0.286382	0.793	0.708	2.03684e-28	Kif13b	kinesin family member 13B			B1KOAppki
8.48611e-37	0.285916	0.99	0.984	2.3218e-32	Qk				B1KOAppki
1.2904e-37	0.285539	0.968	0.943	3.53053e-33	Zeb2	zinc finger E-box binding homeobox 2			B1KOAppki
4.34414e-32	0.284036	0.804	0.731	1.18856e-27	Shtn1	shootin 1			B1KOAppki
5.32918e-46	0.281068	0.483	0.341	1.45806e-41	Anln	anillin, actin binding protein			B1KOAppki
3.86878e-74	0.280671	0.543	0.372	1.0585e-69	Gm43713				B1KOAppki
5.66313e-38	0.279446	0.582	0.453	1.54943e-33	Fa2h	fatty acid 2-hydroxylase			B1KOAppki
3.62007e-39	0.277539	0.553	0.433	9.9045e-35	Pls1	plastin 1 (I-isoform)			B1KOAppki
1.49114e-41	0.276025	0.615	0.487	4.07975e-37	Rffl	ring finger and FYVE like domain containing protein			B1KOAppki
5.68049e-48	0.275945	0.229	0.122	1.55418e-43	Bfsp2	beaded filament structural protein 2, phakinin			B1KOAppki
4.41247e-30	0.275895	0.819	0.743	1.20725e-25	Ypel2	yippee like 2			B1KOAppki
3.74659e-31	0.273762	0.792	0.702	1.02507e-26	Bin1	bridging integrator 1			B1KOAppki
1.64839e-36	0.272996	0.615	0.496	4.50999e-32	Car2	carbonic anhydrase 2			B1KOAppki
1.01279e-29	0.271842	0.736	0.648	2.77099e-25	Tmcc3	transmembrane and coiled coil domains 3			B1KOAppki
1.05348e-35	0.270617	0.609	0.49	2.88233e-31	Gna12	guanine nucleotide binding protein, alpha 12			B1KOAppki
1.83952e-29	0.269385	0.516	0.402	5.03293e-25	Tspan2	tetraspanin 2			B1KOAppki
3.15686e-35	0.268902	0.366	0.259	8.63717e-31	Dnajb2	DnaJ heat shock protein family (Hsp40) member B2			B1KOAppki
4.13811e-23	0.268201	0.909	0.881	1.13219e-18	Pex5l	peroxisomal biogenesis factor 5-like			B1KOAppki
1.46775e-35	0.265525	0.498	0.377	4.01577e-31	Creb5	cAMP responsive element binding protein 5			B1KOAppki
1.09859e-38	0.265352	0.839	0.743	3.00576e-34	Cdc37l1	cell division cycle 37-like 1			B1KOAppki
6.34246e-35	0.265086	0.457	0.336	1.7353e-30	Nkain1	Na+/K+ transporting ATPase interacting 1			B1KOAppki
1.07525e-30	0.264488	0.785	0.688	2.94189e-26	Aatk	apoptosis-associated tyrosine kinase			B1KOAppki
1.23525e-28	0.263743	0.45	0.346	3.37965e-24	Glul	glutamate-ammonia ligase			B1KOAppki
4.46996e-34	0.263393	0.614	0.502	1.22298e-29	Arhgef28	Rho guanine nucleotide exchange factor 28			B1KOAppki
1.49673e-19	0.262657	0.749	0.692	4.09504e-15	4930419G24Rik	RIKEN cDNA 4930419G24 gene			B1KOAppki
5.46695e-24	0.259948	0.874	0.819	1.49576e-19	Plxdc2	plexin domain containing 2			B1KOAppki
3.99887e-42	0.259831	0.252	0.147	1.09409e-37	Gm48370				B1KOAppki
3.32469e-32	0.259114	0.508	0.392	9.09634e-28	Gm42413				B1KOAppki
3.77087e-34	0.256599	0.353	0.246	1.03171e-29	Tnfaip6	tumor necrosis factor alpha induced protein 6			B1KOAppki
2.05157e-32	0.254205	0.747	0.656	5.6131e-28	Il1rap	interleukin 1 receptor accessory protein			B1KOAppki
7.10479e-30	0.253727	0.372	0.269	1.94387e-25	Mob3b	MOB kinase activator 3B			B1KOAppki
6.50898e-19	0.248116	0.736	0.671	1.78086e-14	Slc12a2	solute carrier family 12, member 2			B1KOAppki
2.22923e-29	0.247721	0.877	0.828	6.09917e-25	Agap1	ArfGAP with GTPase domain, ankyrin repeat and PH domain 1			B1KOAppki
3.65059e-38	0.2471	0.433	0.307	9.988e-34	Ppfibp2	PTPRF interacting protein, binding protein 2 (liprin beta 2)			B1KOAppki
1.26156e-32	0.246361	0.614	0.503	3.45164e-28	St6gal1	beta galactoside alpha 2,6 sialyltransferase 1			B1KOAppki
4.73243e-26	0.242444	0.703	0.621	1.29479e-21	Abhd17b	abhydrolase domain containing 17B			B1KOAppki
1.25035e-48	0.241873	0.996	0.995	3.42096e-44	Magi2	membrane associated guanylate kinase, WW and PDZ domain containing 2			B1KOAppki
7.31819e-36	0.241512	0.975	0.957	2.00226e-31	Fgfr2	fibroblast growth factor receptor 2			B1KOAppki
1.18707e-23	0.240835	0.648	0.556	3.24783e-19	Tmeff1	transmembrane protein with EGF-like and two follistatin-like domains 1			B1KOAppki
4.92765e-29	0.240154	0.525	0.413	1.34821e-24	Sytl2	synaptotagmin-like 2			B1KOAppki
5.42801e-29	0.238068	0.905	0.85	1.4851e-24	Map7	microtubule-associated protein 7			B1KOAppki
1.69041e-22	0.237834	0.801	0.728	4.62497e-18	Kcnab1	potassium voltage-gated channel, shaker-related subfamily, beta member 1			B1KOAppki
9.5848e-35	0.235164	0.649	0.527	2.6224e-30	Tubb4a	tubulin, beta 4A class IVA			B1KOAppki
2.15026e-25	0.234195	0.788	0.711	5.88312e-21	Aplp1	amyloid beta precursor like protein 1			B1KOAppki
3.10805e-28	0.233815	0.709	0.613	8.50362e-24	Slain1	SLAIN motif family, member 1			B1KOAppki
1.05113e-65	0.233101	0.42	0.263	2.8759e-61	1700084C06Rik	RIKEN cDNA 1700084C06 gene			B1KOAppki
8.51455e-20	0.232461	0.471	0.382	2.32958e-15	Lama2	laminin, alpha 2			B1KOAppki
3.1651e-27	0.232446	0.677	0.576	8.65971e-23	Usp54	ubiquitin specific peptidase 54			B1KOAppki
7.79914e-23	0.23106	0.637	0.552	2.13384e-18	Myo1d	myosin ID			B1KOAppki
3.88879e-29	0.230946	0.48	0.372	1.06397e-24	Hepacam	hepatocyte cell adhesion molecule			B1KOAppki
1.39452e-27	0.230898	0.883	0.835	3.81539e-23	Dip2b	disco interacting protein 2 homolog B			B1KOAppki
4.8909e-16	0.230484	0.895	0.865	1.33815e-11	Grm3	glutamate receptor, metabotropic 3			B1KOAppki
1.18339e-35	0.230196	0.41	0.29	3.23777e-31	Cntn2	contactin 2			B1KOAppki
1.63125e-31	0.229999	0.448	0.335	4.46311e-27	Tmbim1	transmembrane BAX inhibitor motif containing 1			B1KOAppki
7.14301e-23	0.228421	0.574	0.479	1.95433e-18	Clmn	calmin			B1KOAppki
1.67519e-22	0.226823	0.588	0.491	4.58333e-18	Pik3c2b	phosphatidylinositol-4-phosphate 3-kinase catalytic subunit type 2 beta			B1KOAppki
1.95797e-36	0.226638	0.546	0.417	5.357e-32	Dbndd2	dysbindin domain containing 2			B1KOAppki
5.78876e-28	0.226143	0.657	0.568	1.58381e-23	Mast3	microtubule associated serine/threonine kinase 3			B1KOAppki
3.80819e-21	0.223898	0.851	0.794	1.04192e-16	Nfia	nuclear factor I/A			B1KOAppki
2.38937e-30	0.223566	0.421	0.312	6.53732e-26	Litaf	LPS-induced TN factor			B1KOAppki
4.97767e-31	0.223556	0.489	0.372	1.36189e-26	Cobll1	Cobl-like 1			B1KOAppki
4.8295e-13	0.223418	0.197	0.145	1.32135e-08	Slc13a1	solute carrier family 13 (sodium/sulfate symporters), member 1			B1KOAppki
4.53708e-31	0.221941	0.549	0.432	1.24135e-26	Kazn	kazrin, periplakin interacting protein			B1KOAppki
9.20205e-24	0.220946	0.663	0.572	2.51768e-19	Dip2a	disco interacting protein 2 homolog A			B1KOAppki
1.80904e-29	0.220197	0.797	0.705	4.94954e-25	Hipk2	homeodomain interacting protein kinase 2			B1KOAppki
2.72079e-27	0.219715	0.456	0.356	7.44407e-23	Ccp110	centriolar coiled coil protein 110			B1KOAppki
1.27885e-25	0.218064	0.544	0.438	3.49893e-21	Desi1	desumoylating isopeptidase 1			B1KOAppki
1.09271e-26	0.217842	0.771	0.69	2.98964e-22	Nbas	neuroblastoma amplified sequence			B1KOAppki
2.15685e-27	0.216898	0.709	0.609	5.90114e-23	Sh3d19	SH3 domain protein D19			B1KOAppki
1.63531e-18	0.21636	0.682	0.611	4.47422e-14	Fam13c	family with sequence similarity 13, member C			B1KOAppki
2.03836e-34	0.215985	0.453	0.334	5.57694e-30	Megf10	multiple EGF-like-domains 10			B1KOAppki
4.20048e-20	0.215213	0.715	0.654	1.14925e-15	Gm28376				B1KOAppki
4.11769e-19	0.215107	0.706	0.626	1.1266e-14	Ywhaq	tyrosine 3-monooxygenase/tryptophan 5-monooxygenase activation protein theta			B1KOAppki
1.22976e-29	0.214938	0.383	0.277	3.36464e-25	Dock5	dedicator of cytokinesis 5			B1KOAppki
3.75094e-21	0.214424	0.717	0.635	1.02626e-16	Stxbp6	syntaxin binding protein 6 (amisyn)			B1KOAppki
9.43528e-51	0.214146	0.402	0.258	2.58149e-46	A330049N07Rik	RIKEN cDNA A330049N07 gene			B1KOAppki
5.2964e-38	0.213981	0.33	0.216	1.4491e-33	Akr1b3				B1KOAppki
4.00492e-25	0.213653	0.686	0.584	1.09575e-20	Mobp	myelin-associated oligodendrocytic basic protein			B1KOAppki
1.11069e-25	0.213541	0.425	0.323	3.03883e-21	Mal	myelin and lymphocyte protein, T cell differentiation protein			B1KOAppki
2.20939e-13	0.211007	0.886	0.861	6.04488e-09	St6galnac3	ST6 (alpha-N-acetyl-neuraminyl-2,3-beta-galactosyl-1,3)-N-acetylgalactosaminide alpha-2,6-sialyltransferase 3			B1KOAppki
3.97514e-20	0.210813	0.723	0.635	1.0876e-15	Kif13a	kinesin family member 13A			B1KOAppki
9.4945e-27	0.210143	0.521	0.414	2.5977e-22	Abca2	ATP-binding cassette, sub-family A member 2			B1KOAppki
2.0248e-21	0.209973	0.757	0.676	5.53985e-17	Myo6	myosin VI			B1KOAppki
2.45523e-20	0.207548	0.63	0.531	6.71752e-16	5031439G07Rik	RIKEN cDNA 5031439G07 gene			B1KOAppki
1.39002e-21	0.207277	0.833	0.798	3.80311e-17	Tsix	X (inactive)-specific transcript, opposite strand			B1KOAppki
9.66717e-35	0.207211	0.322	0.214	2.64494e-30	Tmem63a	transmembrane protein 63a			B1KOAppki
2.79515e-29	0.20683	0.438	0.327	7.64753e-25	Cldn11	claudin 11			B1KOAppki
1.31642e-22	0.206507	0.554	0.459	3.60173e-18	Gm11659				B1KOAppki
8.40723e-34	0.206253	0.33	0.223	2.30022e-29	Arsg	arylsulfatase G			B1KOAppki
6.34291e-37	0.206013	0.446	0.32	1.73542e-32	Rhou	ras homolog family member U			B1KOAppki
1.02488e-20	0.205987	0.65	0.561	2.80408e-16	Grb14	growth factor receptor bound protein 14			B1KOAppki
9.64115e-33	0.205712	0.398	0.283	2.63782e-28	Josd2	Josephin domain containing 2			B1KOAppki
3.22579e-28	0.204862	0.412	0.306	8.82576e-24	Kcna6	potassium voltage-gated channel, shaker-related, subfamily, member 6			B1KOAppki
2.61939e-15	0.204641	0.758	0.692	7.16664e-11	Ttll7	tubulin tyrosine ligase-like family, member 7			B1KOAppki
1.54183e-16	0.203987	0.543	0.465	4.21846e-12	Gm37459				B1KOAppki
1.59862e-28	0.203738	0.352	0.251	4.37383e-24	Gprc5b	G protein-coupled receptor, family C, group 5, member B			B1KOAppki
2.66037e-16	0.203732	0.828	0.778	7.27878e-12	Dleu2	deleted in lymphocytic leukemia, 2			B1KOAppki
5.18827e-36	0.203064	0.304	0.196	1.41951e-31	Mboat1	membrane bound O-acyltransferase domain containing 1			B1KOAppki
3.96691e-24	0.201227	0.895	0.838	1.08535e-19	Vmp1	vacuole membrane protein 1			B1KOAppki
1.35718e-25	0.200783	0.729	0.639	3.71326e-21	2610035D17Rik	RIKEN cDNA 2610035D17 gene			B1KOAppki
3.05039e-22	0.200005	0.405	0.314	8.34586e-18	Stmn4	stathmin-like 4			B1KOAppki
1.51907e-24	0.199947	0.68	0.59	4.15619e-20	Cipc	CLOCK interacting protein, circadian			B1KOAppki
7.09739e-22	0.199702	0.384	0.295	1.94185e-17	Qdpr	quinoid dihydropteridine reductase			B1KOAppki
5.08947e-23	0.198542	0.685	0.594	1.39248e-18	Myo18a	myosin XVIIIA			B1KOAppki
7.30084e-32	0.198506	0.347	0.241	1.99751e-27	Ermn	ermin, ERM-like protein			B1KOAppki
4.55534e-27	0.198028	0.609	0.499	1.24634e-22	Sez6l2	seizure related 6 homolog like 2			B1KOAppki
6.8751e-30	0.196396	0.359	0.254	1.88103e-25	Gm19522	predicted gene, 19522			B1KOAppki
2.5078e-33	0.195838	0.397	0.282	6.86135e-29	Rasgrp3	RAS, guanyl releasing protein 3			B1KOAppki
2.14037e-200	0.195826	0.167	0.009	5.85604e-196	Gm14399	predicted gene 14399			B1KOAppki
4.22903e-21	0.195314	0.881	0.847	1.15706e-16	Zdhhc14	zinc finger, DHHC domain containing 14			B1KOAppki
2.12407e-21	0.195277	0.628	0.533	5.81145e-17	Nfix	nuclear factor I/X			B1KOAppki
7.18725e-19	0.195241	0.825	0.755	1.96643e-14	Pak1	p21 (RAC1) activated kinase 1			B1KOAppki
1.44636e-21	0.194613	0.583	0.488	3.95724e-17	Chd7	chromodomain helicase DNA binding protein 7			B1KOAppki
3.52455e-32	0.194277	0.332	0.226	9.64317e-28	Rassf2	Ras association (RalGDS/AF-6) domain family member 2			B1KOAppki
1.81632e-18	0.19356	0.94	0.909	4.96946e-14	Sik3	SIK family kinase 3			B1KOAppki
5.03124e-22	0.193428	0.312	0.228	1.37655e-17	Prrg1	proline rich Gla (G-carboxyglutamic acid) 1			B1KOAppki
5.85468e-38	0.192851	0.301	0.192	1.60184e-33	Gm19500	predicted gene, 19500			B1KOAppki
4.66735e-20	0.191903	0.73	0.646	1.27699e-15	Syt11	synaptotagmin XI			B1KOAppki
1.26365e-20	0.191347	0.948	0.929	3.45735e-16	Rtn4	reticulon 4			B1KOAppki
2.09212e-30	0.191304	0.21	0.126	5.72403e-26	Galnt6	polypeptide N-acetylgalactosaminyltransferase 6			B1KOAppki
1.08729e-23	0.191135	0.444	0.345	2.97484e-19	Mtmr2	myotubularin related protein 2			B1KOAppki
2.26123e-24	0.189885	0.512	0.407	6.18673e-20	Itpk1	inositol 1,3,4-triphosphate 5/6 kinase			B1KOAppki
5.54784e-18	0.189867	0.859	0.813	1.51789e-13	Foxn3	forkhead box N3			B1KOAppki
6.10312e-16	0.18981	0.38	0.3	1.66981e-11	Bcas1os2	brain enriched myelin associated protein 1, opposite strand 2			B1KOAppki
1.18355e-15	0.189033	0.93	0.894	3.23819e-11	Sept7				B1KOAppki
3.87907e-30	0.188174	0.951	0.932	1.06131e-25	Gpm6b	glycoprotein m6b			B1KOAppki
2.4894e-14	0.186796	0.773	0.726	6.811e-10	Gm35188	predicted gene, 35188			B1KOAppki
1.22227e-18	0.186477	0.791	0.734	3.34413e-14	Srcin1	SRC kinase signaling inhibitor 1			B1KOAppki
2.81198e-31	0.186389	0.625	0.509	7.69357e-27	Bcl2l1	BCL2-like 1			B1KOAppki
6.18197e-22	0.18628	0.261	0.184	1.69139e-17	Hhip	Hedgehog-interacting protein			B1KOAppki
2.85623e-20	0.184772	0.916	0.886	7.81466e-16	Tbc1d5	TBC1 domain family, member 5			B1KOAppki
6.035e-14	0.184549	0.863	0.82	1.65118e-09	Gm4258	predicted gene 4258			B1KOAppki
1.31158e-17	0.183836	0.756	0.678	3.58848e-13	Scd2	stearoyl-Coenzyme A desaturase 2			B1KOAppki
1.52825e-16	0.183518	0.684	0.602	4.18128e-12	Pik3r1	phosphoinositide-3-kinase regulatory subunit 1			B1KOAppki
6.3696e-23	0.18335	0.695	0.6	1.74272e-18	Otud7b	OTU domain containing 7B			B1KOAppki
2.53084e-28	0.183089	0.287	0.194	6.92437e-24	Lgi3	leucine-rich repeat LGI family, member 3			B1KOAppki
7.54317e-21	0.182788	0.977	0.957	2.06381e-16	Ncam1	neural cell adhesion molecule 1			B1KOAppki
1.02654e-226	0.1825	0.162	0.001	2.8086e-222	Gm14443	predicted gene 14443			B1KOAppki
1.31997e-18	0.181301	0.975	0.962	3.61144e-14	Tmeff2	transmembrane protein with EGF-like and two follistatin-like domains 2			B1KOAppki
5.21038e-22	0.181074	0.87	0.84	1.42556e-17	Fmnl2	formin-like 2			B1KOAppki
4.66032e-27	0.181067	0.644	0.537	1.27506e-22	Ugt8a	UDP galactosyltransferase 8A			B1KOAppki
4.91401e-15	0.180362	0.783	0.726	1.34447e-10	Pip4k2a	phosphatidylinositol-5-phosphate 4-kinase, type II, alpha			B1KOAppki
4.10619e-31	0.179831	0.301	0.2	1.12345e-26	Myrf	myelin regulatory factor			B1KOAppki
2.27751e-11	0.179553	0.765	0.699	6.23126e-07	Slc38a2	solute carrier family 38, member 2			B1KOAppki
1.55619e-27	0.179133	0.399	0.296	4.25775e-23	Sec11c	SEC11 homolog C, signal peptidase complex subunit			B1KOAppki
5.88267e-20	0.178255	0.382	0.294	1.6095e-15	Efnb3	ephrin B3			B1KOAppki
3.84244e-22	0.176578	0.354	0.262	1.05129e-17	Prkcq	protein kinase C, theta			B1KOAppki
4.6093e-21	0.176343	0.768	0.7	1.26111e-16	Zfp532	zinc finger protein 532			B1KOAppki
1.88709e-21	0.175589	0.573	0.47	5.16308e-17	Wipf1	WAS/WASL interacting protein family, member 1			B1KOAppki
3.68732e-24	0.175101	0.727	0.652	1.00885e-19	Btaf1	B-TFIID TATA-box binding protein associated factor 1			B1KOAppki
4.63421e-21	0.174865	0.802	0.735	1.26792e-16	Dock9	dedicator of cytokinesis 9			B1KOAppki
2.53634e-31	0.174585	0.462	0.353	6.93944e-27	Lekr1	leucine, glutamate and lysine rich 1			B1KOAppki
3.57356e-19	0.174448	0.814	0.749	9.77727e-15	Map4	microtubule-associated protein 4			B1KOAppki
3.48668e-19	0.174346	0.951	0.925	9.53955e-15	Clasp2	CLIP associating protein 2			B1KOAppki
2.9451e-11	0.174322	0.961	0.945	8.05779e-07	Zbtb20	zinc finger and BTB domain containing 20			B1KOAppki
2.45491e-23	0.17247	0.942	0.915	6.71663e-19	Dst	dystonin			B1KOAppki
4.22944e-21	0.171613	0.321	0.237	1.15718e-16	1810062O18Rik	RIKEN cDNA 1810062O18 gene			B1KOAppki
1.50208e-46	0.171385	0.407	0.273	4.1097e-42	Ide	insulin degrading enzyme			B1KOAppki
9.69041e-14	0.170909	0.381	0.307	2.6513e-09	Sirt2	sirtuin 2			B1KOAppki
6.97593e-24	0.170081	0.224	0.147	1.90861e-19	Rnf43	ring finger protein 43			B1KOAppki
1.52148e-24	0.169889	0.413	0.313	4.16277e-20	Elovl7	ELOVL fatty acid elongase 7			B1KOAppki
5.00645e-23	0.169668	0.755	0.678	1.36976e-18	Cog5	component of oligomeric golgi complex 5			B1KOAppki
4.45308e-32	0.169025	0.315	0.21	1.21836e-27	Insc	INSC spindle orientation adaptor protein			B1KOAppki
4.63643e-12	0.168717	0.851	0.816	1.26853e-07	Ptn	pleiotrophin			B1KOAppki
5.51337e-12	0.168542	0.862	0.822	1.50846e-07	Sorcs1	sortilin-related VPS10 domain containing receptor 1			B1KOAppki
2.27621e-18	0.168282	0.323	0.244	6.22771e-14	Atp8b1	ATPase, class I, type 8B, member 1			B1KOAppki
4.01493e-23	0.168263	0.42	0.321	1.09848e-18	Clic4	chloride intracellular channel 4			B1KOAppki
8.76257e-21	0.167547	0.461	0.367	2.39744e-16	Nrbp2	nuclear receptor binding protein 2			B1KOAppki
4.53805e-27	0.166762	0.413	0.308	1.24161e-22	Rftn1	raftlin lipid raft linker 1			B1KOAppki
1.08273e-29	0.166613	0.29	0.193	2.96234e-25	Ndrg1	N-myc downstream regulated gene 1			B1KOAppki
6.72301e-13	0.16601	0.725	0.667	1.83942e-08	A330015K06Rik	RIKEN cDNA A330015K06 gene			B1KOAppki
9.1881e-20	0.165933	0.526	0.434	2.51386e-15	Scamp5	secretory carrier membrane protein 5			B1KOAppki
1.69533e-18	0.16589	0.265	0.193	4.63842e-14	Kif6	kinesin family member 6			B1KOAppki
1.65883e-25	0.165078	0.307	0.215	4.53855e-21	Gpr37	G protein-coupled receptor 37			B1KOAppki
6.72525e-13	0.164867	0.609	0.537	1.84003e-08	Mitf	melanogenesis associated transcription factor			B1KOAppki
3.28883e-25	0.164855	0.2	0.125	8.99824e-21	Unc5b	unc-5 netrin receptor B			B1KOAppki
4.16546e-24	0.164673	0.284	0.197	1.13967e-19	Pcsk6	proprotein convertase subtilisin/kexin type 6			B1KOAppki
1.73715e-17	0.164412	0.58	0.489	4.75285e-13	Gm15478	predicted gene 15478			B1KOAppki
2.97288e-27	0.164265	0.312	0.216	8.1338e-23	Olfml1	olfactomedin-like 1			B1KOAppki
4.83578e-16	0.163725	0.887	0.84	1.32307e-11	Ankrd28	ankyrin repeat domain 28			B1KOAppki
6.94171e-22	0.163372	0.272	0.192	1.89925e-17	Cpm	carboxypeptidase M			B1KOAppki
6.26109e-35	0.163252	0.198	0.111	1.71304e-30	Sh3tc2	SH3 domain and tetratricopeptide repeats 2			B1KOAppki
7.8183e-29	0.163129	0.165	0.093	2.13909e-24	5830418P13Rik	RIKEN cDNA 5830418P13 gene			B1KOAppki
2.1094e-10	0.161713	0.796	0.754	5.77131e-06	Gm48678				B1KOAppki
1.01263e-13	0.16154	0.944	0.919	2.77057e-09	Dnm3	dynamin 3			B1KOAppki
1.43483e-16	0.161334	0.682	0.603	3.92568e-12	Xrcc6	X-ray repair complementing defective repair in Chinese hamster cells 6			B1KOAppki
3.96772e-20	0.161305	0.492	0.397	1.08557e-15	Mpzl1	myelin protein zero-like 1			B1KOAppki
1.01697e-26	0.161179	0.518	0.405	2.78244e-22	Shisa4	shisa family member 4			B1KOAppki
4.85949e-23	0.160894	0.521	0.414	1.32956e-18	Clasrp	CLK4-associating serine/arginine rich protein			B1KOAppki
1.07343e-18	0.160806	0.566	0.473	2.93691e-14	Klf13	Kruppel-like transcription factor 13			B1KOAppki
2.45477e-25	0.160796	0.378	0.278	6.71624e-21	Tmem151a	transmembrane protein 151A			B1KOAppki
3.07579e-14	0.160787	0.65	0.566	8.41536e-10	Smad7	SMAD family member 7			B1KOAppki
5.51211e-25	0.160734	0.3	0.209	1.50811e-20	Plekhg3	pleckstrin homology domain containing, family G (with RhoGef domain) member 3			B1KOAppki
6.02211e-15	0.160626	0.612	0.527	1.64765e-10	Agpat4	1-acylglycerol-3-phosphate O-acyltransferase 4			B1KOAppki
1.89474e-23	0.160478	0.421	0.323	5.184e-19	Mapk8ip1	mitogen-activated protein kinase 8 interacting protein 1			B1KOAppki
8.07644e-24	0.160213	0.28	0.194	2.20971e-19	Plxnb3	plexin B3			B1KOAppki
1.07442e-21	0.160188	0.414	0.322	2.9396e-17	Prox1	prospero homeobox 1			B1KOAppki
5.15988e-14	0.159897	0.587	0.511	1.41174e-09	Gm48742				B1KOAppki
3.65479e-16	0.15981	0.641	0.563	9.9995e-12	Cyth1	cytohesin 1			B1KOAppki
2.16535e-33	0.159532	0.238	0.145	5.9244e-29	Fam53b	family with sequence similarity 53, member B			B1KOAppki
5.21385e-26	0.159505	0.244	0.16	1.42651e-21	9330117O12Rik	RIKEN cDNA 9330117O12 gene			B1KOAppki
1.10001e-18	0.158777	0.588	0.5	3.00962e-14	Lrrc8b	leucine rich repeat containing 8 family, member B			B1KOAppki
1.55658e-14	0.158665	0.5	0.421	4.25879e-10	Fign	fidgetin			B1KOAppki
1.57995e-14	0.157928	0.441	0.362	4.32274e-10	Cep97	centrosomal protein 97			B1KOAppki
8.26626e-18	0.157591	0.437	0.352	2.26165e-13	Ick				B1KOAppki
4.05882e-16	0.157451	0.708	0.638	1.11049e-11	Osbpl1a	oxysterol binding protein-like 1A			B1KOAppki
5.46322e-32	0.15732	0.198	0.114	1.49474e-27	Scd3	stearoyl-coenzyme A desaturase 3			B1KOAppki
1.27201e-25	0.157239	0.471	0.364	3.48022e-21	Skap2	src family associated phosphoprotein 2			B1KOAppki
9.57591e-07	0.157079	0.681	0.701	0.0261997	Gabra2	gamma-aminobutyric acid type A receptor subunit alpha 2			B1KOAppki
1.47442e-09	0.156962	0.927	0.912	4.03402e-05	Slc8a1	solute carrier family 8 (sodium/calcium exchanger), member 1			B1KOAppki
4.00643e-13	0.155948	0.634	0.557	1.09616e-08	Ubash3b	ubiquitin associated and SH3 domain containing, B			B1KOAppki
9.1156e-23	0.155544	0.418	0.322	2.49403e-18	Cdk5rap2	CDK5 regulatory subunit associated protein 2			B1KOAppki
4.16393e-21	0.154796	0.461	0.364	1.13925e-16	Kctd13	potassium channel tetramerisation domain containing 13			B1KOAppki
6.4188e-11	0.154549	0.936	0.92	1.75618e-06	Prickle2	prickle planar cell polarity protein 2			B1KOAppki
2.08952e-16	0.154346	0.307	0.234	5.71692e-12	Lpcat2	lysophosphatidylcholine acyltransferase 2			B1KOAppki
2.02322e-12	0.154169	0.311	0.243	5.53554e-08	Sst	somatostatin			B1KOAppki
3.19923e-26	0.154027	0.334	0.236	8.7531e-22	Gal3st1	galactose-3-O-sulfotransferase 1			B1KOAppki
1.29744e-26	0.153984	0.448	0.34	3.54981e-22	Snrpf	small nuclear ribonucleoprotein polypeptide F			B1KOAppki
5.96188e-19	0.153893	0.382	0.296	1.63117e-14	Cnp	2',3'-cyclic nucleotide 3' phosphodiesterase			B1KOAppki
1.26425e-21	0.153342	0.184	0.117	3.45898e-17	Tnni1	troponin I, skeletal, slow 1			B1KOAppki
1.34161e-74	0.153197	0.177	0.063	3.67063e-70	E130311K13Rik	RIKEN cDNA E130311K13 gene			B1KOAppki
9.88451e-11	0.152828	0.943	0.917	2.7044e-06	Tcf12	transcription factor 12			B1KOAppki
1.21321e-19	0.152218	0.444	0.35	3.31935e-15	Sox10	SRY (sex determining region Y)-box 10			B1KOAppki
1.92245e-22	0.152217	0.495	0.394	5.25982e-18	Synj2	synaptojanin 2			B1KOAppki
3.07762e-22	0.15133	0.922	0.898	8.42036e-18	Ptk2	PTK2 protein tyrosine kinase 2			B1KOAppki
1.05129e-24	0.150868	0.264	0.178	2.87632e-20	Pllp	plasma membrane proteolipid			B1KOAppki
8.31722e-24	0.150452	0.302	0.215	2.27559e-19	Nfe2l3	nuclear factor, erythroid derived 2, like 3			B1KOAppki
1.5616e-17	0.149869	0.527	0.437	4.27255e-13	Rcbtb1	regulator of chromosome condensation (RCC1) and BTB (POZ) domain containing protein 1			B1KOAppki
2.34244e-16	0.148998	0.225	0.162	6.40891e-12	Apbb1ip	amyloid beta precursor protein binding family B member 1 interacting protein			B1KOAppki
2.8711e-10	0.148962	0.848	0.805	7.85533e-06	Tulp4	tubby like protein 4			B1KOAppki
5.37315e-13	0.148523	0.596	0.521	1.47009e-08	Pvt1	Pvt1 oncogene			B1KOAppki
1.21274e-17	0.148518	0.83	0.761	3.31806e-13	Slc44a1	solute carrier family 44, member 1			B1KOAppki
2.27218e-14	0.148458	0.364	0.291	6.21669e-10	Insyn2a	inhibitory synaptic factor 2A			B1KOAppki
5.8441e-15	0.148107	0.988	0.989	1.59895e-10	Nkain2	Na+/K+ transporting ATPase interacting 2			B1KOAppki
8.16875e-20	0.148051	0.409	0.318	2.23497e-15	Tjp2	tight junction protein 2			B1KOAppki
5.41813e-23	0.147879	0.292	0.206	1.4824e-18	Vgf	VGF nerve growth factor inducible			B1KOAppki
7.99733e-21	0.147223	0.238	0.164	2.18807e-16	Cyp2j12	cytochrome P450, family 2, subfamily j, polypeptide 12			B1KOAppki
2.00897e-08	0.146792	0.391	0.332	0.000549654	Cd9	CD9 antigen			B1KOAppki
9.02578e-19	0.146518	0.501	0.41	2.46945e-14	Slc20a2	solute carrier family 20, member 2			B1KOAppki
4.26333e-15	0.145471	0.57	0.49	1.16645e-10	Pacs2	phosphofurin acidic cluster sorting protein 2			B1KOAppki
2.08362e-11	0.145153	0.681	0.611	5.70078e-07	Rab40c	Rab40C, member RAS oncogene family			B1KOAppki
1.08223e-18	0.144114	0.262	0.189	2.96097e-14	Hid1	HID1 domain containing			B1KOAppki
3.07747e-35	0.14407	0.207	0.117	8.41996e-31	Slc15a2	solute carrier family 15 (H+/peptide transporter), member 2			B1KOAppki
3.69844e-15	0.143468	0.729	0.652	1.01189e-10	Trim35	tripartite motif-containing 35			B1KOAppki
9.45136e-22	0.14321	0.441	0.346	2.58589e-17	Cyb5b	cytochrome b5 type B			B1KOAppki
4.33769e-12	0.143188	0.75	0.699	1.18679e-07	Lpgat1	lysophosphatidylglycerol acyltransferase 1			B1KOAppki
1.4544e-06	0.143102	0.605	0.559	0.0397924	Gm3764	predicted gene 3764			B1KOAppki
2.1607e-08	0.142835	0.902	0.86	0.000591168	Sox2ot	SOX2 overlapping transcript (non-protein coding)			B1KOAppki
3.95655e-16	0.142398	0.553	0.471	1.08251e-11	Tanc1	tetratricopeptide repeat, ankyrin repeat and coiled-coil containing 1			B1KOAppki
6.76923e-16	0.142141	0.327	0.258	1.85206e-11	9630014M24Rik	RIKEN cDNA 9630014M24 gene			B1KOAppki
4.16098e-15	0.141989	0.361	0.286	1.13845e-10	Pld1	phospholipase D1			B1KOAppki
2.75288e-16	0.141957	0.354	0.28	7.53187e-12	Tsc22d4				B1KOAppki
6.23922e-23	0.141908	0.301	0.215	1.70705e-18	Prtg	protogenin			B1KOAppki
1.20214e-17	0.140616	0.35	0.271	3.28905e-13	Fam234a	family with sequence similarity 234, member A			B1KOAppki
1.33705e-13	0.140235	0.719	0.662	3.65816e-09	Ablim2	actin-binding LIM protein 2			B1KOAppki
1.5781e-23	0.139797	0.322	0.23	4.31769e-19	Slc48a1	solute carrier family 48 (heme transporter), member 1			B1KOAppki
6.7763e-14	0.139788	0.787	0.734	1.854e-09	Ppp2r3a	protein phosphatase 2, regulatory subunit B'', alpha			B1KOAppki
5.1406e-09	0.139527	0.611	0.536	0.000140647	Cck	cholecystokinin			B1KOAppki
1.75016e-10	0.1394	0.351	0.289	4.78844e-06	Abtb2	ankyrin repeat and BTB domain containing 2			B1KOAppki
2.12214e-10	0.139383	0.624	0.56	5.80617e-06	Inpp5f	inositol polyphosphate-5-phosphatase F			B1KOAppki
2.1203e-10	0.139121	0.601	0.533	5.80114e-06	Sema6a	sema domain, transmembrane domain (TM), and cytoplasmic domain, (semaphorin) 6A			B1KOAppki
5.16421e-22	0.139026	0.189	0.12	1.41293e-17	Pigz	phosphatidylinositol glycan anchor biosynthesis, class Z			B1KOAppki
1.70294e-109	0.138887	0.147	0.029	4.65924e-105	Gm14410	predicted gene 14410			B1KOAppki
1.44778e-18	0.138855	0.429	0.339	3.96113e-14	Crlf3	cytokine receptor-like factor 3			B1KOAppki
9.60068e-18	0.138506	0.127	0.076	2.62675e-13	5033421B08Rik	RIKEN cDNA 5033421B08 gene			B1KOAppki
5.50916e-10	0.138032	0.892	0.858	1.50731e-05	Limch1	LIM and calponin homology domains 1			B1KOAppki
6.8528e-18	0.137957	0.222	0.156	1.87493e-13	Map6d1	MAP6 domain containing 1			B1KOAppki
1.61215e-17	0.137916	0.62	0.534	4.41084e-13	St3gal3	ST3 beta-galactoside alpha-2,3-sialyltransferase 3			B1KOAppki
1.76291e-09	0.137508	0.722	0.675	4.82331e-05	Sh3kbp1	SH3-domain kinase binding protein 1			B1KOAppki
5.90081e-14	0.137464	0.33	0.26	1.61446e-09	Il18	interleukin 18			B1KOAppki
1.6766e-16	0.137311	0.457	0.367	4.58717e-12	Calr	calreticulin			B1KOAppki
3.60325e-14	0.137206	0.575	0.503	9.85849e-10	Jph1	junctophilin 1			B1KOAppki
7.45254e-17	0.137038	0.578	0.485	2.03902e-12	Stard13	StAR related lipid transfer domain containing 13			B1KOAppki
1.74216e-14	0.136882	0.688	0.601	4.76654e-10	Immp1l	IMP1 inner mitochondrial membrane peptidase-like (S. cerevisiae)			B1KOAppki
1.88149e-17	0.136426	0.537	0.44	5.14776e-13	Reep5	receptor accessory protein 5			B1KOAppki
3.93711e-24	0.136261	0.4	0.301	1.07719e-19	Fbxo7	F-box protein 7			B1KOAppki
5.77145e-19	0.135773	0.374	0.287	1.57907e-14	Lpar1	lysophosphatidic acid receptor 1			B1KOAppki
9.90297e-19	0.135703	0.327	0.247	2.70945e-14	Dusp16	dual specificity phosphatase 16			B1KOAppki
8.22752e-23	0.135648	0.176	0.109	2.25105e-18	Gm12828	predicted gene 12828			B1KOAppki
9.6175e-18	0.135398	0.345	0.262	2.63135e-13	Tesk2	testis-specific kinase 2			B1KOAppki
7.65098e-14	0.135357	0.552	0.478	2.09331e-09	Atp1b3	ATPase, Na+/K+ transporting, beta 3 polypeptide			B1KOAppki
2.49639e-15	0.135128	0.487	0.404	6.83011e-11	Arhgef10	Rho guanine nucleotide exchange factor 10			B1KOAppki
3.07254e-16	0.134844	0.338	0.262	8.40647e-12	Tmcc2	transmembrane and coiled-coil domains 2			B1KOAppki
7.9293e-19	0.134033	0.237	0.166	2.16946e-14	Ppp1r14a	protein phosphatase 1, regulatory inhibitor subunit 14A			B1KOAppki
1.55892e-21	0.133885	0.319	0.232	4.26522e-17	Hdac11	histone deacetylase 11			B1KOAppki
1.8154e-14	0.133862	0.505	0.427	4.96693e-10	Tmod1	tropomodulin 1			B1KOAppki
8.24223e-09	0.133208	0.561	0.5	0.000225507	Pakap.1				B1KOAppki
8.22698e-10	0.133111	0.606	0.537	2.2509e-05	Ube2d1	ubiquitin-conjugating enzyme E2D 1			B1KOAppki
2.57341e-10	0.132762	0.632	0.568	7.04085e-06	Usp31	ubiquitin specific peptidase 31			B1KOAppki
6.47608e-11	0.132496	0.466	0.393	1.77186e-06	Extl3	exostosin-like glycosyltransferase 3			B1KOAppki
1.13422e-10	0.132461	0.329	0.269	3.10321e-06	Vegfa	vascular endothelial growth factor A			B1KOAppki
2.09595e-11	0.132367	0.645	0.58	5.73451e-07	Vps8	VPS8 CORVET complex subunit			B1KOAppki
3.13419e-08	0.132048	0.679	0.619	0.000857516	Actb	actin, beta			B1KOAppki
2.97028e-11	0.131563	0.951	0.937	8.12667e-07	Kif1b	kinesin family member 1B			B1KOAppki
5.96139e-22	0.131416	0.3	0.216	1.63104e-17	Plaat3	phospholipase A and acyltransferase 3			B1KOAppki
1.42888e-07	0.130851	0.791	0.74	0.00390942	Itsn2	intersectin 2			B1KOAppki
1.79005e-13	0.130441	0.618	0.539	4.89757e-09	Retreg1	reticulophagy regulator 1			B1KOAppki
1.51278e-08	0.130366	0.632	0.578	0.000413898	Srgap1	SLIT-ROBO Rho GTPase activating protein 1			B1KOAppki
6.14831e-19	0.12992	0.245	0.173	1.68218e-14	Magt1	magnesium transporter 1			B1KOAppki
9.82559e-16	0.129908	0.465	0.379	2.68828e-11	Arrdc3	arrestin domain containing 3			B1KOAppki
4.42839e-17	0.12967	0.557	0.469	1.21161e-12	Gon4l	gon-4-like (C.elegans)			B1KOAppki
7.34912e-18	0.128095	0.166	0.108	2.01072e-13	2810410L24Rik				B1KOAppki
2.55446e-32	0.128041	0.134	0.065	6.98901e-28	Gm45767				B1KOAppki
1.49295e-13	0.128012	0.499	0.419	4.08472e-09	Snx1	sorting nexin 1			B1KOAppki
3.81712e-15	0.127821	0.368	0.294	1.04436e-10	Hcn2	hyperpolarization-activated, cyclic nucleotide-gated K+ 2			B1KOAppki
4.52359e-24	0.127802	0.163	0.097	1.23765e-19	Sorbs3	sorbin and SH3 domain containing 3			B1KOAppki
1.63348e-08	0.127727	0.685	0.625	0.00044692	Rnf13	ring finger protein 13			B1KOAppki
1.66132e-29	0.127487	0.275	0.18	4.54537e-25	Gm13905				B1KOAppki
4.74521e-19	0.127392	0.282	0.205	1.29829e-14	Gm28609	predicted gene 28609			B1KOAppki
1.80367e-12	0.126651	0.63	0.558	4.93485e-08	Eps15	epidermal growth factor receptor pathway substrate 15			B1KOAppki
2.86687e-13	0.12661	0.515	0.434	7.84375e-09	Mpdz	multiple PDZ domain crumbs cell polarity complex component			B1KOAppki
4.5855e-25	0.126322	0.198	0.123	1.25459e-20	E330020D12Rik	Riken cDNA E330020D12 gene			B1KOAppki
6.0601e-18	0.125999	0.482	0.39	1.65804e-13	Efcab14	EF-hand calcium binding domain 14			B1KOAppki
5.47549e-12	0.125937	0.609	0.536	1.49809e-07	Lrrc8d	leucine rich repeat containing 8D			B1KOAppki
9.64097e-16	0.12574	0.272	0.204	2.63777e-11	4930488L21Rik	RIKEN cDNA 4930488L21 gene			B1KOAppki
9.17589e-14	0.125674	0.616	0.533	2.51052e-09	Snx30	sorting nexin family member 30			B1KOAppki
3.24208e-19	0.125489	0.241	0.169	8.87032e-15	Osbpl7	oxysterol binding protein-like 7			B1KOAppki
3.54732e-08	0.125223	0.745	0.693	0.000970546	Daam1	dishevelled associated activator of morphogenesis 1			B1KOAppki
1.6735e-11	0.124931	0.561	0.49	4.57869e-07	Atg4c	autophagy related 4C, cysteine peptidase			B1KOAppki
8.98592e-08	0.124589	0.796	0.742	0.00245855	Fryl	FRY like transcription coactivator			B1KOAppki
1.51844e-22	0.124164	0.183	0.115	4.15445e-18	Adamtsl4	ADAMTS-like 4			B1KOAppki
3.06132e-14	0.124002	0.934	0.924	8.37577e-10	Kcnq3	potassium voltage-gated channel, subfamily Q, member 3			B1KOAppki
3.29725e-14	0.123895	0.901	0.885	9.02127e-10	Snrnp70	small nuclear ribonucleoprotein 70 (U1)			B1KOAppki
1.53403e-09	0.123646	0.806	0.763	4.19711e-05	Epn2	epsin 2			B1KOAppki
3.50865e-12	0.123395	0.493	0.418	9.59967e-08	Reep3	receptor accessory protein 3			B1KOAppki
1.37844e-14	0.123384	0.513	0.43	3.77142e-10	Elf2	E74-like factor 2			B1KOAppki
9.48734e-13	0.123276	0.457	0.382	2.59574e-08	Adap1	ArfGAP with dual PH domains 1			B1KOAppki
4.12194e-26	0.123137	0.204	0.126	1.12776e-21	Spg20				B1KOAppki
8.75742e-12	0.123001	0.656	0.586	2.39603e-07	Kpna4	karyopherin subunit alpha 4			B1KOAppki
1.65726e-08	0.122909	0.815	0.77	0.000453425	Ralgps1	Ral GEF with PH domain and SH3 binding motif 1			B1KOAppki
1.03801e-08	0.122762	0.715	0.661	0.000284	Ttll5	tubulin tyrosine ligase-like family, member 5			B1KOAppki
3.19417e-11	0.122587	0.466	0.401	8.73924e-07	Bmp2k	BMP2 inducible kinase			B1KOAppki
4.16005e-09	0.122483	0.768	0.739	0.000113819	Nfib	nuclear factor I/B			B1KOAppki
4.9946e-26	0.122106	0.205	0.128	1.36652e-21	4930549C15Rik	RIKEN cDNA 4930549C15 gene			B1KOAppki
4.19214e-11	0.122097	0.754	0.7	1.14697e-06	Arhgap39	Rho GTPase activating protein 39			B1KOAppki
1.13494e-06	0.12206	0.465	0.43	0.0310519	Iqgap2	IQ motif containing GTPase activating protein 2			B1KOAppki
1.71243e-13	0.122037	0.181	0.128	4.6852e-09	Galnt5	polypeptide N-acetylgalactosaminyltransferase 5			B1KOAppki
2.87048e-10	0.12188	0.62	0.544	7.85363e-06	Otulin	OTU deubiquitinase with linear linkage specificity			B1KOAppki
1.31748e-14	0.12172	0.742	0.67	3.60464e-10	Srsf2	serine and arginine-rich splicing factor 2			B1KOAppki
3.37654e-17	0.121384	0.38	0.297	9.2382e-13	Spns2	SPNS lysolipid transporter 2, sphingosine-1-phosphate			B1KOAppki
2.155e-12	0.121254	0.621	0.547	5.89609e-08	Ctif	CBP80/20-dependent translation initiation factor			B1KOAppki
5.55809e-09	0.121222	0.549	0.491	0.000152069	Kcna1	potassium voltage-gated channel, shaker-related subfamily, member 1			B1KOAppki
1.00533e-08	0.121065	0.743	0.678	0.000275059	Slc22a23	solute carrier family 22, member 23			B1KOAppki
6.87631e-24	0.120991	0.188	0.116	1.88136e-19	Car14	carbonic anhydrase 14			B1KOAppki
4.84901e-16	0.120591	0.208	0.146	1.32669e-11	Pim3	proviral integration site 3			B1KOAppki
7.3673e-13	0.120557	0.564	0.481	2.01569e-08	Prnp	prion protein			B1KOAppki
2.49458e-12	0.120522	0.298	0.235	6.82517e-08	9130019P16Rik	RIKEN cDNA 9130019P16 gene			B1KOAppki
2.23857e-25	0.120096	0.171	0.101	6.12472e-21	1500015L24Rik	RIKEN cDNA 1500015L24 gene			B1KOAppki
6.86287e-22	0.120092	0.378	0.282	1.87768e-17	Wscd1	WSC domain containing 1			B1KOAppki
3.56545e-15	0.119456	0.405	0.321	9.75508e-11	Emc10	ER membrane protein complex subunit 10			B1KOAppki
6.64698e-15	0.119448	0.419	0.337	1.81861e-10	Appl2	adaptor protein, phosphotyrosine interaction, PH domain and leucine zipper containing 2			B1KOAppki
1.63723e-26	0.119403	0.274	0.182	4.47945e-22	Cmtm5	CKLF-like MARVEL transmembrane domain containing 5			B1KOAppki
1.25542e-09	0.11934	0.957	0.947	3.43484e-05	App	amyloid beta precursor protein			B1KOAppki
1.21476e-13	0.119088	0.395	0.32	3.32359e-09	Scarb2	scavenger receptor class B, member 2			B1KOAppki
5.4121e-13	0.11897	0.347	0.276	1.48075e-08	Tyro3	TYRO3 protein tyrosine kinase 3			B1KOAppki
4.70389e-15	0.118944	0.429	0.346	1.28698e-10	Ypel3	yippee like 3			B1KOAppki
3.83792e-11	0.118758	0.636	0.563	1.05005e-06	Gm48512				B1KOAppki
4.06624e-15	0.118735	0.253	0.187	1.11252e-10	Wdr76	WD repeat domain 76			B1KOAppki
9.67408e-11	0.118733	0.577	0.506	2.64683e-06	Mta3	metastasis associated 3			B1KOAppki
1.92735e-07	0.118692	0.931	0.915	0.00527322	Atp8a1	ATPase phospholipid transporting 8A1			B1KOAppki
9.2405e-07	0.118589	0.878	0.856	0.025282	Elmo1	engulfment and cell motility 1			B1KOAppki
2.63444e-09	0.118562	0.317	0.261	7.20783e-05	Prag1	PEAK1 related kinase activating pseudokinase 1			B1KOAppki
2.14823e-09	0.118511	0.627	0.557	5.87755e-05	Cmss1	cms small ribosomal subunit 1			B1KOAppki
2.53091e-12	0.11842	0.342	0.275	6.92457e-08	Trp53bp2	transformation related protein 53 binding protein 2			B1KOAppki
7.69696e-19	0.117947	0.194	0.13	2.10589e-14	Spsb1	splA/ryanodine receptor domain and SOCS box containing 1			B1KOAppki
1.44181e-16	0.11784	0.235	0.17	3.94479e-12	Gm4221	predicted gene 4221			B1KOAppki
2.89413e-17	0.117807	0.251	0.183	7.91835e-13	Gm13963	predicted gene 13963			B1KOAppki
2.80663e-13	0.117801	0.845	0.81	7.67895e-09	Tra2a	transformer 2 alpha			B1KOAppki
1.15678e-12	0.117667	0.211	0.157	3.16495e-08	Dusp10	dual specificity phosphatase 10			B1KOAppki
1.08427e-09	0.117558	0.565	0.5	2.96655e-05	4732471J01Rik	RIKEN cDNA 4732471J01 gene			B1KOAppki
2.79574e-23	0.117541	0.347	0.251	7.64915e-19	BC031181	cDNA sequence BC031181			B1KOAppki
1.5028e-06	0.117233	0.68	0.63	0.0411166	Acyp2	acylphosphatase 2, muscle type			B1KOAppki
3.0227e-16	0.116118	0.282	0.211	8.27009e-12	Rgma	repulsive guidance molecule family member A			B1KOAppki
7.4476e-11	0.116092	0.367	0.301	2.03766e-06	Soga1	suppressor of glucose, autophagy associated 1			B1KOAppki
1.483e-18	0.116092	0.185	0.123	4.0575e-14	Ttc23	tetratricopeptide repeat domain 23			B1KOAppki
1.5606e-12	0.115742	0.87	0.836	4.2698e-08	Klhl2	kelch-like 2, Mayven			B1KOAppki
3.59966e-08	0.115737	0.681	0.627	0.000984867	Sort1	sortilin 1			B1KOAppki
1.35711e-11	0.115681	0.591	0.514	3.71306e-07	Thra	thyroid hormone receptor alpha			B1KOAppki
5.15635e-12	0.115345	0.33	0.263	1.41078e-07	Nxpe3	neurexophilin and PC-esterase domain family, member 3			B1KOAppki
1.76127e-18	0.115176	0.397	0.31	4.81884e-14	Tppp	tubulin polymerization promoting protein			B1KOAppki
1.29791e-10	0.115152	0.921	0.91	3.55108e-06	Mir100hg	Mir100 Mirlet7a-2 Mir125b-1 cluster host gene			B1KOAppki
1.11169e-08	0.115084	0.763	0.722	0.000304159	Ephb1	Eph receptor B1			B1KOAppki
3.75735e-17	0.115054	0.249	0.179	1.02801e-12	Tfeb	transcription factor EB			B1KOAppki
2.94698e-13	0.114937	0.254	0.192	8.06293e-09	Lzts2	leucine zipper, putative tumor suppressor 2			B1KOAppki
2.70303e-19	0.114703	0.254	0.18	7.39548e-15	S100b	S100 protein, beta polypeptide, neural			B1KOAppki
6.35057e-12	0.114581	0.693	0.621	1.73752e-07	Slc22a17	solute carrier family 22 (organic cation transporter), member 17			B1KOAppki
1.21094e-12	0.114556	0.431	0.357	3.31313e-08	Tns3	tensin 3			B1KOAppki
4.19509e-09	0.114107	0.94	0.937	0.000114778	Ube2e2	ubiquitin-conjugating enzyme E2E 2			B1KOAppki
1.52506e-15	0.113857	0.241	0.176	4.17256e-11	Bpgm	2,3-bisphosphoglycerate mutase			B1KOAppki
7.1072e-08	0.11374	0.524	0.455	0.00194453	Stmn1	stathmin 1			B1KOAppki
1.8579e-16	0.113172	0.196	0.135	5.08322e-12	Lypd6	LY6/PLAUR domain containing 6			B1KOAppki
7.05076e-08	0.112937	0.582	0.521	0.00192909	Hip1	huntingtin interacting protein 1			B1KOAppki
1.4361e-09	0.112682	0.417	0.357	3.92918e-05	Atp11a	ATPase, class VI, type 11A			B1KOAppki
9.3893e-19	0.112499	0.228	0.158	2.56891e-14	Myh14	myosin, heavy polypeptide 14			B1KOAppki
9.11961e-09	0.11245	0.727	0.671	0.000249512	Ankib1	ankyrin repeat and IBR domain containing 1			B1KOAppki
6.58181e-62	0.112354	0.143	0.05	1.80078e-57	G530011O06Rik	RIKEN cDNA G530011O06 gene			B1KOAppki
6.85048e-08	0.112318	0.699	0.652	0.00187429	Mapre2	microtubule-associated protein, RP/EB family, member 2			B1KOAppki
2.49715e-10	0.112259	0.43	0.368	6.8322e-06	Ldlrad3	low density lipoprotein receptor class A domain containing 3			B1KOAppki
6.73886e-16	0.112188	0.318	0.244	1.84375e-11	Prdm5	PR domain containing 5			B1KOAppki
1.23445e-20	0.112162	0.251	0.174	3.37745e-16	Herpud1	homocysteine-inducible, endoplasmic reticulum stress-inducible, ubiquitin-like domain member 1			B1KOAppki
1.70915e-29	0.112145	0.125	0.061	4.67622e-25	Gm36855	predicted gene, 36855			B1KOAppki
1.25125e-08	0.112026	0.34	0.286	0.000342342	Sat1	spermidine/spermine N1-acetyl transferase 1			B1KOAppki
2.09124e-13	0.111696	0.312	0.243	5.72163e-09	4933400F21Rik	RIKEN cDNA 4933400F21 gene			B1KOAppki
3.78322e-14	0.111516	0.605	0.523	1.03509e-09	Arhgef2	Rho/Rac guanine nucleotide exchange factor 2			B1KOAppki
7.93576e-12	0.111335	0.627	0.551	2.17122e-07	Kmt5b	lysine methyltransferase 5B			B1KOAppki
6.71108e-08	0.111311	0.901	0.88	0.00183615	4930402H24Rik				B1KOAppki
2.69717e-18	0.111042	0.169	0.11	7.37946e-14	Prox1os	prospero homeobox 1, opposite strand			B1KOAppki
3.54744e-09	0.11103	0.814	0.761	9.7058e-05	Dpysl2	dihydropyrimidinase-like 2			B1KOAppki
5.23096e-14	0.110797	0.598	0.515	1.43119e-09	Zfand6	zinc finger, AN1-type domain 6			B1KOAppki
1.6817e-18	0.110657	0.183	0.12	4.60114e-14	Endod1	endonuclease domain containing 1			B1KOAppki
1.14205e-13	0.110499	0.366	0.291	3.12465e-09	Micall1	microtubule associated monooxygenase, calponin and LIM domain containing -like 1			B1KOAppki
3.31664e-19	0.110255	0.496	0.399	9.07431e-15	Sept8				B1KOAppki
3.91804e-09	0.109594	0.686	0.623	0.000107198	Rnf216	ring finger protein 216			B1KOAppki
2.17703e-12	0.109514	0.609	0.531	5.95637e-08	Nisch	nischarin			B1KOAppki
1.00956e-18	0.109116	0.266	0.192	2.76217e-14	Rtkn	rhotekin			B1KOAppki
4.68776e-10	0.109065	0.664	0.59	1.28257e-05	Adam10	a disintegrin and metallopeptidase domain 10			B1KOAppki
1.09183e-13	0.109058	0.294	0.227	2.98725e-09	Bcar1	breast cancer anti-estrogen resistance 1			B1KOAppki
6.75487e-34	0.108769	0.194	0.109	1.84813e-29	Pwwp3a	PWWP domain containing 3A, DNA repair factor			B1KOAppki
1.58069e-06	0.108682	0.266	0.224	0.0432476	Fbn2	fibrillin 2			B1KOAppki
8.88994e-12	0.108274	0.499	0.425	2.43229e-07	Kctd3	potassium channel tetramerisation domain containing 3			B1KOAppki
6.89991e-11	0.108245	0.294	0.234	1.88782e-06	Rin2	Ras and Rab interactor 2			B1KOAppki
2.11721e-13	0.108241	0.394	0.317	5.79267e-09	Abca1	ATP-binding cassette, sub-family A member 1			B1KOAppki
3.31646e-09	0.108229	0.603	0.539	9.07384e-05	Gm26936				B1KOAppki
8.10559e-17	0.108137	0.19	0.129	2.21769e-12	Rtkn2	rhotekin 2			B1KOAppki
2.41162e-12	0.107984	0.936	0.918	6.59819e-08	Tmcc1	transmembrane and coiled coil domains 1			B1KOAppki
9.17852e-08	0.107978	0.301	0.254	0.00251124	Agmo	alkylglycerol monooxygenase			B1KOAppki
2.74633e-12	0.107701	0.389	0.315	7.51397e-08	Faim2	Fas apoptotic inhibitory molecule 2			B1KOAppki
6.94113e-15	0.107647	0.319	0.248	1.89909e-10	St3gal4	ST3 beta-galactoside alpha-2,3-sialyltransferase 4			B1KOAppki
3.93754e-16	0.107607	0.267	0.198	1.07731e-11	Zcchc24	zinc finger, CCHC domain containing 24			B1KOAppki
1.28686e-25	0.107507	0.299	0.207	3.52084e-21	Onecut2	one cut domain, family member 2			B1KOAppki
4.60491e-21	0.107466	0.144	0.085	1.2599e-16	Adamts4	ADAM metallopeptidase with thrombospondin type 1 motif 4			B1KOAppki
3.99506e-10	0.10736	0.294	0.237	1.09305e-05	Gramd3				B1KOAppki
4.00494e-23	0.107228	0.241	0.161	1.09575e-18	Frmd8	FERM domain containing 8			B1KOAppki
9.0272e-09	0.107213	0.674	0.616	0.000246984	Add3	adducin 3			B1KOAppki
5.47125e-15	0.107186	0.133	0.086	1.49693e-10	Cdh23	cadherin related 23 (otocadherin)			B1KOAppki
3.71233e-08	0.107048	0.603	0.533	0.00101569	Cd81	CD81 antigen			B1KOAppki
3.31591e-12	0.106783	0.128	0.087	9.07232e-08	Cyth4	cytohesin 4			B1KOAppki
2.85726e-12	0.106663	0.349	0.282	7.81747e-08	Tgfa	transforming growth factor alpha			B1KOAppki
3.34792e-09	0.106597	0.571	0.509	9.15992e-05	Tbcd	tubulin-specific chaperone d			B1KOAppki
2.89759e-17	0.106136	0.426	0.336	7.92781e-13	Grina	glutamate receptor, ionotropic, N-methyl D-aspartate-associated protein 1 (glutamate binding)			B1KOAppki
2.89636e-12	0.106129	0.489	0.41	7.92444e-08	Retreg3	reticulophagy regulator family member 3			B1KOAppki
2.89835e-08	0.105764	0.387	0.33	0.000792987	Glod4	glyoxalase domain containing 4			B1KOAppki
4.25021e-09	0.105704	0.38	0.322	0.000116286	Slc25a13	solute carrier family 25 (mitochondrial carrier, adenine nucleotide translocator), member 13			B1KOAppki
1.57062e-09	0.105323	0.215	0.167	4.29723e-05	Chst8	carbohydrate sulfotransferase 8			B1KOAppki
3.27291e-09	0.105285	0.466	0.411	8.95469e-05	Camkv	CaM kinase-like vesicle-associated			B1KOAppki
1.6095e-07	0.105242	0.864	0.862	0.0044036	AC149090.1				B1KOAppki
8.3266e-10	0.105076	0.69	0.632	2.27816e-05	Atf7	activating transcription factor 7			B1KOAppki
2.52681e-13	0.105044	0.301	0.233	6.91336e-09	Tm7sf3	transmembrane 7 superfamily member 3			B1KOAppki
1.15704e-09	0.105038	0.459	0.39	3.16567e-05	Lamp1	lysosomal-associated membrane protein 1			B1KOAppki
7.65794e-13	0.104122	0.33	0.259	2.09521e-08	Cers2	ceramide synthase 2			B1KOAppki
1.76434e-14	0.104031	0.183	0.128	4.82723e-10	Fam222a	family with sequence similarity 222, member A			B1KOAppki
2.73664e-20	0.103968	0.345	0.258	7.48746e-16	Wdr43	WD repeat domain 43			B1KOAppki
6.06187e-11	0.103856	0.519	0.442	1.65853e-06	Tex2	testis expressed gene 2			B1KOAppki
2.67791e-10	0.103772	0.562	0.489	7.32677e-06	Rbm4b	RNA binding motif protein 4B			B1KOAppki
8.09964e-19	0.103541	0.332	0.25	2.21606e-14	Rnf141	ring finger protein 141			B1KOAppki
1.54673e-10	0.103435	0.602	0.528	4.23184e-06	Ppp1r21	protein phosphatase 1, regulatory subunit 21			B1KOAppki
3.52819e-21	0.103158	0.162	0.099	9.65311e-17	Ifi27	interferon, alpha-inducible protein 27			B1KOAppki
3.64301e-12	0.103157	0.245	0.188	9.96729e-08	Gm45345				B1KOAppki
7.3732e-11	0.103153	0.726	0.668	2.01731e-06	Klf7	Kruppel-like transcription factor 7 (ubiquitous)			B1KOAppki
4.46449e-18	0.102931	0.288	0.211	1.22148e-13	Gm26673				B1KOAppki
5.78269e-16	0.102922	0.24	0.175	1.58214e-11	Afap1l1	actin filament associated protein 1-like 1			B1KOAppki
3.66676e-21	0.102842	0.19	0.122	1.00323e-16	1190005I06Rik	RIKEN cDNA 1190005I06 gene			B1KOAppki
3.78622e-09	0.102681	0.515	0.447	0.000103591	Kat2b	K(lysine) acetyltransferase 2B			B1KOAppki
7.14546e-15	0.102641	0.261	0.195	1.955e-10	Tmc7	transmembrane channel-like gene family 7			B1KOAppki
1.46227e-06	0.102517	0.875	0.849	0.0400076	Cdh2	cadherin 2			B1KOAppki
7.46923e-20	0.102506	0.148	0.09	2.04358e-15	4933428G20Rik	RIKEN cDNA 4933428G20 gene			B1KOAppki
1.26105e-09	0.10246	0.593	0.521	3.45023e-05	Wdr20	WD repeat domain 20			B1KOAppki
1.03611e-18	0.102432	0.212	0.145	2.83479e-14	Acaa1a	acetyl-Coenzyme A acyltransferase 1A			B1KOAppki
1.50347e-07	0.1022	0.653	0.6	0.00411351	Gse1	genetic suppressor element 1, coiled-coil protein			B1KOAppki
3.82124e-09	0.101984	0.514	0.446	0.000104549	Sv2a	synaptic vesicle glycoprotein 2a			B1KOAppki
2.71373e-08	0.101645	0.593	0.529	0.000742477	Flnb	filamin, beta			B1KOAppki
4.65273e-15	0.101616	0.369	0.286	1.27299e-10	Ttr	transthyretin			B1KOAppki
6.77787e-15	0.101346	0.305	0.235	1.85442e-10	Phactr4	phosphatase and actin regulator 4			B1KOAppki
3.56028e-22	0.101126	1	1	9.74092e-18	Malat1	metastasis associated lung adenocarcinoma transcript 1 (non-coding RNA)			B1KOAppki
1.14854e-12	0.10098	0.454	0.376	3.14241e-08	Dnajc24	DnaJ heat shock protein family (Hsp40) member C24			B1KOAppki
4.21036e-10	0.100887	0.415	0.349	1.15196e-05	Mlxip	MLX interacting protein			B1KOAppki
3.54403e-19	0.100881	0.374	0.285	9.69646e-15	Slc50a1	solute carrier family 50 (sugar transporter), member 1			B1KOAppki
1.12679e-06	0.100876	0.583	0.518	0.0308291	Hspa8	heat shock protein 8			B1KOAppki
9.70034e-17	0.100761	0.358	0.278	2.65401e-12	Trappc12	trafficking protein particle complex 12			B1KOAppki
3.93651e-10	0.100718	0.536	0.466	1.07703e-05	Nipa1	non imprinted in Prader-Willi/Angelman syndrome 1 homolog (human)			B1KOAppki
3.4077e-07	0.10058	0.56	0.513	0.00932347	Grik4	glutamate receptor, ionotropic, kainate 4			B1KOAppki
1.52577e-06	0.100303	0.945	0.931	0.0417451	Tmem178b	transmembrane protein 178B			B1KOAppki
3.45033e-11	0.100016	0.388	0.318	9.4401e-07	Rac1	Rac family small GTPase 1			B1KOAppki
3.2273e-12	0.0999632	0.309	0.245	8.8299e-08	Elf1	E74 like ETS transcription factor 1			B1KOAppki
7.74771e-08	0.0999253	0.76	0.708	0.00211977	Ppp2r2a	protein phosphatase 2, regulatory subunit B, alpha			B1KOAppki
7.78977e-08	0.09979	0.443	0.387	0.00213128	Stard9	StAR related lipid transfer domain containing 9			B1KOAppki
3.21973e-46	0.0997292	0.169	0.078	8.80917e-42	Gm21887				B1KOAppki
3.80635e-16	0.099694	0.11	0.065	1.04142e-11	Gm48371				B1KOAppki
2.58438e-10	0.0995871	0.512	0.439	7.07087e-06	Crppa	CDP-L-ribitol pyrophosphorylase A			B1KOAppki
7.15039e-17	0.0995296	0.458	0.365	1.95635e-12	Cuedc1	CUE domain containing 1			B1KOAppki
1.665e-09	0.0995143	0.588	0.51	4.55544e-05	Crebzf	CREB/ATF bZIP transcription factor			B1KOAppki
7.98281e-20	0.0992739	0.143	0.086	2.1841e-15	B230206H07Rik	RIKEN cDNA B230206H07 gene			B1KOAppki
8.23398e-08	0.0991975	0.66	0.593	0.00225282	Clstn1	calsyntenin 1			B1KOAppki
3.01127e-11	0.0991074	0.439	0.366	8.23883e-07	Ddr1	discoidin domain receptor family, member 1			B1KOAppki
3.19094e-07	0.0989104	0.262	0.217	0.00873041	Htra1	HtrA serine peptidase 1			B1KOAppki
8.62877e-12	0.0988043	0.825	0.781	2.36083e-07	Zdhhc20	zinc finger, DHHC domain containing 20			B1KOAppki
1.33662e-13	0.0987775	0.353	0.28	3.65699e-09	Inf2	inverted formin, FH2 and WH2 domain containing			B1KOAppki
6.37913e-08	0.0986947	0.645	0.585	0.00174533	Rap1a	RAS-related protein 1a			B1KOAppki
4.48913e-19	0.0985725	0.149	0.093	1.22823e-14	Plekhb1	pleckstrin homology domain containing, family B (evectins) member 1			B1KOAppki
4.24005e-29	0.0984012	0.157	0.086	1.16008e-24	Commd2	COMM domain containing 2			B1KOAppki
2.13923e-08	0.0983962	0.458	0.395	0.000585294	Fbl	fibrillarin			B1KOAppki
1.53326e-16	0.0982647	0.217	0.152	4.195e-12	Kcnj10	potassium inwardly-rectifying channel, subfamily J, member 10			B1KOAppki
4.3051e-40	0.098258	0.124	0.052	1.17787e-35	Zfp707	zinc finger protein 707			B1KOAppki
2.29233e-13	0.0982232	0.227	0.167	6.2718e-09	A230009B12Rik	RIKEN cDNA A230009B12 gene			B1KOAppki
8.52492e-10	0.0979666	0.258	0.206	2.33242e-05	B230118H07Rik				B1KOAppki
2.81801e-09	0.0979432	0.516	0.447	7.71009e-05	Gtf3c2	general transcription factor IIIC, polypeptide 2, beta			B1KOAppki
1.87512e-07	0.0978162	0.84	0.798	0.00513032	Ndfip1	Nedd4 family interacting protein 1			B1KOAppki
4.82801e-22	0.0976391	0.15	0.088	1.32094e-17	Gm5535	predicted gene 5535			B1KOAppki
1.36062e-09	0.0972961	0.541	0.473	3.72266e-05	Snx24	sorting nexing 24			B1KOAppki
1.29039e-11	0.0972582	0.323	0.256	3.53051e-07	Bcap31	B cell receptor associated protein 31			B1KOAppki
1.04978e-11	0.0971856	0.45	0.376	2.8722e-07	Pebp1	phosphatidylethanolamine binding protein 1			B1KOAppki
2.6009e-13	0.0970414	0.467	0.39	7.11606e-09	Snx32	sorting nexin 32			B1KOAppki
2.0423e-13	0.0969436	0.596	0.518	5.58774e-09	Pabpn1	poly(A) binding protein, nuclear 1			B1KOAppki
2.81396e-13	0.0966511	0.283	0.217	7.69899e-09	Cryab	crystallin, alpha B			B1KOAppki
1.12632e-09	0.0963775	0.761	0.697	3.0816e-05	Ptpra	protein tyrosine phosphatase receptor type A			B1KOAppki
1.30785e-11	0.0961055	0.505	0.428	3.57828e-07	Acox1	acyl-Coenzyme A oxidase 1, palmitoyl			B1KOAppki
2.875e-17	0.0960406	0.314	0.234	7.86599e-13	Traf6	TNF receptor-associated factor 6			B1KOAppki
1.11796e-06	0.0958703	0.775	0.733	0.0305873	Ank	progressive ankylosis			B1KOAppki
4.26901e-07	0.0957953	0.56	0.503	0.01168	Zfhx2	zinc finger homeobox 2			B1KOAppki
1.62884e-09	0.0957807	0.405	0.344	4.4565e-05	Hdac7	histone deacetylase 7			B1KOAppki
4.55706e-09	0.0957644	0.395	0.33	0.000124681	Gigyf1	GRB10 interacting GYF protein 1			B1KOAppki
5.08156e-08	0.0952482	0.612	0.549	0.00139032	Gnai1	G protein subunit alpha i1			B1KOAppki
8.33995e-07	0.0950732	0.903	0.875	0.0228181	Enox1	ecto-NOX disulfide-thiol exchanger 1			B1KOAppki
5.33068e-15	0.094963	0.447	0.359	1.45848e-10	Fam102a				B1KOAppki
1.99677e-09	0.0948699	0.531	0.457	5.46316e-05	AU040320	expressed sequence AU040320			B1KOAppki
2.011e-13	0.0947596	0.433	0.355	5.50209e-09	Rab5b	RAB5B, member RAS oncogene family			B1KOAppki
1.52892e-11	0.0943697	0.51	0.436	4.18312e-07	Xiap	X-linked inhibitor of apoptosis			B1KOAppki
1.24325e-20	0.0940762	0.255	0.179	3.40154e-16	Brms1	breast cancer metastasis-suppressor 1			B1KOAppki
2.19458e-07	0.0939732	0.565	0.507	0.00600437	Dync1li2	dynein, cytoplasmic 1 light intermediate chain 2			B1KOAppki
1.91719e-09	0.0939246	0.488	0.419	5.24543e-05	Mpp5				B1KOAppki
5.78399e-11	0.0937954	0.82	0.781	1.5825e-06	Apbb2	amyloid beta precursor protein binding family B member 2			B1KOAppki
2.88224e-12	0.0936605	0.452	0.378	7.8858e-08	Git2	GIT ArfGAP 2			B1KOAppki
2.7384e-14	0.0933413	0.262	0.197	7.49226e-10	A430106G13Rik				B1KOAppki
1.2963e-08	0.0930992	0.281	0.231	0.000354667	Cecr2	CECR2, histone acetyl-lysine reader			B1KOAppki
9.11519e-08	0.0929138	0.505	0.445	0.00249392	Asap2	ArfGAP with SH3 domain, ankyrin repeat and PH domain 2			B1KOAppki
2.59245e-17	0.0926814	0.225	0.157	7.09294e-13	Prima1	proline rich membrane anchor 1			B1KOAppki
1.51693e-16	0.0925781	0.131	0.081	4.15033e-12	Gm12324				B1KOAppki
1.4037e-07	0.0914793	0.379	0.323	0.00384054	Tuba1a	tubulin, alpha 1A			B1KOAppki
2.89658e-15	0.0914005	0.182	0.125	7.92505e-11	Plod1	procollagen-lysine, 2-oxoglutarate 5-dioxygenase 1			B1KOAppki
3.85516e-14	0.0913014	0.321	0.248	1.05477e-09	Mapk6	mitogen-activated protein kinase 6			B1KOAppki
3.3306e-09	0.0911931	0.83	0.79	9.11252e-05	Pkp4	plakophilin 4			B1KOAppki
4.08855e-11	0.0910367	0.849	0.798	1.11863e-06	Nfasc	neurofascin			B1KOAppki
3.01535e-12	0.0909249	0.312	0.247	8.25e-08	Adam19	ADAM metallopeptidase domain 19			B1KOAppki
9.22157e-15	0.0907438	0.29	0.221	2.52302e-10	Gm49226				B1KOAppki
6.11384e-13	0.0905312	0.163	0.113	1.67275e-08	Rnf181	ring finger protein 181			B1KOAppki
3.63002e-16	0.0903497	0.297	0.222	9.93172e-12	Tmem189				B1KOAppki
9.01495e-16	0.0902567	0.325	0.248	2.46649e-11	Folh1	folate hydrolase 1			B1KOAppki
4.42588e-08	0.0901798	0.521	0.456	0.00121092	Trpc4ap	transient receptor potential cation channel, subfamily C, member 4 associated protein			B1KOAppki
1.49231e-10	0.0901671	0.187	0.14	4.08295e-06	Nkx2-2os	NK2 homeobox 2, opposite strand			B1KOAppki
9.32604e-13	0.0901049	0.321	0.253	2.5516e-08	Cxxc5	CXXC finger 5			B1KOAppki
2.40096e-08	0.090057	0.739	0.673	0.000656902	Tmod2	tropomodulin 2			B1KOAppki
5.68878e-14	0.0899144	0.221	0.162	1.55645e-09	P2rx7	purinergic receptor P2X, ligand-gated ion channel, 7			B1KOAppki
6.7576e-08	0.0897619	0.234	0.189	0.00184888	9330175M20Rik	RIKEN cDNA 9330175M20 gene			B1KOAppki
1.97037e-11	0.0897155	0.536	0.458	5.39094e-07	Rbl2	RB transcriptional corepressor like 2			B1KOAppki
2.06821e-14	0.0897135	0.505	0.422	5.65861e-10	Sema4d	sema domain, immunoglobulin domain (Ig), transmembrane domain (TM) and short cytoplasmic domain, (semaphorin) 4D			B1KOAppki
1.40229e-11	0.089701	0.409	0.34	3.83668e-07	Sqstm1	sequestosome 1			B1KOAppki
3.73501e-10	0.08968	0.809	0.77	1.0219e-05	Specc1	sperm antigen with calponin homology and coiled-coil domains 1			B1KOAppki
2.65372e-17	0.0894954	0.396	0.309	7.26059e-13	Tjap1	tight junction associated protein 1			B1KOAppki
9.18279e-12	0.0894398	0.174	0.126	2.51241e-07	Degs1	delta 4-desaturase, sphingolipid 1			B1KOAppki
1.8275e-12	0.0893998	0.409	0.336	5.00005e-08	Nek7	NIMA (never in mitosis gene a)-related expressed kinase 7			B1KOAppki
1.7646e-08	0.089253	0.85	0.804	0.000482794	Itch	itchy, E3 ubiquitin protein ligase			B1KOAppki
2.8197e-08	0.0889779	0.257	0.21	0.00077147	Gm12296	predicted gene 12296			B1KOAppki
1.31017e-12	0.0887839	0.52	0.447	3.58461e-08	Brd9	bromodomain containing 9			B1KOAppki
6.65919e-11	0.0887178	0.212	0.16	1.82195e-06	Mt1	metallothionein 1			B1KOAppki
9.76345e-14	0.0885653	0.249	0.188	2.67128e-09	Errfi1	ERBB receptor feedback inhibitor 1			B1KOAppki
2.56794e-15	0.0884143	0.408	0.321	7.02587e-11	Nsmf	NMDA receptor synaptonuclear signaling and neuronal migration factor			B1KOAppki
4.27643e-08	0.0883597	0.632	0.569	0.00117003	Nudcd3	NudC domain containing 3			B1KOAppki
2.6217e-13	0.0881444	0.507	0.426	7.17297e-09	Atp5a1				B1KOAppki
4.40139e-09	0.0880623	0.347	0.287	0.000120422	Epdr1	ependymin related 1			B1KOAppki
3.47418e-07	0.08806	0.559	0.5	0.00950535	Zmiz1	zinc finger, MIZ-type containing 1			B1KOAppki
3.35893e-11	0.0880288	0.115	0.077	9.19003e-07	Lcp1	lymphocyte cytosolic protein 1			B1KOAppki
7.48542e-15	0.0880222	0.276	0.208	2.04801e-10	5430405H02Rik	RIKEN cDNA 5430405H02 gene			B1KOAppki
4.44343e-09	0.0879271	0.561	0.491	0.000121572	Eif4g1	eukaryotic translation initiation factor 4, gamma 1			B1KOAppki
5.42881e-20	0.087814	0.113	0.063	1.48532e-15	Depdc7	DEP domain containing 7			B1KOAppki
6.03742e-10	0.0877807	0.563	0.487	1.65184e-05	Rapgef1	Rap guanine nucleotide exchange factor (GEF) 1			B1KOAppki
2.29415e-07	0.0877161	0.399	0.342	0.00627678	Vldlr	very low density lipoprotein receptor			B1KOAppki
1.60982e-09	0.0875736	0.25	0.198	4.40446e-05	Cyhr1				B1KOAppki
2.23532e-12	0.0873564	0.292	0.228	6.11583e-08	Prkd3	protein kinase D3			B1KOAppki
1.90482e-12	0.0873453	0.423	0.348	5.21159e-08	6720427I07Rik	RIKEN cDNA 6720427I07 gene			B1KOAppki
1.70443e-13	0.0873198	0.147	0.1	4.66333e-09	Wwtr1	WW domain containing transcription regulator 1			B1KOAppki
1.21607e-12	0.0872182	0.257	0.194	3.32718e-08	Sept1				B1KOAppki
8.9377e-09	0.0870748	0.224	0.176	0.000244535	Sox2	SRY (sex determining region Y)-box 2			B1KOAppki
2.24068e-10	0.0870138	0.177	0.132	6.13049e-06	C730002L08Rik	RIKEN cDNA C730002L08 gene			B1KOAppki
9.11641e-13	0.0867418	0.484	0.405	2.49425e-08	March8				B1KOAppki
2.2476e-08	0.0866756	0.439	0.373	0.000614943	Hspa5	heat shock protein 5			B1KOAppki
2.29416e-13	0.0866237	0.347	0.276	6.27683e-09	Gdi1	GDP dissociation inhibitor 1			B1KOAppki
2.09778e-12	0.0865389	0.252	0.192	5.73953e-08	Klhl4	kelch-like 4			B1KOAppki
3.15014e-12	0.0861789	0.294	0.231	8.61879e-08	Tprkb	Tp53rk binding protein			B1KOAppki
6.15796e-10	0.0859307	0.348	0.285	1.68482e-05	Emc3	ER membrane protein complex subunit 3			B1KOAppki
1.23482e-15	0.0857346	0.201	0.14	3.37846e-11	Sned1	sushi, nidogen and EGF-like domains 1			B1KOAppki
2.46519e-16	0.0856757	0.232	0.166	6.74477e-12	Wipi1	WD repeat domain, phosphoinositide interacting 1			B1KOAppki
1.26726e-07	0.0854551	0.653	0.596	0.00346721	Bicral	BRD4 interacting chromatin remodeling complex associated protein like			B1KOAppki
2.17358e-07	0.0852916	0.584	0.516	0.00594692	Slc38a9	solute carrier family 38, member 9			B1KOAppki
1.24005e-09	0.0852673	0.215	0.167	3.39277e-05	2900052L18Rik	RIKEN cDNA 2900052L18 gene			B1KOAppki
1.13475e-07	0.0850436	0.546	0.487	0.00310468	Sash1	SAM and SH3 domain containing 1			B1KOAppki
3.23025e-11	0.0847676	0.389	0.32	8.83796e-07	Fancc	Fanconi anemia, complementation group C			B1KOAppki
7.67338e-19	0.0846641	0.317	0.235	2.09944e-14	Vamp2	vesicle-associated membrane protein 2			B1KOAppki
4.01575e-20	0.0845722	0.14	0.083	1.09871e-15	Polr2e	polymerase (RNA) II (DNA directed) polypeptide E			B1KOAppki
3.55098e-07	0.0845672	0.559	0.499	0.00971548	Fermt2	fermitin family member 2			B1KOAppki
1.61049e-17	0.0845202	0.158	0.102	4.40629e-13	2810468N07Rik				B1KOAppki
1.375e-08	0.0845003	0.114	0.081	0.0003762	Vip	vasoactive intestinal polypeptide			B1KOAppki
3.45484e-10	0.0843252	0.431	0.362	9.45243e-06	Eif2s2	eukaryotic translation initiation factor 2 subunit 2 beta			B1KOAppki
4.64603e-11	0.0842733	0.285	0.226	1.27115e-06	Creb3l2	cAMP responsive element binding protein 3-like 2			B1KOAppki
2.69352e-10	0.0842162	0.45	0.379	7.36946e-06	Rsu1	Ras suppressor protein 1			B1KOAppki
3.68923e-16	0.0841173	0.311	0.235	1.00937e-11	Izumo4	IZUMO family member 4			B1KOAppki
7.66568e-10	0.084059	0.298	0.241	2.09733e-05	Rsl1d1	ribosomal L1 domain containing 1			B1KOAppki
5.709e-09	0.0840108	0.135	0.098	0.000156198	Arhgap45	Rho GTPase activating protein 45			B1KOAppki
2.37955e-31	0.0839485	0.162	0.087	6.51044e-27	Gm31508	predicted gene, 31508			B1KOAppki
7.68245e-16	0.0838828	0.253	0.186	2.10192e-11	Tyk2	tyrosine kinase 2			B1KOAppki
2.19878e-16	0.0837693	0.26	0.19	6.01586e-12	Gt(ROSA)26Sor	gene trap ROSA 26, Philippe Soriano			B1KOAppki
1.87574e-10	0.0837278	0.433	0.361	5.13202e-06	Ntan1	N-terminal Asn amidase			B1KOAppki
2.77455e-11	0.0831629	0.26	0.203	7.59116e-07	Zbtb7a	zinc finger and BTB domain containing 7a			B1KOAppki
4.15535e-16	0.0831361	0.167	0.111	1.1369e-11	Psat1	phosphoserine aminotransferase 1			B1KOAppki
7.93005e-09	0.0830845	0.491	0.424	0.000216966	Tef	thyrotroph embryonic factor			B1KOAppki
1.08118e-16	0.0829854	0.249	0.179	2.95811e-12	Trim36	tripartite motif-containing 36			B1KOAppki
3.83959e-10	0.0829703	0.355	0.29	1.05051e-05	AI480526	expressed sequence AI480526			B1KOAppki
4.10077e-09	0.0829016	0.557	0.483	0.000112197	Zfyve1	zinc finger, FYVE domain containing 1			B1KOAppki
3.51641e-14	0.0828651	0.232	0.171	9.6209e-10	A730090N16Rik	RIKEN cDNA A730090N16 gene			B1KOAppki
5.06119e-14	0.0827133	0.141	0.093	1.38474e-09	Cdk18	cyclin dependent kinase 18			B1KOAppki
4.58221e-14	0.0827113	0.486	0.401	1.25369e-09	Capn15	calpain 15			B1KOAppki
8.46857e-09	0.0826453	0.49	0.425	0.0002317	Plekhm2	pleckstrin homology domain containing, family M (with RUN domain) member 2			B1KOAppki
5.56745e-09	0.0825115	0.376	0.315	0.000152325	Tpd52l2	tumor protein D52-like 2			B1KOAppki
3.57374e-18	0.0825093	0.194	0.13	9.77775e-14	Piga	phosphatidylinositol glycan anchor biosynthesis, class A			B1KOAppki
7.12972e-12	0.0824777	0.419	0.345	1.95069e-07	Gm37494				B1KOAppki
1.33714e-15	0.0824361	0.144	0.093	3.6584e-11	Fgd3	FYVE, RhoGEF and PH domain containing 3			B1KOAppki
2.48378e-09	0.0823309	0.451	0.385	6.79562e-05	Cnot3	CCR4-NOT transcription complex, subunit 3			B1KOAppki
2.37766e-19	0.0823056	0.34	0.253	6.50528e-15	Chpf2	chondroitin polymerizing factor 2			B1KOAppki
1.14274e-13	0.0822412	0.232	0.172	3.12653e-09	Cnot8	CCR4-NOT transcription complex, subunit 8			B1KOAppki
4.66751e-07	0.0819532	0.571	0.505	0.0127703	Abl1	c-abl oncogene 1, non-receptor tyrosine kinase			B1KOAppki
1.97538e-09	0.0819175	0.227	0.179	5.40465e-05	Adcy10	adenylate cyclase 10			B1KOAppki
1.68845e-07	0.0818735	0.857	0.822	0.0046196	Kif21a	kinesin family member 21A			B1KOAppki
1.02108e-08	0.081705	0.53	0.461	0.000279368	Dixdc1	DIX domain containing 1			B1KOAppki
7.58882e-10	0.0815772	0.451	0.384	2.0763e-05	Tmem165	transmembrane protein 165			B1KOAppki
4.28849e-11	0.0815365	0.462	0.388	1.17333e-06	Man2a2	mannosidase 2, alpha 2			B1KOAppki
2.20868e-15	0.0814824	0.314	0.239	6.04295e-11	Fam173a				B1KOAppki
3.84771e-10	0.0813871	0.218	0.169	1.05273e-05	D16Ertd472e	DNA segment, Chr 16, ERATO Doi 472, expressed			B1KOAppki
6.86017e-11	0.0813141	0.242	0.188	1.87694e-06	Irak2	interleukin-1 receptor-associated kinase 2			B1KOAppki
9.02162e-11	0.0811292	0.484	0.406	2.46832e-06	Bicra	BRD4 interacting chromatin remodeling complex associated protein			B1KOAppki
4.0416e-09	0.0811059	0.5	0.433	0.000110578	Epb41l4b	erythrocyte membrane protein band 4.1 like 4b			B1KOAppki
8.59374e-07	0.0810479	0.801	0.762	0.0235125	Iqsec1	IQ motif and Sec7 domain 1			B1KOAppki
1.06718e-13	0.0810221	0.231	0.17	2.91979e-09	Tspan15	tetraspanin 15			B1KOAppki
4.43278e-09	0.0810107	0.299	0.245	0.000121281	Hip1r	huntingtin interacting protein 1 related			B1KOAppki
1.09525e-10	0.0809397	0.296	0.234	2.99661e-06	Serac1	serine active site containing 1			B1KOAppki
1.29237e-11	0.0808964	0.327	0.262	3.53592e-07	0610043K17Rik	RIKEN cDNA 0610043K17 gene			B1KOAppki
1.36329e-06	0.08087	0.363	0.312	0.0372996	Kiz	kizuna centrosomal protein			B1KOAppki
2.95247e-16	0.0804365	0.138	0.087	8.07797e-12	Cdc42ep1	CDC42 effector protein 1			B1KOAppki
6.06091e-10	0.0803742	0.364	0.297	1.65827e-05	Pcbp4	poly(rC) binding protein 4			B1KOAppki
6.38908e-07	0.0802677	0.605	0.539	0.0174805	Vgll4	vestigial like family member 4			B1KOAppki
1.67599e-16	0.0802579	0.329	0.252	4.5855e-12	Gm15336				B1KOAppki
2.12987e-11	0.0800173	0.315	0.25	5.82732e-07	Bnip3l	BCL2/adenovirus E1B interacting protein 3-like			B1KOAppki
7.65334e-10	0.0799657	0.302	0.246	2.09395e-05	B3gntl1	UDP-GlcNAc:betaGal beta-1,3-N-acetylglucosaminyltransferase-like 1			B1KOAppki
1.15772e-06	0.0799	0.614	0.552	0.0316751	Mysm1	myb-like, SWIRM and MPN domains 1			B1KOAppki
1.58147e-08	0.0798532	0.387	0.326	0.000432689	Rhobtb3	Rho-related BTB domain containing 3			B1KOAppki
7.07992e-08	0.0798336	0.699	0.637	0.00193707	Zfp280c	zinc finger protein 280C			B1KOAppki
8.17814e-16	0.079744	0.182	0.124	2.23754e-11	Snu13	SNU13 homolog, small nuclear ribonucleoprotein (U4/U6.U5)			B1KOAppki
6.94943e-10	0.0797424	0.551	0.481	1.90136e-05	Pura	purine rich element binding protein A			B1KOAppki
2.00499e-08	0.0795252	0.438	0.375	0.000548565	Scn1b	sodium channel, voltage-gated, type I, beta			B1KOAppki
1.40267e-13	0.0795073	0.324	0.254	3.8377e-09	Lzts3	leucine zipper, putative tumor suppressor family member 3			B1KOAppki
2.40999e-08	0.0793913	0.997	0.999	0.000659372	Pcdh9	protocadherin 9			B1KOAppki
1.52231e-06	0.0792335	0.211	0.17	0.0416503	Cd63	CD63 antigen			B1KOAppki
1.26213e-12	0.0791412	0.289	0.225	3.45319e-08	Mettl7a1				B1KOAppki
5.05875e-12	0.0791368	0.212	0.157	1.38407e-07	Pcolce2	procollagen C-endopeptidase enhancer 2			B1KOAppki
1.25285e-08	0.0790407	0.534	0.467	0.000342779	Lamp2	lysosomal-associated membrane protein 2			B1KOAppki
1.7173e-07	0.0789855	0.532	0.469	0.00469854	Klf9	Kruppel-like transcription factor 9			B1KOAppki
1.48155e-08	0.0789798	0.437	0.375	0.000405353	Acot7	acyl-CoA thioesterase 7			B1KOAppki
1.02452e-08	0.0788342	0.452	0.389	0.00028031	Gng12	guanine nucleotide binding protein (G protein), gamma 12			B1KOAppki
1.26074e-27	0.0787932	0.146	0.078	3.44937e-23	Fgfbp3	fibroblast growth factor binding protein 3			B1KOAppki
3.76432e-11	0.0787715	0.479	0.404	1.02992e-06	1700085D07Rik	RIKEN cDNA 1700085D07 gene			B1KOAppki
3.21651e-07	0.0786107	0.888	0.858	0.00880038	Wnk1	WNK lysine deficient protein kinase 1			B1KOAppki
2.70286e-07	0.0784635	0.465	0.405	0.00739502	C1qtnf4	C1q and tumor necrosis factor related protein 4			B1KOAppki
5.68586e-17	0.0782489	0.319	0.24	1.55565e-12	Sox8	SRY (sex determining region Y)-box 8			B1KOAppki
3.20628e-08	0.078197	0.423	0.362	0.000877239	Abcg1	ATP binding cassette subfamily G member 1			B1KOAppki
5.70001e-13	0.0780701	0.184	0.131	1.55952e-08	Tmem88b	transmembrane protein 88B			B1KOAppki
1.82589e-10	0.0779907	0.341	0.276	4.99564e-06	Map2k2	mitogen-activated protein kinase kinase 2			B1KOAppki
3.26105e-08	0.0779212	0.432	0.373	0.000892222	Etv5	ets variant 5			B1KOAppki
9.3859e-12	0.0779089	0.201	0.149	2.56798e-07	Chdh	choline dehydrogenase			B1KOAppki
1.02846e-06	0.0778409	0.41	0.357	0.0281388	Gm6994	predicted gene 6994			B1KOAppki
2.67619e-07	0.0778247	0.454	0.394	0.00732205	Gtf2a1	general transcription factor II A, 1			B1KOAppki
1.93333e-17	0.0776975	0.21	0.143	5.28959e-13	Ly6e	lymphocyte antigen 6 family member E			B1KOAppki
1.77848e-10	0.077671	0.355	0.289	4.86593e-06	Iffo1	intermediate filament family orphan 1			B1KOAppki
8.20424e-08	0.0776449	0.672	0.61	0.00224468	Tbl1xr1	transducin (beta)-like 1X-linked receptor 1			B1KOAppki
1.96788e-07	0.0776047	0.357	0.304	0.00538413	Cald1	caldesmon 1			B1KOAppki
1.15674e-12	0.0776021	0.404	0.331	3.16485e-08	Acsl1	acyl-CoA synthetase long-chain family member 1			B1KOAppki
1.79896e-14	0.0775606	0.224	0.162	4.92194e-10	Stard3	StAR related lipid transfer domain containing 3			B1KOAppki
3.83335e-09	0.0773962	0.391	0.329	0.00010488	Gns	glucosamine (N-acetyl)-6-sulfatase			B1KOAppki
1.09875e-07	0.0772663	0.526	0.46	0.00300618	Col4a3bp				B1KOAppki
5.55424e-07	0.0772648	0.239	0.197	0.0151964	Itgb5	integrin beta 5			B1KOAppki
2.6966e-07	0.076973	0.315	0.264	0.00737789	Fscn1	fascin actin-bundling protein 1			B1KOAppki
1.87736e-14	0.0769553	0.346	0.27	5.13645e-10	Lztr1	leucine-zipper-like transcriptional regulator, 1			B1KOAppki
9.41287e-13	0.0766537	0.454	0.373	2.57536e-08	Tmem234	transmembrane protein 234			B1KOAppki
1.89807e-07	0.0765932	0.315	0.265	0.00519312	Pot1b	protection of telomeres 1B			B1KOAppki
1.53778e-10	0.0764636	0.354	0.287	4.20737e-06	Sulf2	sulfatase 2			B1KOAppki
1.79231e-11	0.076426	0.342	0.276	4.90377e-07	Pcyt1b	phosphate cytidylyltransferase 1, choline, beta isoform			B1KOAppki
1.13851e-09	0.0763651	0.987	0.985	3.11497e-05	Ank2	ankyrin 2, brain			B1KOAppki
1.16639e-10	0.0763215	0.318	0.256	3.19125e-06	Dcps	decapping enzyme, scavenger			B1KOAppki
1.92566e-07	0.0762039	0.647	0.579	0.00526862	Atp9a	ATPase, class II, type 9A			B1KOAppki
7.20285e-11	0.0761201	0.42	0.348	1.9707e-06	Nmt1	N-myristoyltransferase 1			B1KOAppki
8.89929e-13	0.0760727	0.333	0.264	2.43485e-08	Tsc22d3	TSC22 domain family, member 3			B1KOAppki
8.32602e-11	0.0760538	0.34	0.274	2.278e-06	Nptx1	neuronal pentraxin 1			B1KOAppki
3.66614e-15	0.0759898	0.296	0.224	1.00306e-10	Spry2	sprouty RTK signaling antagonist 2			B1KOAppki
3.26634e-11	0.0759875	0.299	0.237	8.9367e-07	Dusp12	dual specificity phosphatase 12			B1KOAppki
7.10213e-08	0.0759109	0.263	0.213	0.00194314	Selenos	selenoprotein S			B1KOAppki
6.05614e-13	0.0759002	0.209	0.153	1.65696e-08	Asphd1	aspartate beta-hydroxylase domain containing 1			B1KOAppki
3.65264e-17	0.0757317	0.343	0.261	9.99364e-13	Nars				B1KOAppki
7.59294e-13	0.0756834	0.215	0.158	2.07743e-08	Larp6	La ribonucleoprotein 6, translational regulator			B1KOAppki
8.39958e-10	0.0756555	0.486	0.41	2.29813e-05	Dazap1	DAZ associated protein 1			B1KOAppki
2.1767e-14	0.0755314	0.224	0.163	5.95546e-10	Gm11437	predicted gene 11437			B1KOAppki
3.23986e-13	0.0754448	0.23	0.17	8.86426e-09	Enpp6	ectonucleotide pyrophosphatase/phosphodiesterase 6			B1KOAppki
9.00747e-11	0.0753989	0.371	0.304	2.46444e-06	Ankrd13a	ankyrin repeat domain 13a			B1KOAppki
2.67741e-09	0.0750317	0.12	0.085	7.3254e-05	Adap2os	ArfGAP with dual PH domains 2, opposite strand			B1KOAppki
2.95162e-13	0.075003	0.121	0.078	8.07562e-09	Nde1	nudE neurodevelopment protein 1			B1KOAppki
3.68878e-07	0.074563	0.957	0.947	0.0100925	Tcf4	transcription factor 4			B1KOAppki
1.4832e-10	0.07446	0.109	0.073	4.05804e-06	Efemp1	epidermal growth factor-containing fibulin-like extracellular matrix protein 1			B1KOAppki
1.38131e-11	0.0743277	0.183	0.134	3.77928e-07	Pxn	paxillin			B1KOAppki
8.58961e-08	0.0742702	0.437	0.377	0.00235012	Wls	wntless WNT ligand secretion mediator			B1KOAppki
6.29726e-09	0.0742418	0.926	0.917	0.000172293	Rbm39	RNA binding motif protein 39			B1KOAppki
2.29997e-07	0.0739977	0.268	0.222	0.00629273	Soat1	sterol O-acyltransferase 1			B1KOAppki
3.57395e-10	0.0735385	0.272	0.214	9.77833e-06	Terf2	telomeric repeat binding factor 2			B1KOAppki
7.87355e-17	0.0735014	0.175	0.115	2.1542e-12	Cyp27a1	cytochrome P450, family 27, subfamily a, polypeptide 1			B1KOAppki
4.94287e-12	0.0734481	0.325	0.26	1.35237e-07	Napepld	N-acyl phosphatidylethanolamine phospholipase D			B1KOAppki
6.32717e-17	0.0734473	0.251	0.18	1.73111e-12	Matn4	matrilin 4			B1KOAppki
1.09369e-17	0.0733621	0.115	0.067	2.99233e-13	Pmp22	peripheral myelin protein 22			B1KOAppki
4.27978e-07	0.0732772	0.657	0.601	0.0117095	Galnt1	polypeptide N-acetylgalactosaminyltransferase 1			B1KOAppki
6.90761e-31	0.0731989	0.155	0.082	1.88992e-26	Pdgfb	platelet derived growth factor, B polypeptide			B1KOAppki
4.85906e-14	0.0731719	0.371	0.293	1.32944e-09	Dusp15	dual specificity phosphatase-like 15			B1KOAppki
1.43561e-11	0.07312	0.412	0.337	3.92782e-07	Tmem208	transmembrane protein 208			B1KOAppki
4.9063e-09	0.0729532	0.367	0.303	0.000134236	Dnajc3	DnaJ heat shock protein family (Hsp40) member C3			B1KOAppki
3.12701e-09	0.0727123	0.125	0.089	8.5555e-05	Nipal4	NIPA-like domain containing 4			B1KOAppki
5.55781e-10	0.0726493	0.402	0.33	1.52062e-05	Ctsb	cathepsin B			B1KOAppki
1.35779e-07	0.0726441	0.551	0.482	0.00371491	Fez1	fasciculation and elongation protein zeta 1			B1KOAppki
5.95392e-08	0.0723528	0.588	0.522	0.00162899	Atxn2l	ataxin 2-like			B1KOAppki
4.49029e-11	0.0723196	0.109	0.072	1.22854e-06	Cdc42ep2	CDC42 effector protein 2			B1KOAppki
1.24397e-06	0.0722902	0.235	0.194	0.034035	Fbxl4	F-box and leucine-rich repeat protein 4			B1KOAppki
2.40362e-17	0.0722695	0.236	0.166	6.5763e-13	Gm42726				B1KOAppki
6.46166e-13	0.0722427	0.212	0.155	1.76791e-08	Tbc1d10b	TBC1 domain family, member 10b			B1KOAppki
3.20727e-14	0.0721339	0.101	0.06	8.77509e-10	Tmcc3os				B1KOAppki
2.26604e-11	0.0721099	0.351	0.284	6.19989e-07	Rps6kb2	ribosomal protein S6 kinase, polypeptide 2			B1KOAppki
1.17763e-08	0.0720343	0.359	0.297	0.0003222	Rusc2	RUN and SH3 domain containing 2			B1KOAppki
1.43126e-10	0.072025	0.325	0.261	3.91594e-06	Zcrb1	zinc finger CCHC-type and RNA binding motif 1			B1KOAppki
7.60226e-13	0.0718896	0.391	0.317	2.07998e-08	Caml	calcium modulating ligand			B1KOAppki
7.61229e-10	0.0717298	0.367	0.301	2.08272e-05	Nfs1	nitrogen fixation gene 1 (S. cerevisiae)			B1KOAppki
4.06101e-13	0.0717264	0.289	0.222	1.11109e-08	Mroh1	maestro heat-like repeat family member 1			B1KOAppki
2.27703e-08	0.0715436	0.434	0.369	0.000622996	Btbd8	BTB domain containing 8			B1KOAppki
1.21137e-07	0.0715409	0.669	0.616	0.00331432	Slc25a27	solute carrier family 25, member 27			B1KOAppki
3.07048e-07	0.0714481	0.487	0.426	0.00840082	Mtss1	MTSS I-BAR domain containing 1			B1KOAppki
2.37045e-07	0.071091	0.307	0.258	0.00648554	Pdlim5	PDZ and LIM domain 5			B1KOAppki
1.73897e-10	0.0710845	0.472	0.4	4.75781e-06	3110056K07Rik	RIKEN cDNA 3110056K07 gene			B1KOAppki
7.22623e-09	0.0708603	0.389	0.327	0.00019771	Zfp740	zinc finger protein 740			B1KOAppki
4.71306e-10	0.07081	0.412	0.346	1.28949e-05	Gm26672				B1KOAppki
2.99035e-17	0.0707721	0.125	0.076	8.1816e-13	Eps8l1	EPS8-like 1			B1KOAppki
9.35834e-09	0.0705737	0.132	0.096	0.000256044	Adap2	ArfGAP with dual PH domains 2			B1KOAppki
2.33138e-15	0.0705533	0.119	0.073	6.37866e-11	Phldb2	pleckstrin homology like domain, family B, member 2			B1KOAppki
5.50939e-07	0.0704361	0.35	0.298	0.0150737	Lifr	LIF receptor alpha			B1KOAppki
1.93424e-14	0.0703998	0.129	0.082	5.29208e-10	Efhd1	EF hand domain containing 1			B1KOAppki
1.78543e-06	0.0703909	0.991	0.99	0.0488495	Lrp1b	low density lipoprotein-related protein 1B			B1KOAppki
3.19493e-08	0.070216	0.182	0.141	0.000874132	Olig1	oligodendrocyte transcription factor 1			B1KOAppki
1.38412e-12	0.070206	0.202	0.147	3.78696e-08	Mcrip1	MAPK regulated corepressor interacting protein 1			B1KOAppki
2.24273e-10	0.0701455	0.351	0.286	6.1361e-06	Atat1	alpha tubulin acetyltransferase 1			B1KOAppki
4.87476e-07	0.0700262	0.36	0.309	0.0133373	D1Ertd622e				B1KOAppki
1.40222e-10	0.0699915	0.222	0.17	3.83646e-06	Rnf6	ring finger protein (C3H2C3 type) 6			B1KOAppki
8.09397e-09	0.0699881	0.338	0.278	0.000221451	Mettl15	methyltransferase like 15			B1KOAppki
3.97169e-15	0.0699082	0.27	0.201	1.08665e-10	Dusp3	dual specificity phosphatase 3 (vaccinia virus phosphatase VH1-related)			B1KOAppki
4.57999e-07	0.0698891	0.283	0.236	0.0125309	Gm44866				B1KOAppki
9.05371e-09	0.0698438	0.379	0.321	0.00024771	B430010I23Rik	RIKEN cDNA B430010I23 gene			B1KOAppki
1.37192e-08	0.0695973	0.387	0.322	0.000375356	Chmp3	charged multivesicular body protein 3			B1KOAppki
9.42857e-10	0.0694073	0.271	0.216	2.57966e-05	Tug1	taurine upregulated gene 1			B1KOAppki
1.82931e-09	0.0693669	0.103	0.07	5.00498e-05	Ccr5	C-C motif chemokine receptor 5			B1KOAppki
1.51592e-09	0.0693595	0.39	0.323	4.14756e-05	Nucks1	nuclear casein kinase and cyclin-dependent kinase substrate 1			B1KOAppki
6.70289e-14	0.069284	0.201	0.144	1.83391e-09	Kifc3	kinesin family member C3			B1KOAppki
6.85721e-07	0.0691979	0.377	0.325	0.0187613	Narf	nuclear prelamin A recognition factor			B1KOAppki
2.63986e-11	0.0691281	0.305	0.24	7.22267e-07	Clip3	CAP-GLY domain containing linker protein 3			B1KOAppki
1.91941e-39	0.0691152	0.112	0.044	5.2515e-35	Gpr87	G protein-coupled receptor 87			B1KOAppki
5.29966e-12	0.0691083	0.133	0.091	1.44999e-07	4930581F22Rik	RIKEN cDNA 4930581F22 gene			B1KOAppki
2.95463e-07	0.0690848	0.166	0.129	0.00808385	Mcam	melanoma cell adhesion molecule			B1KOAppki
5.78699e-07	0.0690414	0.263	0.218	0.0158332	Tmem106b	transmembrane protein 106B			B1KOAppki
1.6289e-10	0.0689633	0.289	0.229	4.45667e-06	Rint1	RAD50 interactor 1			B1KOAppki
7.18874e-10	0.0689227	0.307	0.247	1.96684e-05	Nit1	nitrilase 1			B1KOAppki
2.42063e-08	0.0688208	0.282	0.231	0.000662284	Ppard	peroxisome proliferator activator receptor delta			B1KOAppki
1.393e-11	0.0687847	0.141	0.097	3.81126e-07	Mindy1	MINDY lysine 48 deubiquitinase 1			B1KOAppki
1.03659e-13	0.0686072	0.266	0.2	2.83611e-09	Mrps26	mitochondrial ribosomal protein S26			B1KOAppki
3.53957e-10	0.0685864	0.442	0.375	9.68427e-06	Stxbp3	syntaxin binding protein 3			B1KOAppki
1.00947e-08	0.0685792	0.309	0.253	0.000276191	Ephb2	Eph receptor B2			B1KOAppki
4.81289e-09	0.0685516	0.135	0.099	0.000131681	Rhbdd1	rhomboid domain containing 1			B1KOAppki
1.41042e-10	0.0685162	0.413	0.347	3.8589e-06	Gm32036	predicted gene, 32036			B1KOAppki
5.15257e-11	0.0684988	0.395	0.324	1.40974e-06	Gps2	G protein pathway suppressor 2			B1KOAppki
6.34005e-07	0.0684697	0.703	0.645	0.0173464	Rptor	regulatory associated protein of MTOR, complex 1			B1KOAppki
1.04964e-10	0.0684259	0.265	0.208	2.87181e-06	P2rx4	purinergic receptor P2X, ligand-gated ion channel 4			B1KOAppki
4.20922e-13	0.0684121	0.164	0.115	1.15164e-08	Rnh1	ribonuclease/angiogenin inhibitor 1			B1KOAppki
2.47927e-08	0.0683691	0.357	0.3	0.000678328	Myl12b	myosin, light chain 12B, regulatory			B1KOAppki
3.00518e-11	0.0683528	0.219	0.165	8.22217e-07	Cope	coatomer protein complex, subunit epsilon			B1KOAppki
1.26513e-09	0.0682317	0.182	0.137	3.4614e-05	Fn3k	fructosamine 3 kinase			B1KOAppki
7.66112e-10	0.0681701	0.147	0.105	2.09608e-05	Pou3f1	POU domain, class 3, transcription factor 1			B1KOAppki
9.82843e-12	0.0681436	0.182	0.132	2.68906e-07	Gng11	guanine nucleotide binding protein (G protein), gamma 11			B1KOAppki
8.67184e-09	0.0680644	0.349	0.288	0.000237262	Parl	presenilin associated, rhomboid-like			B1KOAppki
1.83507e-07	0.0679205	0.351	0.296	0.00502074	Mad1l1	MAD1 mitotic arrest deficient 1-like 1			B1KOAppki
2.18134e-12	0.0678573	0.247	0.187	5.96814e-08	Snupn	snurportin 1			B1KOAppki
7.5894e-07	0.0678408	0.436	0.378	0.0207646	Slc43a2	solute carrier family 43, member 2			B1KOAppki
1.67383e-09	0.0678113	0.214	0.165	4.5796e-05	Sbno2	strawberry notch 2			B1KOAppki
2.80582e-08	0.067753	0.256	0.206	0.000767671	Lig3	ligase III, DNA, ATP-dependent			B1KOAppki
1.87219e-08	0.0677296	0.191	0.148	0.000512232	Pink1	PTEN induced putative kinase 1			B1KOAppki
3.96545e-13	0.0675418	0.153	0.105	1.08495e-08	3222401L13Rik	RIKEN cDNA 3222401L13 gene			B1KOAppki
1.5854e-09	0.0675375	0.624	0.554	4.33766e-05	Rabl6	RAB, member RAS oncogene family-like 6			B1KOAppki
1.30182e-08	0.0674695	0.387	0.324	0.000356177	Cbx1	chromobox 1			B1KOAppki
7.67422e-09	0.0674596	0.118	0.084	0.000209967	Dapk2	death-associated protein kinase 2			B1KOAppki
1.01238e-08	0.0674467	0.26	0.211	0.000276987	Gm13919	predicted gene 13919			B1KOAppki
4.78021e-13	0.0673736	0.123	0.08	1.30787e-08	Phgdh	3-phosphoglycerate dehydrogenase			B1KOAppki
6.87249e-13	0.0673498	0.136	0.092	1.88031e-08	Tbxas1	thromboxane A synthase 1, platelet			B1KOAppki
2.83961e-18	0.0672383	0.15	0.093	7.76919e-14	Tomm22	translocase of outer mitochondrial membrane 22			B1KOAppki
1.93609e-12	0.0672018	0.308	0.24	5.29713e-08	Kmt5a	lysine methyltransferase 5A			B1KOAppki
1.37911e-16	0.0671935	0.195	0.133	3.77324e-12	Wdsub1	WD repeat, SAM and U-box domain containing 1			B1KOAppki
5.05505e-16	0.0671406	0.335	0.257	1.38306e-11	Cpox	coproporphyrinogen oxidase			B1KOAppki
2.20304e-09	0.0671355	0.385	0.321	6.02753e-05	Iars				B1KOAppki
1.9109e-07	0.0669533	0.331	0.278	0.00522823	Ikbkb	inhibitor of kappaB kinase beta			B1KOAppki
2.29619e-16	0.0668159	0.299	0.223	6.28237e-12	Haghl	hydroxyacylglutathione hydrolase-like			B1KOAppki
4.73521e-12	0.0666941	0.191	0.138	1.29555e-07	Ndufs7	NADH:ubiquinone oxidoreductase core subunit S7			B1KOAppki
1.11992e-18	0.0666821	0.144	0.089	3.06411e-14	Serinc2	serine incorporator 2			B1KOAppki
3.16103e-08	0.0661736	0.329	0.272	0.000864858	Epm2a	epilepsy, progressive myoclonic epilepsy, type 2 gene alpha			B1KOAppki
7.45978e-07	0.066135	0.472	0.415	0.02041	Msantd2	Myb/SANT-like DNA-binding domain containing 2			B1KOAppki
3.57321e-07	0.0660449	0.157	0.122	0.00977632	Dmwd	dystrophia myotonica-containing WD repeat motif			B1KOAppki
1.05633e-06	0.0660309	0.502	0.444	0.0289012	Wdfy2	WD repeat and FYVE domain containing 2			B1KOAppki
2.44973e-10	0.065991	0.34	0.276	6.70246e-06	Invs	inversin			B1KOAppki
1.68143e-06	0.0659348	0.415	0.36	0.0460039	R3hcc1l	R3H domain and coiled-coil containing 1 like			B1KOAppki
9.13655e-07	0.0658607	0.408	0.352	0.0249976	Wasf2	WASP family, member 2			B1KOAppki
3.42688e-07	0.0657416	0.309	0.259	0.00937595	Zfp934	zinc finger protein 934			B1KOAppki
4.32954e-15	0.0655886	0.105	0.063	1.18456e-10	Nkx6-2	NK6 homeobox 2			B1KOAppki
1.20031e-08	0.0655823	0.332	0.273	0.000328405	Man2c1os	mannosidase, alpha, class 2C, member 1, opposite strand			B1KOAppki
3.90969e-22	0.0652359	0.113	0.06	1.06969e-17	Zfp951	zinc finger protein 951			B1KOAppki
5.22565e-08	0.0651296	0.424	0.361	0.00142974	Rrnad1				B1KOAppki
6.24733e-09	0.0650761	0.154	0.114	0.000170927	Dctn3	dynactin 3			B1KOAppki
2.90208e-07	0.0649497	0.227	0.183	0.0079401	Lin7c	lin-7 homolog C, crumbs cell polarity complex component			B1KOAppki
1.2346e-14	0.0649492	0.254	0.187	3.37787e-10	4831440D22Rik	RIKEN cDNA 4831440D22 gene			B1KOAppki
6.71064e-08	0.0648859	0.1	0.07	0.00183603	Mir142hg	Mir142 host gene (non-protein coding)			B1KOAppki
4.24613e-08	0.064812	0.318	0.263	0.00116174	Kcnrg	potassium channel regulator			B1KOAppki
1.44398e-08	0.0646173	0.236	0.188	0.000395073	Pik3ip1	phosphoinositide-3-kinase interacting protein 1			B1KOAppki
2.57418e-08	0.0646095	0.585	0.519	0.000704294	Dusp11	dual specificity phosphatase 11 (RNA/RNP complex 1-interacting)			B1KOAppki
2.85746e-07	0.0645341	0.358	0.303	0.007818	Ufl1	UFM1 specific ligase 1			B1KOAppki
1.8178e-11	0.0645301	0.178	0.129	4.97349e-07	Def8	differentially expressed in FDCP 8			B1KOAppki
2.0844e-08	0.0644123	0.324	0.269	0.000570291	Coro1c	coronin, actin binding protein 1C			B1KOAppki
2.16754e-09	0.064407	0.439	0.372	5.93039e-05	Tulp3	tubby-like protein 3			B1KOAppki
7.12935e-10	0.0643395	0.225	0.174	1.95059e-05	B3gat3	beta-1,3-glucuronyltransferase 3			B1KOAppki
1.29117e-06	0.0642912	0.381	0.326	0.0353265	Rab1a	RAB1A, member RAS oncogene family			B1KOAppki
7.6561e-07	0.0642643	0.362	0.307	0.0209471	Cdyl	chromodomain protein, Y chromosome-like			B1KOAppki
2.35493e-09	0.0642573	0.181	0.137	6.44309e-05	Slc6a9	solute carrier family 6 (neurotransmitter transporter, glycine), member 9			B1KOAppki
2.18336e-07	0.064238	0.326	0.272	0.00597367	Pgrmc1	progesterone receptor membrane component 1			B1KOAppki
6.87362e-09	0.0641796	0.248	0.197	0.000188062	2900097C17Rik				B1KOAppki
8.40407e-12	0.0641622	0.128	0.087	2.29935e-07	Tmem98	transmembrane protein 98			B1KOAppki
2.28378e-13	0.0641064	0.263	0.198	6.24842e-09	Ecsit	ECSIT signalling integrator			B1KOAppki
2.12637e-08	0.064093	0.49	0.425	0.000581776	Bbip1	BBSome interacting protein 1			B1KOAppki
2.23417e-08	0.0640733	0.261	0.21	0.000611269	Zbtb37	zinc finger and BTB domain containing 37			B1KOAppki
9.29988e-10	0.0640721	0.185	0.139	2.54445e-05	Spidr	scaffolding protein involved in DNA repair			B1KOAppki
1.26398e-09	0.0640581	0.103	0.069	3.45824e-05	Cspg4	chondroitin sulfate proteoglycan 4			B1KOAppki
6.44655e-10	0.0639932	0.199	0.151	1.76378e-05	Lap3	leucine aminopeptidase 3			B1KOAppki
8.86286e-12	0.0639597	0.168	0.12	2.42488e-07	Ormdl2	ORM1-like 2 (S. cerevisiae)			B1KOAppki
2.59895e-19	0.0639536	0.123	0.071	7.11073e-15	Gm50323				B1KOAppki
9.10013e-07	0.0639496	0.276	0.229	0.024898	Malt1	MALT1 paracaspase			B1KOAppki
1.48202e-11	0.0637849	0.206	0.153	4.0548e-07	Flii	flightless I actin binding protein			B1KOAppki
6.6723e-10	0.0636789	0.314	0.254	1.82554e-05	Zfp771	zinc finger protein 771			B1KOAppki
4.09814e-07	0.0636306	0.149	0.115	0.0112125	Ctso	cathepsin O			B1KOAppki
1.89617e-11	0.0633336	0.256	0.198	5.18793e-07	Babam1	BRISC and BRCA1 A complex member 1			B1KOAppki
5.14929e-12	0.0632855	0.244	0.184	1.40885e-07	Jade2	jade family PHD finger 2			B1KOAppki
5.52825e-07	0.0631942	0.258	0.214	0.0151253	Scamp2	secretory carrier membrane protein 2			B1KOAppki
1.00964e-07	0.0631205	0.703	0.645	0.00276237	Mat2a	methionine adenosyltransferase 2A			B1KOAppki
1.02467e-07	0.0629209	0.361	0.307	0.00280351	Smg5	SMG5 nonsense mediated mRNA decay factor			B1KOAppki
6.09848e-11	0.0628626	0.159	0.113	1.66854e-06	B4gat1	beta-1,4-glucuronyltransferase 1			B1KOAppki
2.23099e-14	0.0626777	0.194	0.136	6.10398e-10	Csf1	colony stimulating factor 1 (macrophage)			B1KOAppki
1.20518e-08	0.062594	0.441	0.376	0.000329736	E130102H24Rik	RIKEN cDNA E130102H24 gene			B1KOAppki
3.44562e-07	0.0625386	0.521	0.454	0.00942721	Aebp2	AE binding protein 2			B1KOAppki
6.86501e-07	0.0624445	0.348	0.299	0.0187827	St5				B1KOAppki
2.4077e-11	0.0623854	0.229	0.173	6.58746e-07	Rer1	retention in endoplasmic reticulum sorting receptor 1			B1KOAppki
1.18956e-10	0.0623479	0.16	0.116	3.25464e-06	Tmem144	transmembrane protein 144			B1KOAppki
5.16905e-12	0.0622651	0.168	0.12	1.41425e-07	Lyzl4	lysozyme-like 4			B1KOAppki
1.49399e-10	0.0622638	0.176	0.13	4.08756e-06	Paxx	non-homologous end joining factor			B1KOAppki
3.59751e-10	0.062222	0.302	0.241	9.84278e-06	Slc9a8	solute carrier family 9 (sodium/hydrogen exchanger), member 8			B1KOAppki
2.07024e-10	0.0621331	0.469	0.396	5.66417e-06	Hmox2	heme oxygenase 2			B1KOAppki
2.68487e-07	0.0620495	0.161	0.125	0.0073458	Gpsm2	G-protein signalling modulator 2 (AGS3-like, C. elegans)			B1KOAppki
1.98511e-07	0.0620082	0.404	0.346	0.00543127	Pgap2	post-GPI attachment to proteins 2			B1KOAppki
5.14279e-13	0.0618596	0.268	0.204	1.40707e-08	Stub1	STIP1 homology and U-Box containing protein 1			B1KOAppki
8.40576e-10	0.0618374	0.349	0.284	2.29982e-05	Mfap3	microfibrillar-associated protein 3			B1KOAppki
1.48209e-10	0.061823	0.271	0.212	4.05499e-06	Sys1	SYS1 Golgi-localized integral membrane protein homolog (S. cerevisiae)			B1KOAppki
1.78608e-10	0.061818	0.346	0.283	4.88671e-06	Ing4	inhibitor of growth family, member 4			B1KOAppki
3.80859e-13	0.061809	0.148	0.1	1.04203e-08	Gtpbp1	GTP binding protein 1			B1KOAppki
3.17182e-07	0.0618041	0.322	0.271	0.00867809	Eif2b3	eukaryotic translation initiation factor 2B, subunit 3			B1KOAppki
8.83341e-07	0.0617849	0.212	0.173	0.0241682	Cflar	CASP8 and FADD-like apoptosis regulator			B1KOAppki
8.01983e-08	0.0616828	0.544	0.475	0.00219423	Atl3	atlastin GTPase 3			B1KOAppki
3.80582e-07	0.0616712	0.324	0.272	0.0104127	Wbp1l	WW domain binding protein 1 like			B1KOAppki
1.48397e-06	0.0616343	0.28	0.236	0.0406015	Clcn5	chloride channel, voltage-sensitive 5			B1KOAppki
2.49529e-09	0.061582	0.104	0.071	6.82711e-05	Lbh	limb-bud and heart			B1KOAppki
2.26355e-13	0.0614649	0.19	0.135	6.19307e-09	Pigq	phosphatidylinositol glycan anchor biosynthesis, class Q			B1KOAppki
1.79067e-08	0.0612751	0.618	0.547	0.000489927	Dnm2	dynamin 2			B1KOAppki
1.3283e-07	0.0612274	0.565	0.497	0.00363424	Ptpn11	protein tyrosine phosphatase, non-receptor type 11			B1KOAppki
9.2435e-08	0.0611963	0.498	0.433	0.00252902	Comt	catechol-O-methyltransferase			B1KOAppki
2.32177e-09	0.061036	0.43	0.359	6.35237e-05	Eif4h	eukaryotic translation initiation factor 4H			B1KOAppki
8.15176e-10	0.0609936	0.268	0.212	2.23032e-05	Gm37768				B1KOAppki
6.17525e-09	0.0607547	0.362	0.299	0.000168955	Ensa	endosulfine alpha			B1KOAppki
2.41952e-08	0.0607213	0.318	0.263	0.000661981	Cadm4	cell adhesion molecule 4			B1KOAppki
1.04162e-07	0.0605524	0.151	0.117	0.00284989	Smoc2	SPARC related modular calcium binding 2			B1KOAppki
1.30054e-10	0.0605151	0.126	0.087	3.55828e-06	Pdk4	pyruvate dehydrogenase kinase, isoenzyme 4			B1KOAppki
1.13258e-08	0.0605114	0.235	0.185	0.000309875	Tom1	target of myb1 trafficking protein			B1KOAppki
1.78948e-08	0.0604937	0.32	0.265	0.000489602	Dkk3	dickkopf WNT signaling pathway inhibitor 3			B1KOAppki
4.34298e-08	0.0604927	0.46	0.394	0.00118824	Fbxw2	F-box and WD-40 domain protein 2			B1KOAppki
1.41051e-07	0.0604608	0.443	0.38	0.00385915	Nipsnap2	nipsnap homolog 2			B1KOAppki
1.26689e-06	0.0604188	0.526	0.466	0.0346621	Synrg	synergin, gamma			B1KOAppki
9.37634e-10	0.0604051	0.189	0.141	2.56537e-05	Uqcrq	ubiquinol-cytochrome c reductase, complex III subunit VII			B1KOAppki
7.44016e-07	0.0603572	0.371	0.315	0.0203563	Tbc1d14	TBC1 domain family, member 14			B1KOAppki
1.34005e-09	0.0603173	0.259	0.206	3.66637e-05	Slc35b1	solute carrier family 35, member B1			B1KOAppki
1.0489e-10	0.0602799	0.304	0.242	2.86978e-06	Kctd4	potassium channel tetramerisation domain containing 4			B1KOAppki
5.89432e-07	0.0602692	0.381	0.325	0.0161269	Npdc1	neural proliferation, differentiation and control 1			B1KOAppki
3.53296e-07	0.0602194	0.117	0.086	0.00966618	Srebf1	sterol regulatory element binding transcription factor 1			B1KOAppki
9.24595e-13	0.0601989	0.397	0.318	2.52969e-08	Sirt7	sirtuin 7			B1KOAppki
5.72358e-14	0.0601906	0.139	0.091	1.56597e-09	Tmem229a	transmembrane protein 229A			B1KOAppki
2.39994e-07	0.0601381	0.403	0.348	0.00656623	Lrrn1	leucine rich repeat protein 1, neuronal			B1KOAppki
2.7432e-07	0.0600487	0.314	0.261	0.00750539	Trim3	tripartite motif-containing 3			B1KOAppki
9.76253e-14	0.0600152	0.159	0.109	2.67103e-09	Mapk11	mitogen-activated protein kinase 11			B1KOAppki
1.92112e-07	0.0599968	0.217	0.175	0.00525617	Abhd3	abhydrolase domain containing 3			B1KOAppki
1.50163e-07	0.0599797	0.317	0.265	0.00410846	Bfar	bifunctional apoptosis regulator			B1KOAppki
9.06044e-09	0.0599579	0.125	0.089	0.000247894	Zfyve21	zinc finger, FYVE domain containing 21			B1KOAppki
3.86459e-08	0.0598921	0.455	0.389	0.00105735	Med1	mediator complex subunit 1			B1KOAppki
1.0252e-06	0.0597608	0.464	0.404	0.0280496	Ift43	intraflagellar transport 43			B1KOAppki
4.51334e-10	0.0597009	0.219	0.168	1.23485e-05	Cyp20a1	cytochrome P450, family 20, subfamily a, polypeptide 1			B1KOAppki
2.11401e-07	0.0596353	0.159	0.123	0.00578394	Samhd1	SAM domain and HD domain, 1			B1KOAppki
3.15382e-08	0.0593675	0.345	0.288	0.000862886	Myo1e	myosin IE			B1KOAppki
5.85385e-07	0.0591698	0.259	0.212	0.0160161	Ctsd	cathepsin D			B1KOAppki
4.77517e-07	0.0591335	0.244	0.201	0.0130649	Rpa1	replication protein A1			B1KOAppki
8.27681e-08	0.0590984	0.426	0.361	0.00226453	Trappc10	trafficking protein particle complex 10			B1KOAppki
4.74695e-09	0.0590918	0.374	0.314	0.000129877	3110082I17Rik	RIKEN cDNA 3110082I17 gene			B1KOAppki
1.45087e-07	0.0590795	0.336	0.282	0.00396958	Pstk	phosphoseryl-tRNA kinase			B1KOAppki
1.66122e-09	0.0590411	0.238	0.187	4.54511e-05	Cdk16	cyclin dependent kinase 16			B1KOAppki
4.57269e-09	0.0590191	0.238	0.187	0.000125109	Bcas3os1	BCAS3 microtubule associated cell migration factor, opposite strand 1			B1KOAppki
2.89834e-07	0.0590088	0.248	0.202	0.00792986	Sgcb	sarcoglycan, beta (dystrophin-associated glycoprotein)			B1KOAppki
4.46685e-08	0.0588581	0.282	0.232	0.00122213	Tgfbrap1	transforming growth factor, beta receptor associated protein 1			B1KOAppki
8.2764e-11	0.0587179	0.361	0.294	2.26442e-06	Ccdc12	coiled-coil domain containing 12			B1KOAppki
1.00782e-09	0.0586909	0.263	0.208	2.75738e-05	Fbxo32	F-box protein 32			B1KOAppki
6.63801e-09	0.0586903	0.216	0.168	0.000181616	Slc38a10	solute carrier family 38, member 10			B1KOAppki
4.39382e-10	0.0586824	0.252	0.197	1.20215e-05	Rhbdl1	rhomboid like 1			B1KOAppki
9.17393e-11	0.058667	0.376	0.31	2.50999e-06	Tspan9	tetraspanin 9			B1KOAppki
5.93645e-22	0.0585712	0.104	0.053	1.62421e-17	Rbfa	ribosome binding factor A			B1KOAppki
3.90114e-09	0.0585706	0.173	0.13	0.000106735	Dusp7	dual specificity phosphatase 7			B1KOAppki
7.13317e-19	0.0585353	0.174	0.112	1.95164e-14	Mthfd2	methylenetetrahydrofolate dehydrogenase (NAD+ dependent), methenyltetrahydrofolate cyclohydrolase			B1KOAppki
1.3426e-08	0.058411	0.321	0.265	0.000367334	Amd1	S-adenosylmethionine decarboxylase 1			B1KOAppki
1.27244e-06	0.0583794	0.802	0.772	0.0348141	Zmynd8	zinc finger, MYND-type containing 8			B1KOAppki
5.38169e-08	0.0583517	0.304	0.249	0.00147243	Ptar1	protein prenyltransferase alpha subunit repeat containing 1			B1KOAppki
5.10714e-07	0.0583191	0.587	0.522	0.0139731	Mvb12b	multivesicular body subunit 12B			B1KOAppki
1.99753e-10	0.0582678	0.338	0.274	5.46525e-06	Taldo1	transaldolase 1			B1KOAppki
1.6568e-09	0.0580717	0.212	0.163	4.533e-05	Uckl1	uridine-cytidine kinase 1-like 1			B1KOAppki
1.03787e-10	0.0580592	0.219	0.166	2.83962e-06	Ptov1	prostate tumor over expressed gene 1			B1KOAppki
1.11917e-07	0.0580535	0.515	0.453	0.00306206	Pak2	p21 (RAC1) activated kinase 2			B1KOAppki
7.81468e-07	0.0579632	0.447	0.39	0.021381	Zfp692	zinc finger protein 692			B1KOAppki
6.11808e-08	0.0578851	0.333	0.279	0.00167391	Mtus1	mitochondrial tumor suppressor 1			B1KOAppki
9.00909e-07	0.0578492	0.142	0.109	0.0246489	Wnt5b	wingless-type MMTV integration site family, member 5B			B1KOAppki
6.36589e-07	0.0578369	0.253	0.207	0.0174171	Sdhaf2	succinate dehydrogenase complex assembly factor 2			B1KOAppki
7.73995e-09	0.0578171	0.343	0.285	0.000211765	Jdp2	Jun dimerization protein 2			B1KOAppki
7.85622e-20	0.0578057	0.134	0.079	2.14946e-15	Gm15726				B1KOAppki
4.77693e-07	0.0577383	0.256	0.211	0.0130697	Pick1	protein interacting with C kinase 1			B1KOAppki
1.22219e-11	0.0577041	0.181	0.132	3.34391e-07	Shroom3	shroom family member 3			B1KOAppki
1.28391e-06	0.0576919	0.175	0.139	0.0351276	Psmc3	proteasome (prosome, macropain) 26S subunit, ATPase 3			B1KOAppki
1.9527e-07	0.0576436	0.313	0.26	0.00534257	Ndufb1-ps				B1KOAppki
3.97759e-07	0.0575628	0.219	0.178	0.0108827	Gpx4	glutathione peroxidase 4			B1KOAppki
8.33647e-09	0.0575521	0.358	0.298	0.000228086	Ccz1	CCZ1 vacuolar protein trafficking and biogenesis associated			B1KOAppki
1.44857e-13	0.0573744	0.271	0.204	3.96328e-09	Utp11	UTP11 small subunit processome component			B1KOAppki
9.88578e-07	0.0573697	0.297	0.251	0.0270475	Aifm3	apoptosis-inducing factor, mitochondrion-associated 3			B1KOAppki
9.12749e-13	0.0573521	0.135	0.09	2.49728e-08	Gm48250				B1KOAppki
2.15185e-08	0.0572829	0.282	0.229	0.000588745	Elmsan1				B1KOAppki
3.60043e-07	0.0572614	0.358	0.306	0.00985077	Mgat3	mannoside acetylglucosaminyltransferase 3			B1KOAppki
9.58034e-09	0.0572028	0.209	0.163	0.000262118	Erbb3	erb-b2 receptor tyrosine kinase 3			B1KOAppki
4.90898e-07	0.0571893	0.42	0.363	0.013431	Ring1	ring finger protein 1			B1KOAppki
1.22787e-08	0.0571752	0.301	0.246	0.000335946	Commd1	COMM domain containing 1			B1KOAppki
9.35648e-08	0.0571062	0.312	0.257	0.00255993	Tyw1	tRNA-yW synthesizing protein 1 homolog (S. cerevisiae)			B1KOAppki
2.79422e-09	0.0571034	0.21	0.162	7.64497e-05	Zfp809	zinc finger protein 809			B1KOAppki
1.46106e-07	0.0570479	0.125	0.093	0.00399746	Dusp26	dual specificity phosphatase 26			B1KOAppki
1.72209e-06	0.057046	0.338	0.289	0.0471164	Tmem184b	transmembrane protein 184b			B1KOAppki
4.27288e-10	0.0569605	0.231	0.178	1.16906e-05	Vps72	vacuolar protein sorting 72			B1KOAppki
1.26143e-08	0.056954	0.188	0.145	0.000345127	Gm12743	predicted gene 12743			B1KOAppki
8.80691e-07	0.0569276	0.188	0.15	0.0240957	Tada1	transcriptional adaptor 1			B1KOAppki
1.13162e-08	0.0567907	0.335	0.277	0.00030961	Bcl7a	B cell CLL/lymphoma 7A			B1KOAppki
1.68164e-10	0.0565767	0.175	0.129	4.60097e-06	Psmg2	proteasome (prosome, macropain) assembly chaperone 2			B1KOAppki
3.99482e-07	0.0565326	0.189	0.15	0.0109298	Rell1	RELT-like 1			B1KOAppki
2.10986e-10	0.0564773	0.11	0.074	5.77259e-06	Tuba1b	tubulin, alpha 1B			B1KOAppki
6.78445e-12	0.0564378	0.134	0.091	1.85623e-07	Arl6ip4	ADP-ribosylation factor-like 6 interacting protein 4			B1KOAppki
1.79995e-06	0.0564347	0.243	0.2	0.0492468	Isy1	ISY1 splicing factor homolog			B1KOAppki
1.13503e-07	0.0563578	0.203	0.161	0.00310545	Rapgef3	Rap guanine nucleotide exchange factor (GEF) 3			B1KOAppki
1.74609e-10	0.056352	0.418	0.349	4.7773e-06	Rnf144a	ring finger protein 144A			B1KOAppki
7.81892e-13	0.0563371	0.107	0.067	2.13926e-08	Cd82	CD82 antigen			B1KOAppki
2.97857e-08	0.0563257	0.274	0.222	0.000814938	Trappc13	trafficking protein particle complex 13			B1KOAppki
1.46736e-06	0.0562585	0.245	0.204	0.040147	Lgals8	lectin, galactose binding, soluble 8			B1KOAppki
2.50583e-07	0.0561409	0.176	0.138	0.00685596	Rrm2b	ribonucleotide reductase M2 B (TP53 inducible)			B1KOAppki
1.69654e-08	0.0560884	0.439	0.371	0.000464174	Trmt13	tRNA methyltransferase 13			B1KOAppki
1.48731e-07	0.056049	0.477	0.41	0.00406927	Tmed10	transmembrane p24 trafficking protein 10			B1KOAppki
5.84273e-09	0.0559667	0.271	0.218	0.000159857	Camk1	calcium/calmodulin-dependent protein kinase I			B1KOAppki
1.50293e-12	0.0559049	0.138	0.093	4.11201e-08	Eya4	EYA transcriptional coactivator and phosphatase 4			B1KOAppki
1.5064e-09	0.0558456	0.17	0.126	4.1215e-05	Limd1	LIM domains containing 1			B1KOAppki
5.60615e-10	0.0558417	0.19	0.143	1.53384e-05	Tmem219	transmembrane protein 219			B1KOAppki
2.43468e-09	0.0558414	0.216	0.168	6.66129e-05	Cfap97	cilia and flagella associated protein 97			B1KOAppki
1.87438e-07	0.0557867	0.278	0.227	0.0051283	Rxylt1	ribitol xylosyltransferase 1			B1KOAppki
3.50504e-12	0.055764	0.213	0.159	9.58979e-08	Trmt61b	tRNA methyltransferase 61B			B1KOAppki
7.61318e-07	0.0557535	0.256	0.211	0.0208297	Bcl6	B cell leukemia/lymphoma 6			B1KOAppki
1.0623e-11	0.0557117	0.147	0.103	2.90644e-07	Telo2	telomere maintenance 2			B1KOAppki
1.99236e-10	0.0556777	0.283	0.222	5.4511e-06	Ccdc107	coiled-coil domain containing 107			B1KOAppki
1.21638e-12	0.0556493	0.227	0.169	3.32802e-08	Tob2	transducer of ERBB2, 2			B1KOAppki
5.24298e-09	0.0556439	0.338	0.278	0.000143448	Gpt2	glutamic pyruvate transaminase (alanine aminotransferase) 2			B1KOAppki
7.2036e-10	0.0556245	0.361	0.296	1.9709e-05	Dcakd	dephospho-CoA kinase domain containing			B1KOAppki
1.43481e-06	0.0556068	0.472	0.415	0.0392563	6530409C15Rik	RIKEN cDNA 6530409C15 gene			B1KOAppki
2.13422e-08	0.0555455	0.301	0.246	0.000583924	Cirbp	cold inducible RNA binding protein			B1KOAppki
8.97721e-07	0.0555097	0.254	0.21	0.0245617	Pomgnt1	protein O-linked mannose beta 1,2-N-acetylglucosaminyltransferase			B1KOAppki
1.0164e-06	0.0555068	0.234	0.193	0.0278086	Fbxo44	F-box protein 44			B1KOAppki
3.11311e-10	0.055448	0.184	0.137	8.51747e-06	Amt	aminomethyltransferase			B1KOAppki
1.61738e-10	0.0553994	0.276	0.217	4.42516e-06	Rnf166	ring finger protein 166			B1KOAppki
7.77404e-07	0.0553585	0.14	0.107	0.0212698	Tubb4b	tubulin, beta 4B class IVB			B1KOAppki
2.29568e-08	0.0553468	0.289	0.235	0.000628099	Vps9d1	VPS9 domain containing 1			B1KOAppki
1.4096e-08	0.0553373	0.216	0.169	0.000385666	Gatad2a	GATA zinc finger domain containing 2A			B1KOAppki
9.87889e-10	0.0552464	0.214	0.164	2.70287e-05	Gm14798				B1KOAppki
1.45337e-08	0.0552092	0.252	0.202	0.000397643	Tmem80	transmembrane protein 80			B1KOAppki
7.49741e-09	0.0551831	0.332	0.273	0.000205129	Hjurp	Holliday junction recognition protein			B1KOAppki
4.15716e-07	0.0551809	0.305	0.253	0.011374	Rnf185	ring finger protein 185			B1KOAppki
3.70513e-08	0.0550507	0.267	0.216	0.00101372	D230025D16Rik				B1KOAppki
1.48601e-08	0.0550315	0.208	0.163	0.000406573	Ermard	ER membrane associated RNA degradation			B1KOAppki
5.76622e-08	0.0549872	0.641	0.572	0.00157764	Jam3	junction adhesion molecule 3			B1KOAppki
1.66675e-07	0.0549189	0.324	0.273	0.00456023	Hpf1	histone PARylation factor 1			B1KOAppki
1.02357e-09	0.0549157	0.245	0.192	2.80048e-05	Tango6	transport and golgi organization 6			B1KOAppki
6.70485e-12	0.0548666	0.214	0.158	1.83445e-07	Urm1	ubiquitin related modifier 1			B1KOAppki
5.20424e-09	0.054866	0.181	0.138	0.000142388	Cyc1	cytochrome c-1			B1KOAppki
4.23972e-07	0.0547751	0.183	0.144	0.0115999	Jtb	jumping translocation breakpoint			B1KOAppki
2.13763e-08	0.0546637	0.269	0.218	0.000584854	Fem1c	fem 1 homolog c			B1KOAppki
2.36796e-11	0.0546385	0.188	0.137	6.47874e-07	Lrp4	low density lipoprotein receptor-related protein 4			B1KOAppki
3.35665e-09	0.0546277	0.378	0.314	9.18379e-05	Hmgcl	3-hydroxy-3-methylglutaryl-Coenzyme A lyase			B1KOAppki
1.63827e-09	0.0546002	0.195	0.148	4.4823e-05	Capn2	calpain 2			B1KOAppki
3.55585e-08	0.0544441	0.106	0.075	0.000972879	Gm12526	predicted gene 12526			B1KOAppki
2.18201e-09	0.0544126	0.155	0.114	5.96999e-05	Dmac2	distal membrane arm assembly complex 2			B1KOAppki
8.00849e-08	0.0543349	0.455	0.39	0.00219112	Fktn	fukutin			B1KOAppki
1.20221e-08	0.054324	0.296	0.24	0.000328925	Tmem216	transmembrane protein 216			B1KOAppki
3.52863e-08	0.0543164	0.151	0.113	0.000965432	Aup1	ancient ubiquitous protein 1			B1KOAppki
6.57512e-08	0.0542369	0.468	0.402	0.00179895	Nfatc3	nuclear factor of activated T cells, cytoplasmic, calcineurin dependent 3			B1KOAppki
1.50762e-07	0.0542176	0.355	0.299	0.00412484	Foxk1	forkhead box K1			B1KOAppki
5.34322e-08	0.0540136	0.195	0.153	0.0014619	Pcif1	phosphorylated CTD interacting factor 1			B1KOAppki
3.39315e-07	0.053959	0.266	0.217	0.00928366	Oaz2	ornithine decarboxylase antizyme 2			B1KOAppki
2.2168e-07	0.0539457	0.582	0.516	0.00606517	Gm17106				B1KOAppki
1.90677e-08	0.0539192	0.231	0.184	0.000521692	Sccpdh	saccharopine dehydrogenase (putative)			B1KOAppki
1.19901e-08	0.0538832	0.324	0.265	0.00032805	Apopt1				B1KOAppki
1.53225e-09	0.0538006	0.256	0.202	4.19223e-05	Gm20342	predicted gene, 20342			B1KOAppki
3.85429e-07	0.0536196	0.328	0.274	0.0105453	Clns1a	chloride channel, nucleotide-sensitive, 1A			B1KOAppki
3.16651e-09	0.0536017	0.134	0.096	8.66356e-05	Ilk	integrin linked kinase			B1KOAppki
1.05469e-06	0.0535403	0.225	0.182	0.0288564	Fis1	fission, mitochondrial 1			B1KOAppki
2.65386e-10	0.053527	0.218	0.167	7.26097e-06	Fsd1	fibronectin type 3 and SPRY domain-containing protein			B1KOAppki
1.09028e-06	0.0532837	0.376	0.32	0.0298302	Spcs2	signal peptidase complex subunit 2 homolog (S. cerevisiae)			B1KOAppki
2.74615e-07	0.0532787	0.203	0.163	0.00751347	Gm16066	predicted gene 16066			B1KOAppki
2.44435e-09	0.0532718	0.309	0.25	6.68775e-05	Brsk2	BR serine/threonine kinase 2			B1KOAppki
1.18943e-10	0.0532676	0.105	0.069	3.25428e-06	Ino80b	INO80 complex subunit B			B1KOAppki
1.40904e-12	0.0532002	0.183	0.13	3.85514e-08	Dus4l	dihydrouridine synthase 4 like			B1KOAppki
9.06896e-10	0.0530319	0.346	0.282	2.48127e-05	Ippk	inositol 1,3,4,5,6-pentakisphosphate 2-kinase			B1KOAppki
1.40756e-07	0.0530049	0.269	0.22	0.0038511	Dctn6	dynactin 6			B1KOAppki
1.39524e-07	0.0529692	0.226	0.181	0.00381737	Ankrd13b	ankyrin repeat domain 13b			B1KOAppki
5.15222e-09	0.0528857	0.354	0.293	0.000140965	Txndc15	thioredoxin domain containing 15			B1KOAppki
1.75984e-06	0.052862	0.452	0.389	0.0481492	Gpbp1l1	GC-rich promoter binding protein 1-like 1			B1KOAppki
5.2654e-08	0.0527746	0.144	0.108	0.00144061	Cdkn1b	cyclin dependent kinase inhibitor 1B			B1KOAppki
5.8108e-08	0.0527649	0.351	0.292	0.00158984	March5				B1KOAppki
1.87122e-07	0.0527392	0.437	0.373	0.00511966	4933434E20Rik	RIKEN cDNA 4933434E20 gene			B1KOAppki
2.48686e-16	0.0527252	0.145	0.093	6.80406e-12	Gm16152	predicted gene 16152			B1KOAppki
1.32332e-06	0.052711	0.141	0.108	0.0362059	Tmem256	transmembrane protein 256			B1KOAppki
2.38876e-08	0.0526085	0.198	0.155	0.000653565	Eif2b4	eukaryotic translation initiation factor 2B, subunit 4 delta			B1KOAppki
2.17505e-10	0.0525902	0.221	0.168	5.95094e-06	Gm27017	predicted gene, 27017			B1KOAppki
4.44506e-15	0.052578	0.17	0.115	1.21617e-10	Dnm3os	dynamin 3, opposite strand			B1KOAppki
4.22304e-08	0.0524857	0.359	0.302	0.00115542	Myh9	myosin, heavy polypeptide 9, non-muscle			B1KOAppki
3.27896e-12	0.0524856	0.111	0.072	8.97123e-08	Zfpm1	zinc finger protein, multitype 1			B1KOAppki
1.16027e-12	0.0524699	0.228	0.168	3.17449e-08	Tmem214	transmembrane protein 214			B1KOAppki
1.78079e-06	0.0524339	0.386	0.335	0.0487225	Ss18	SS18, subunit of BAF chromatin remodeling complex			B1KOAppki
1.09122e-07	0.0523902	0.16	0.123	0.00298558	Atf4	activating transcription factor 4			B1KOAppki
7.3826e-11	0.0523723	0.184	0.136	2.01988e-06	Slc35a2	solute carrier family 35 (UDP-galactose transporter), member A2			B1KOAppki
3.83289e-07	0.052226	0.284	0.235	0.0104868	Lta4h	leukotriene A4 hydrolase			B1KOAppki
7.57942e-09	0.0522076	0.192	0.148	0.000207373	Gm9968	predicted gene 9968			B1KOAppki
4.51486e-08	0.0521829	0.164	0.125	0.00123526	Stambp	STAM binding protein			B1KOAppki
1.09208e-09	0.0521402	0.17	0.126	2.98792e-05	Asah2	N-acylsphingosine amidohydrolase 2			B1KOAppki
7.63648e-12	0.0520157	0.119	0.078	2.08934e-07	Nrde2	nrde-2 necessary for RNA interference, domain containing			B1KOAppki
8.31154e-07	0.0519338	0.378	0.324	0.0227404	Fbxl16	F-box and leucine-rich repeat protein 16			B1KOAppki
6.3288e-07	0.0518627	0.237	0.193	0.0173156	Bicd2	BICD cargo adaptor 2			B1KOAppki
5.96105e-13	0.0518307	0.186	0.132	1.63094e-08	Cln3	CLN3 lysosomal/endosomal transmembrane protein, battenin			B1KOAppki
1.76483e-09	0.0517997	0.177	0.134	4.82858e-05	Pias4	protein inhibitor of activated STAT 4			B1KOAppki
1.81517e-08	0.0517186	0.165	0.126	0.000496631	Bcar3	breast cancer anti-estrogen resistance 3			B1KOAppki
1.87895e-07	0.0517158	0.224	0.182	0.00514081	Krcc1	lysine-rich coiled-coil 1			B1KOAppki
2.96874e-07	0.0516127	0.421	0.36	0.00812248	Akap7	A kinase anchor protein 7			B1KOAppki
6.59634e-08	0.0515023	0.263	0.213	0.00180476	Zfp74	zinc finger protein 74			B1KOAppki
1.62997e-08	0.0513032	0.165	0.125	0.000445959	Abcb8	ATP-binding cassette, sub-family B member 8			B1KOAppki
3.73989e-09	0.0512652	0.192	0.147	0.000102323	Ier5	immediate early response 5			B1KOAppki
9.54539e-07	0.051223	0.276	0.229	0.0261162	Knop1	lysine rich nucleolar protein 1			B1KOAppki
1.02031e-09	0.0510731	0.313	0.254	2.79157e-05	Zfp846	zinc finger protein 846			B1KOAppki
4.71903e-09	0.0510674	0.265	0.212	0.000129113	Inka2	inka box actin regulator 2			B1KOAppki
6.06711e-09	0.0510297	0.208	0.162	0.000165996	Sppl2b	signal peptide peptidase like 2B			B1KOAppki
2.12434e-07	0.0509675	0.149	0.113	0.0058122	Pmm1	phosphomannomutase 1			B1KOAppki
6.77731e-09	0.0509375	0.292	0.236	0.000185427	Snf8	SNF8, ESCRT-II complex subunit, homolog (S. cerevisiae)			B1KOAppki
3.76412e-09	0.0509074	0.288	0.233	0.000102986	Pdhb	pyruvate dehydrogenase (lipoamide) beta			B1KOAppki
4.79543e-07	0.0505201	0.361	0.304	0.0131203	U2af1	U2 small nuclear ribonucleoprotein auxiliary factor (U2AF) 1			B1KOAppki
6.42938e-07	0.0504772	0.341	0.288	0.0175908	Hmgxb3	HMG box domain containing 3			B1KOAppki
3.41666e-09	0.0504058	0.134	0.096	9.34798e-05	Il17ra	interleukin 17 receptor A			B1KOAppki
4.56439e-09	0.0503677	0.233	0.183	0.000124882	Sike1	suppressor of IKBKE 1			B1KOAppki
5.4985e-10	0.0503067	0.278	0.22	1.50439e-05	Mxd4	Max dimerization protein 4			B1KOAppki
2.03968e-08	0.0502733	0.132	0.097	0.000558055	Zfp14	zinc finger protein 14			B1KOAppki
3.67484e-09	0.0502623	0.176	0.133	0.000100544	Lipa	lysosomal acid lipase A			B1KOAppki
4.90794e-11	0.0502485	0.241	0.184	1.34281e-06	Scn2b	sodium channel, voltage-gated, type II, beta			B1KOAppki
1.41416e-08	0.0502155	0.15	0.112	0.000386914	Ciao3	cytosolic iron-sulfur assembly component 3			B1KOAppki
4.79739e-12	0.0501858	0.26	0.197	1.31256e-07	Zfp64	zinc finger protein 64			B1KOAppki
9.98385e-10	0.0501606	0.172	0.128	2.73158e-05	Gm14966	predicted gene 14966			B1KOAppki
8.06003e-09	0.0501438	0.207	0.161	0.000220522	Cars2	cysteinyl-tRNA synthetase 2, mitochondrial			B1KOAppki
7.08866e-07	0.0501121	0.187	0.148	0.0193946	Kptn	kaptin			B1KOAppki
1.2432e-08	0.0500522	0.256	0.204	0.000340139	Trub2	TruB pseudouridine (psi) synthase family member 2			B1KOAppki
1.17218e-07	0.0500429	0.261	0.212	0.00320708	Wbp11	WW domain binding protein 11			B1KOAppki
4.12775e-10	0.0500256	0.208	0.159	1.12935e-05	Car12	carbonic anhydrase 12			B1KOAppki
2.79724e-07	-0.0586563	0.096	0.126	0.00765324	Bend7	BEN domain containing 7			B1ff
6.33447e-07	-0.060962	0.406	0.449	0.0173311	Sdk1	sidekick cell adhesion molecule 1			B1ff
1.36653e-06	-0.0620231	0.765	0.817	0.0373883	Gabrb1	gamma-aminobutyric acid type A receptor subunit beta 1			B1ff
3.61366e-10	-0.0626343	0.088	0.126	9.88699e-06	Gm14204	predicted gene 14204			B1ff
4.07136e-07	-0.06865	0.668	0.723	0.0111392	Ptprt	protein tyrosine phosphatase receptor type T			B1ff
1.03246e-08	-0.0698111	0.93	0.958	0.000282482	Lsamp	limbic system-associated membrane protein			B1ff
1.23309e-06	-0.0704678	0.574	0.605	0.0337374	Ptprm	protein tyrosine phosphatase receptor type M			B1ff
9.51943e-07	-0.0707177	0.722	0.737	0.0260452	Cdk14	cyclin dependent kinase 14			B1ff
3.60595e-17	-0.0708045	0.546	0.62	9.86587e-13	Lhfpl3	lipoma HMGIC fusion partner-like 3			B1ff
3.53676e-09	-0.0723489	0.072	0.105	9.67656e-05	Scnm1	sodium channel modifier 1			B1ff
1.26284e-06	-0.0724068	0.859	0.863	0.0345512	Sptbn1	spectrin beta, non-erythrocytic 1			B1ff
3.22337e-14	-0.0751589	0.74	0.803	8.81914e-10	Frmpd4	FERM and PDZ domain containing 4			B1ff
2.6818e-09	-0.0753779	0.555	0.62	7.3374e-05	Gpc6	glypican 6			B1ff
8.44514e-11	-0.0765436	0.755	0.825	2.31059e-06	Gria1	glutamate receptor, ionotropic, AMPA1 (alpha 1)			B1ff
1.12714e-09	-0.0765445	0.937	0.953	3.08386e-05	Ctnna2	catenin alpha 2			B1ff
3.85708e-08	-0.078331	0.749	0.79	0.0010553	Map1b	microtubule-associated protein 1B			B1ff
1.11173e-07	-0.078406	0.723	0.771	0.0030417	Mmp16	matrix metallopeptidase 16			B1ff
2.36986e-19	-0.0787184	0.83	0.868	6.48393e-15	Frmd4a	FERM domain containing 4A			B1ff
7.65216e-08	-0.0790799	0.843	0.864	0.00209363	Nptn	neuroplastin			B1ff
5.95081e-11	-0.0797965	0.153	0.2	1.62814e-06	Gm2516	predicted gene 2516			B1ff
4.16763e-07	-0.0812702	0.89	0.899	0.0114026	Rtn1	reticulon 1			B1ff
1.17538e-09	-0.0812849	0.791	0.842	3.21583e-05	Pcdh7	protocadherin 7			B1ff
3.45706e-08	-0.0813231	0.743	0.759	0.000945853	Immp2l	IMP2 inner mitochondrial membrane peptidase-like (S. cerevisiae)			B1ff
1.61506e-06	-0.081339	0.184	0.218	0.0441881	Bmper	BMP-binding endothelial regulator			B1ff
3.58395e-07	-0.0814516	0.855	0.871	0.00980569	Gpm6a	glycoprotein m6a			B1ff
1.71431e-07	-0.0823578	0.891	0.895	0.00469035	Ogt	O-linked N-acetylglucosamine (GlcNAc) transferase (UDP-N-acetylglucosamine:polypeptide-N-acetylglucosaminyl transferase)			B1ff
1.56597e-06	-0.0850076	0.715	0.738	0.042845	Dtnb	dystrobrevin, beta			B1ff
7.33e-10	-0.0858889	0.428	0.489	2.00549e-05	Nell1	NEL-like 1			B1ff
3.80149e-14	-0.0860392	0.075	0.118	1.04009e-09	Mro	maestro			B1ff
2.3493e-07	-0.0860576	0.104	0.136	0.00642769	Gpr149	G protein-coupled receptor 149			B1ff
4.03775e-07	-0.0868311	0.365	0.412	0.0110473	Rgs9	regulator of G-protein signaling 9			B1ff
6.83487e-09	-0.0868899	0.824	0.836	0.000187002	Myo9a	myosin IXa			B1ff
2.43267e-12	-0.0887904	0.14	0.19	6.65579e-08	Gm45323				B1ff
9.19556e-07	-0.0888788	0.734	0.762	0.0251591	Slc4a10	solute carrier family 4, sodium bicarbonate cotransporter-like, member 10			B1ff
2.15635e-12	-0.0890021	0.308	0.382	5.89977e-08	Nxph1	neurexophilin 1			B1ff
2.18984e-08	-0.0891842	0.75	0.773	0.000599141	Trps1	transcriptional repressor GATA binding 1			B1ff
7.48864e-08	-0.0900339	0.961	0.962	0.00204889	Lrrc4c	leucine rich repeat containing 4C			B1ff
3.82444e-08	-0.0902712	0.191	0.229	0.00104637	Cfap54	cilia and flagella associated protein 54			B1ff
6.21262e-07	-0.0905632	0.688	0.72	0.0169977	Grin1	glutamate receptor, ionotropic, NMDA1 (zeta 1)			B1ff
1.25101e-21	-0.0912314	0.061	0.114	3.42277e-17	Cox7b2	cytochrome c oxidase subunit 7B2			B1ff
6.56571e-09	-0.091801	0.229	0.274	0.000179638	Sntg2	syntrophin, gamma 2			B1ff
1.54412e-06	-0.0919425	0.261	0.294	0.0422472	Gm11099				B1ff
5.08111e-07	-0.0920044	0.239	0.275	0.0139019	Atp5g2				B1ff
1.68718e-17	-0.0921644	0.892	0.913	4.61612e-13	Gria2	glutamate receptor, ionotropic, AMPA2 (alpha 2)			B1ff
7.03965e-08	-0.0922222	0.808	0.826	0.00192605	Ppp1r9a	protein phosphatase 1, regulatory subunit 9A			B1ff
1.56164e-07	-0.0945707	0.693	0.722	0.00427264	Trerf1	transcriptional regulating factor 1			B1ff
4.80455e-08	-0.0953175	0.743	0.75	0.00131453	Pcm1	pericentriolar material 1			B1ff
2.50413e-07	-0.0954225	0.171	0.204	0.0068513	G630016G05Rik	RIKEN cDNA G630016G05 gene			B1ff
4.76437e-08	-0.0956547	0.856	0.858	0.00130353	Usp34	ubiquitin specific peptidase 34			B1ff
9.65811e-07	-0.0958133	0.374	0.419	0.0264246	Htr1f	5-hydroxytryptamine (serotonin) receptor 1F			B1ff
5.13241e-09	-0.0967	0.565	0.626	0.000140423	Pde1a	phosphodiesterase 1A, calmodulin-dependent			B1ff
8.39873e-11	-0.0969618	0.81	0.853	2.29789e-06	Dclk1	doublecortin-like kinase 1			B1ff
1.14146e-06	-0.097549	0.602	0.608	0.0312304	Klhl7	kelch-like 7			B1ff
2.4636e-07	-0.097935	0.155	0.194	0.00674042	Kcnmb2	potassium large conductance calcium-activated channel, subfamily M, beta member 2			B1ff
5.72716e-07	-0.0979891	0.187	0.219	0.0156695	Gm48006				B1ff
4.01558e-07	-0.0980272	0.705	0.735	0.0109866	Nol4	nucleolar protein 4			B1ff
1.3398e-06	-0.0980402	0.546	0.579	0.0366568	2010300C02Rik				B1ff
2.6454e-07	-0.0980711	0.712	0.755	0.00723781	Atrnl1	attractin like 1			B1ff
3.09042e-08	-0.098104	0.72	0.775	0.000845539	Cacna1e	calcium channel, voltage-dependent, R type, alpha 1E subunit			B1ff
1.80187e-06	-0.0982881	0.506	0.52	0.0492992	Trp53bp1	transformation related protein 53 binding protein 1			B1ff
1.2814e-07	-0.0990388	0.797	0.82	0.0035059	Fry	FRY microtubule binding protein			B1ff
3.18416e-08	-0.0997067	0.644	0.67	0.000871187	Camk2b	calcium/calmodulin-dependent protein kinase II, beta			B1ff
1.27412e-07	-0.100654	0.677	0.696	0.003486	Stxbp5	syntaxin binding protein 5 (tomosyn)			B1ff
1.55206e-09	-0.100951	0.163	0.207	4.24645e-05	Dchs2	dachsous cadherin related 2			B1ff
9.35426e-07	-0.101036	0.614	0.661	0.0255933	Car10	carbonic anhydrase 10			B1ff
7.52662e-08	-0.101066	0.164	0.201	0.00205928	C79798	expressed sequence C79798			B1ff
1.74305e-06	-0.101841	0.737	0.742	0.0476898	Tut4	terminal uridylyl transferase 4			B1ff
8.31727e-11	-0.102369	0.867	0.887	2.27561e-06	Akap6	A kinase anchor protein 6			B1ff
3.44808e-07	-0.103226	0.631	0.666	0.00943395	Neto1	neuropilin (NRP) and tolloid (TLL)-like 1			B1ff
9.12009e-08	-0.103389	0.747	0.765	0.00249526	Rock2	Rho-associated coiled-coil containing protein kinase 2			B1ff
3.98548e-14	-0.103462	0.097	0.143	1.09043e-09	Gng4	guanine nucleotide binding protein (G protein), gamma 4			B1ff
2.94475e-08	-0.10449	0.654	0.687	0.000805684	Dgkh	diacylglycerol kinase, eta			B1ff
7.18924e-09	-0.105063	0.668	0.718	0.000196698	Astn2	astrotactin 2			B1ff
6.0642e-09	-0.10513	0.268	0.309	0.000165916	Frmd3	FERM domain containing 3			B1ff
7.92346e-09	-0.105283	0.691	0.704	0.000216786	Pias2	protein inhibitor of activated STAT 2			B1ff
3.57783e-08	-0.105826	0.652	0.664	0.000978893	Fbxw7	F-box and WD-40 domain protein 7			B1ff
7.03967e-07	-0.106206	0.597	0.622	0.0192605	Rasgef1a	RasGEF domain family, member 1A			B1ff
9.16093e-07	-0.106361	0.188	0.222	0.0250643	Gm43948				B1ff
7.63843e-08	-0.106679	0.768	0.78	0.00208987	Camta1	calmodulin binding transcription activator 1			B1ff
5.77866e-08	-0.106922	0.79	0.793	0.00158104	Lrba	LPS-responsive beige-like anchor			B1ff
1.9993e-09	-0.107678	0.613	0.65	5.47009e-05	Dapk1	death associated protein kinase 1			B1ff
4.34122e-14	-0.108356	0.103	0.149	1.18776e-09	Slco5a1	solute carrier organic anion transporter family, member 5A1			B1ff
1.95321e-09	-0.108563	0.696	0.722	5.344e-05	Osbpl8	oxysterol binding protein-like 8			B1ff
1.85689e-09	-0.108769	0.675	0.688	5.08044e-05	Oxct1	3-oxoacid CoA transferase 1			B1ff
6.87376e-10	-0.108828	0.856	0.854	1.88066e-05	Srsf7	serine and arginine-rich splicing factor 7			B1ff
1.28173e-10	-0.108863	0.735	0.794	3.5068e-06	Ryr2	ryanodine receptor 2, cardiac			B1ff
1.95948e-09	-0.109032	0.385	0.436	5.36115e-05	Necab1	N-terminal EF-hand calcium binding protein 1			B1ff
6.67992e-08	-0.109371	0.734	0.75	0.00182763	Scn2a	sodium channel, voltage-gated, type II, alpha			B1ff
9.65506e-09	-0.109493	0.788	0.826	0.000264162	Nrcam	neuronal cell adhesion molecule			B1ff
1.05129e-08	-0.109626	0.775	0.812	0.000287633	Gria3	glutamate receptor, ionotropic, AMPA3 (alpha 3)			B1ff
7.0456e-07	-0.109883	0.413	0.443	0.0192768	Syndig1	synapse differentiation inducing 1			B1ff
4.75602e-13	-0.111409	0.76	0.784	1.30125e-08	Trio	triple functional domain (PTPRF interacting)			B1ff
6.1689e-11	-0.111536	0.799	0.838	1.68781e-06	Cacnb4	calcium channel, voltage-dependent, beta 4 subunit			B1ff
1.61772e-06	-0.111702	0.701	0.72	0.0442608	Pak3	p21 (RAC1) activated kinase 3			B1ff
1.53449e-06	-0.111748	0.356	0.392	0.0419835	Gm1604a	predicted gene 1604A			B1ff
1.89422e-09	-0.111908	0.722	0.779	5.1826e-05	Camk2a	calcium/calmodulin-dependent protein kinase II alpha			B1ff
4.79785e-08	-0.112201	0.458	0.501	0.00131269	Cntn6	contactin 6			B1ff
1.74034e-06	-0.112239	0.684	0.698	0.0476156	Klhdc10	kelch domain containing 10			B1ff
7.59685e-08	-0.112753	0.632	0.66	0.0020785	Cers6	ceramide synthase 6			B1ff
4.36066e-07	-0.112813	0.686	0.71	0.0119308	Sh3gl2	SH3-domain GRB2-like 2			B1ff
7.81291e-08	-0.113003	0.652	0.666	0.00213761	2210408I21Rik	RIKEN cDNA 2210408I21 gene			B1ff
2.40306e-17	-0.113674	0.975	0.977	6.57476e-13	Cadm2	cell adhesion molecule 2			B1ff
2.03434e-08	-0.113728	0.603	0.645	0.000556594	A830018L16Rik	RIKEN cDNA A830018L16 gene			B1ff
1.44333e-09	-0.113784	0.781	0.799	3.94895e-05	Zmym4	zinc finger, MYM-type 4			B1ff
2.36137e-09	-0.113869	0.729	0.757	6.4607e-05	Csrnp3	cysteine-serine-rich nuclear protein 3			B1ff
1.66501e-14	-0.113958	0.179	0.233	4.55548e-10	Gm41361	predicted gene, 41361			B1ff
4.71222e-09	-0.114006	0.708	0.754	0.000128926	Cacna2d3	calcium channel, voltage-dependent, alpha2/delta subunit 3			B1ff
2.93446e-16	-0.114073	0.865	0.894	8.02867e-12	Ctnnd2	catenin delta 2			B1ff
1.17236e-09	-0.114179	0.935	0.937	3.20759e-05	Phactr1	phosphatase and actin regulator 1			B1ff
1.48831e-07	-0.114212	0.854	0.85	0.00407202	Apc	APC, WNT signaling pathway regulator			B1ff
8.82605e-07	-0.114784	0.52	0.543	0.0241481	Ripor2	RHO family interacting cell polarization regulator 2			B1ff
2.30939e-10	-0.114981	0.849	0.884	6.31848e-06	Nav3	neuron navigator 3			B1ff
6.479e-08	-0.115102	0.599	0.615	0.00177265	Stxbp1	syntaxin binding protein 1			B1ff
9.1732e-08	-0.115826	0.667	0.688	0.00250979	Upp2	uridine phosphorylase 2			B1ff
1.42055e-06	-0.116333	0.724	0.751	0.0388662	Rgs7bp	regulator of G-protein signalling 7 binding protein			B1ff
4.22408e-10	-0.116435	0.853	0.9	1.15571e-05	Nrg3	neuregulin 3			B1ff
1.34358e-06	-0.116473	0.572	0.579	0.0367603	Dync2h1	dynein cytoplasmic 2 heavy chain 1			B1ff
5.06788e-09	-0.116667	0.554	0.594	0.000138657	Npas2	neuronal PAS domain protein 2			B1ff
1.7969e-10	-0.116872	0.774	0.814	4.91633e-06	Mef2c	myocyte enhancer factor 2C			B1ff
6.4522e-07	-0.116982	0.521	0.546	0.0176532	Brinp2	bone morphogenic protein/retinoic acid inducible neural-specific 2			B1ff
1.09569e-19	-0.11718	0.665	0.728	2.9978e-15	Grip1	glutamate receptor interacting protein 1			B1ff
1.33549e-08	-0.11787	0.323	0.36	0.00036539	Efnb2	ephrin B2			B1ff
1.81364e-09	-0.118102	0.819	0.86	4.96211e-05	Snap25	synaptosomal-associated protein 25			B1ff
1.2788e-08	-0.118119	0.728	0.756	0.000349881	Chn1	chimerin 1			B1ff
3.29643e-11	-0.118164	0.699	0.763	9.01904e-07	Celf4	CUGBP, Elav-like family member 4			B1ff
6.62229e-09	-0.118316	0.353	0.406	0.000181186	Gm38505	predicted gene, 38505			B1ff
1.51055e-06	-0.118671	0.45	0.475	0.0413287	Nexmif	neurite extension and migration factor			B1ff
1.49157e-06	-0.118893	0.564	0.574	0.0408095	Pcdh10	protocadherin 10			B1ff
6.79972e-11	-0.119237	0.762	0.766	1.8604e-06	4932438A13Rik				B1ff
3.1854e-12	-0.1195	0.625	0.693	8.71524e-08	Trpm3	transient receptor potential cation channel, subfamily M, member 3			B1ff
1.93534e-08	-0.119554	0.642	0.654	0.000529509	Abl2	ABL proto-oncogene 2, non-receptor tyrosine kinase			B1ff
8.14165e-08	-0.119743	0.489	0.517	0.00222756	Hmgcll1	3-hydroxymethyl-3-methylglutaryl-Coenzyme A lyase-like 1			B1ff
1.28516e-08	-0.120272	0.415	0.459	0.000351619	Gm15398				B1ff
8.00819e-07	-0.120279	0.431	0.453	0.0219104	Pgap1	post-GPI attachment to proteins 1			B1ff
4.45837e-08	-0.120363	0.716	0.741	0.00121981	Klf12	Kruppel-like transcription factor 12			B1ff
2.86708e-11	-0.121222	0.762	0.764	7.84432e-07	Psme4	proteasome (prosome, macropain) activator subunit 4			B1ff
2.45131e-08	-0.121306	0.613	0.653	0.000670677	Maml3	mastermind like transcriptional coactivator 3			B1ff
3.2334e-08	-0.12167	0.64	0.666	0.000884659	Rps6ka3	ribosomal protein S6 kinase polypeptide 3			B1ff
3.52254e-07	-0.121788	0.574	0.592	0.00963768	Nup93	nucleoporin 93			B1ff
2.85266e-21	-0.122132	0.937	0.948	7.80489e-17	Nbea	neurobeachin			B1ff
1.16195e-09	-0.12214	0.727	0.748	3.1791e-05	Mllt3	myeloid/lymphoid or mixed-lineage leukemia; translocated to, 3			B1ff
2.39975e-07	-0.123226	0.237	0.275	0.00656571	Arhgap6	Rho GTPase activating protein 6			B1ff
2.00085e-11	-0.123463	0.712	0.747	5.47434e-07	Astn1	astrotactin 1			B1ff
6.81891e-18	-0.123678	0.852	0.883	1.86565e-13	Dip2c	disco interacting protein 2 homolog C			B1ff
8.43887e-08	-0.123686	0.554	0.587	0.00230888	Camk2d	calcium/calmodulin-dependent protein kinase II, delta			B1ff
8.97467e-10	-0.123872	0.113	0.154	2.45547e-05	Drd2	dopamine receptor D2			B1ff
1.56483e-08	-0.124428	0.472	0.497	0.000428138	Asph	aspartate-beta-hydroxylase			B1ff
1.77734e-09	-0.124474	0.743	0.753	4.86282e-05	Myo5a	myosin VA			B1ff
1.37883e-07	-0.124701	0.619	0.624	0.00377248	Cnot1	CCR4-NOT transcription complex, subunit 1			B1ff
8.95801e-07	-0.124949	0.229	0.264	0.0245091	Mei4	meiotic double-stranded break formation protein 4			B1ff
7.01029e-09	-0.125002	0.613	0.649	0.000191801	Nrg2	neuregulin 2			B1ff
1.16701e-12	-0.125299	0.808	0.825	3.19295e-08	Ankrd17	ankyrin repeat domain 17			B1ff
3.77527e-08	-0.125418	0.293	0.328	0.00103291	5530401A14Rik	RIKEN cDNA 5530401A14 gene			B1ff
1.79631e-11	-0.125848	0.806	0.858	4.91471e-07	Grin2b	glutamate receptor, ionotropic, NMDA2B (epsilon 2)			B1ff
1.53912e-12	-0.126363	0.644	0.714	4.21103e-08	Etl4	enhancer trap locus 4			B1ff
4.49129e-13	-0.126707	0.84	0.881	1.22882e-08	Ube3a	ubiquitin protein ligase E3A			B1ff
8.5218e-13	-0.12679	0.73	0.753	2.33157e-08	Abi2	abl interactor 2			B1ff
4.20652e-09	-0.126935	0.759	0.763	0.00011509	Usp9x	ubiquitin specific peptidase 9, X chromosome			B1ff
1.8861e-16	-0.12711	0.878	0.901	5.16036e-12	Grm7	glutamate receptor, metabotropic 7			B1ff
7.982e-10	-0.127569	0.715	0.728	2.18388e-05	Kat6b	K(lysine) acetyltransferase 6B			B1ff
1.0111e-11	-0.127738	0.848	0.873	2.76638e-07	Dmd	dystrophin, muscular dystrophy			B1ff
2.30542e-14	-0.127936	0.811	0.826	6.30764e-10	Herc1	HECT and RLD domain containing E3 ubiquitin protein ligase family member 1			B1ff
7.02066e-10	-0.128149	0.597	0.641	1.92085e-05	Rasgef1b	RasGEF domain family, member 1B			B1ff
2.55827e-10	-0.128654	0.714	0.767	6.99943e-06	Cacnb2	calcium channel, voltage-dependent, beta 2 subunit			B1ff
5.11397e-11	-0.128664	0.711	0.747	1.39918e-06	Cacna1d	calcium channel, voltage-dependent, L type, alpha 1D subunit			B1ff
2.60835e-11	-0.129186	0.581	0.615	7.13643e-07	Syn3	synapsin III			B1ff
9.81874e-10	-0.129217	0.78	0.797	2.68641e-05	Zswim6	zinc finger SWIM-type containing 6			B1ff
3.48745e-11	-0.129486	0.755	0.764	9.54166e-07	Ubr5	ubiquitin protein ligase E3 component n-recognin 5			B1ff
1.47572e-07	-0.129995	0.48	0.509	0.00403758	Arhgap10	Rho GTPase activating protein 10			B1ff
2.4024e-08	-0.13077	0.671	0.688	0.000657297	Adam23	a disintegrin and metallopeptidase domain 23			B1ff
1.67306e-09	-0.13104	0.434	0.464	4.57749e-05	Ranbp17	RAN binding protein 17			B1ff
4.8049e-09	-0.131126	0.59	0.61	0.000131462	Shank2	SH3 and multiple ankyrin repeat domains 2			B1ff
2.1937e-07	-0.131343	0.547	0.56	0.00600196	Kif2a	kinesin family member 2A			B1ff
6.74188e-13	-0.13144	0.833	0.848	1.84458e-08	Lncpint	long non-protein coding RNA, Trp53 induced transcript			B1ff
8.91391e-10	-0.131448	0.65	0.71	2.43885e-05	Ano3	anoctamin 3			B1ff
1.5686e-06	-0.132022	0.715	0.711	0.042917	Nrd1				B1ff
1.05576e-16	-0.132079	0.574	0.641	2.88856e-12	Cdh18	cadherin 18			B1ff
2.42155e-11	-0.132088	0.65	0.688	6.62535e-07	Plcl2	phospholipase C-like 2			B1ff
3.29273e-10	-0.132226	0.644	0.67	9.00891e-06	Stau2	staufen double-stranded RNA binding protein 2			B1ff
2.15054e-21	-0.1324	0.147	0.219	5.88388e-17	Gm45321				B1ff
2.62707e-08	-0.132524	0.656	0.688	0.000718767	Brinp3	bone morphogenetic protein/retinoic acid inducible neural specific 3			B1ff
2.42006e-07	-0.132546	0.294	0.33	0.00662127	Gprin3	GPRIN family member 3			B1ff
3.70287e-11	-0.132973	0.566	0.602	1.01311e-06	Kcnh1	potassium voltage-gated channel, subfamily H (eag-related), member 1			B1ff
6.77734e-10	-0.133556	0.685	0.718	1.85428e-05	Pde8b	phosphodiesterase 8B			B1ff
6.56681e-11	-0.133613	0.466	0.525	1.79668e-06	Kcnc2	potassium voltage gated channel, Shaw-related subfamily, member 2			B1ff
1.06614e-06	-0.133737	0.46	0.48	0.0291696	Myh10	myosin, heavy polypeptide 10, non-muscle			B1ff
2.0234e-09	-0.133912	0.62	0.653	5.53602e-05	Rit2	Ras-like without CAAX 2			B1ff
1.80025e-09	-0.134222	0.52	0.548	4.92548e-05	Dlgap3	DLG associated protein 3			B1ff
1.23827e-07	-0.134275	0.49	0.52	0.00338791	Srrm4	serine/arginine repetitive matrix 4			B1ff
1.82675e-09	-0.134359	0.779	0.825	4.998e-05	Pde10a	phosphodiesterase 10A			B1ff
5.4826e-16	-0.134456	0.115	0.167	1.50004e-11	mt-Nd6				B1ff
1.97123e-09	-0.135033	0.173	0.215	5.39328e-05	Gulp1	GULP, engulfment adaptor PTB domain containing 1			B1ff
2.93318e-08	-0.135531	0.344	0.38	0.000802519	Gm26691	predicted gene, 26691			B1ff
3.35422e-13	-0.135572	0.229	0.278	9.17715e-09	Pcsk2os2	proprotein convertase subtilisin/kexin type 2, opposite strand 2			B1ff
9.89341e-07	-0.135631	0.482	0.508	0.0270684	Rbms1	RNA binding motif, single stranded interacting protein 1			B1ff
8.99205e-08	-0.136022	0.368	0.4	0.00246022	Rnf217	ring finger protein 217			B1ff
6.6014e-11	-0.13665	0.589	0.621	1.80614e-06	Dlgap4	DLG associated protein 4			B1ff
1.90699e-10	-0.137282	0.301	0.353	5.21752e-06	Gad2	glutamic acid decarboxylase 2			B1ff
2.4678e-08	-0.1376	0.421	0.456	0.00067519	Hs6st2	heparan sulfate 6-O-sulfotransferase 2			B1ff
3.21685e-09	-0.137867	0.312	0.357	8.80131e-05	Sv2c	synaptic vesicle glycoprotein 2c			B1ff
4.33952e-13	-0.138048	0.749	0.794	1.18729e-08	Sipa1l1	signal-induced proliferation-associated 1 like 1			B1ff
1.69746e-06	-0.138161	0.293	0.324	0.0464424	Mpp7	membrane protein, palmitoylated 7 (MAGUK p55 subfamily member 7)			B1ff
5.28549e-15	-0.138422	0.792	0.848	1.44611e-10	Ntm	neurotrimin			B1ff
1.1257e-16	-0.138459	0.828	0.859	3.0799e-12	Tnik	TRAF2 and NCK interacting kinase			B1ff
2.02717e-14	-0.138574	0.815	0.84	5.54634e-10	Syne1	spectrin repeat containing, nuclear envelope 1			B1ff
2.47209e-08	-0.138666	0.603	0.624	0.000676363	Pcdh11x	protocadherin 11 X-linked			B1ff
1.2007e-10	-0.138817	0.686	0.713	3.28512e-06	Gm15738	predicted gene 15738			B1ff
2.79841e-12	-0.138946	0.734	0.753	7.65645e-08	Nalcn	sodium leak channel, non-selective			B1ff
9.57988e-12	-0.139486	0.724	0.74	2.62105e-07	Cmip	c-Maf inducing protein			B1ff
6.57166e-11	-0.139856	0.562	0.593	1.79801e-06	Scn3a	sodium channel, voltage-gated, type III, alpha			B1ff
1.05126e-09	-0.139897	0.565	0.594	2.87625e-05	Rgl1	ral guanine nucleotide dissociation stimulator,-like 1			B1ff
1.24412e-09	-0.14058	0.657	0.696	3.40392e-05	Tenm1	teneurin transmembrane protein 1			B1ff
2.41353e-11	-0.140768	0.491	0.525	6.60342e-07	Ano6	anoctamin 6			B1ff
9.65134e-11	-0.141309	0.521	0.552	2.64061e-06	Syt14	synaptotagmin XIV			B1ff
7.46291e-14	-0.141314	0.143	0.196	2.04185e-09	Ankfn1	ankyrin-repeat and fibronectin type III domain containing 1			B1ff
1.8078e-08	-0.141357	0.42	0.456	0.000494613	4930545L23Rik	RIKEN cDNA 4930545L23 gene			B1ff
3.29526e-12	-0.141552	0.64	0.674	9.01583e-08	Ksr2	kinase suppressor of ras 2			B1ff
9.66802e-17	-0.141883	0.811	0.837	2.64517e-12	Plekha5	pleckstrin homology domain containing, family A member 5			B1ff
2.76886e-14	-0.142251	0.586	0.636	7.5756e-10	Fnbp1l	formin binding protein 1-like			B1ff
2.46578e-12	-0.14289	0.521	0.576	6.74638e-08	Zmat4	zinc finger, matrin type 4			B1ff
1.02083e-08	-0.143381	0.666	0.674	0.000279299	Cux1	cut-like homeobox 1			B1ff
3.28191e-11	-0.143549	0.344	0.392	8.97929e-07	Rplp1	ribosomal protein lateral stalk subunit P1			B1ff
2.9091e-12	-0.144012	0.285	0.334	7.95929e-08	Gm15414				B1ff
5.55048e-07	-0.144947	0.392	0.416	0.0151861	Gm13944	predicted gene 13944			B1ff
3.76451e-16	-0.144978	0.784	0.849	1.02997e-11	Erc2	ELKS/RAB6-interacting/CAST family member 2			B1ff
6.31477e-11	-0.145267	0.354	0.415	1.72772e-06	Foxp2	forkhead box P2			B1ff
1.96386e-19	-0.145514	0.944	0.96	5.37311e-15	Nlgn1	neuroligin 1			B1ff
8.07334e-12	-0.145521	0.576	0.601	2.20886e-07	Cacna1b	calcium channel, voltage-dependent, N type, alpha 1B subunit			B1ff
2.49106e-08	-0.145635	0.43	0.461	0.000681554	Mlip	muscular LMNA-interacting protein			B1ff
3.44195e-14	-0.145951	0.755	0.787	9.41718e-10	Mrtfb	myocardin related transcription factor B			B1ff
1.27283e-14	-0.146547	0.714	0.756	3.48247e-10	Unc80	unc-80, NALCN activator			B1ff
2.20621e-09	-0.14659	0.713	0.722	6.0362e-05	Dync1i1	dynein cytoplasmic 1 intermediate chain 1			B1ff
2.08211e-11	-0.147558	0.565	0.592	5.69666e-07	Peg3	paternally expressed 3			B1ff
2.94396e-10	-0.147581	0.544	0.57	8.05469e-06	Gpr137c	G protein-coupled receptor 137C			B1ff
9.13077e-17	-0.147587	0.775	0.832	2.49818e-12	Arpp21	cyclic AMP-regulated phosphoprotein, 21			B1ff
3.87123e-11	-0.147891	0.709	0.758	1.05917e-06	Cntn4	contactin 4			B1ff
1.52571e-08	-0.148222	0.231	0.276	0.000417434	Chrm2	cholinergic receptor, muscarinic 2, cardiac			B1ff
8.77164e-12	-0.14836	0.338	0.385	2.39992e-07	Gm15577	predicted gene 15577			B1ff
8.69627e-12	-0.148579	0.595	0.627	2.3793e-07	Clvs1	clavesin 1			B1ff
1.88767e-14	-0.148827	0.754	0.793	5.16468e-10	Grid1	glutamate receptor, ionotropic, delta 1			B1ff
2.17066e-08	-0.148852	0.611	0.661	0.000593893	Tafa2	TAFA chemokine like family member 2			B1ff
1.73336e-08	-0.148992	0.525	0.559	0.000474246	Gnal	guanine nucleotide binding protein, alpha stimulating, olfactory type			B1ff
2.87867e-14	-0.149131	0.622	0.662	7.87603e-10	Trank1	tetratricopeptide repeat and ankyrin repeat containing 1			B1ff
4.81434e-17	-0.149198	0.828	0.877	1.3172e-12	Dlgap1	DLG associated protein 1			B1ff
3.0975e-18	-0.150429	0.862	0.886	8.47477e-14	Atp2b1	ATPase, Ca++ transporting, plasma membrane 1			B1ff
4.80206e-13	-0.150613	0.767	0.807	1.31384e-08	Rgs7	regulator of G protein signaling 7			B1ff
6.77407e-17	-0.151094	0.213	0.283	1.85339e-12	Kcnip1	Kv channel-interacting protein 1			B1ff
3.90567e-17	-0.151292	0.72	0.778	1.06859e-12	Unc79	unc-79 homolog			B1ff
3.77545e-16	-0.151496	0.23	0.295	1.03296e-11	Dlx6os1	distal-less homeobox 6, opposite strand 1			B1ff
5.47771e-09	-0.151523	0.383	0.423	0.00014987	Fhod3	formin homology 2 domain containing 3			B1ff
1.2465e-10	-0.151671	0.417	0.466	3.41042e-06	C530008M17Rik				B1ff
1.65954e-13	-0.151704	0.718	0.752	4.5405e-09	Trim9	tripartite motif-containing 9			B1ff
6.34871e-24	-0.152199	0.864	0.876	1.73701e-19	Dock3	dedicator of cyto-kinesis 3			B1ff
9.57378e-11	-0.152249	0.366	0.411	2.61939e-06	Rasgrf2	RAS protein-specific guanine nucleotide-releasing factor 2			B1ff
6.79649e-13	-0.152263	0.634	0.682	1.85952e-08	Hecw1	HECT, C2 and WW domain containing E3 ubiquitin protein ligase 1			B1ff
9.23745e-15	-0.152477	0.741	0.778	2.52737e-10	Ahi1	Abelson helper integration site 1			B1ff
1.03253e-14	-0.152536	0.753	0.801	2.82501e-10	Sorbs2	sorbin and SH3 domain containing 2			B1ff
4.05471e-19	-0.152664	0.795	0.851	1.10937e-14	Cadps	Ca2+-dependent secretion activator			B1ff
2.87329e-20	-0.152678	0.211	0.288	7.86132e-16	4930555F03Rik	RIKEN cDNA 4930555F03 gene			B1ff
1.45678e-12	-0.152937	0.664	0.7	3.98574e-08	Elmod1	ELMO/CED-12 domain containing 1			B1ff
1.188e-10	-0.153004	0.485	0.525	3.25037e-06	Dner	delta/notch-like EGF repeat containing			B1ff
5.12538e-18	-0.153004	0.812	0.84	1.4023e-13	Srpk2	serine/arginine-rich protein specific kinase 2			B1ff
1.66421e-08	-0.153111	0.392	0.441	0.000455329	Pdzrn3	PDZ domain containing RING finger 3			B1ff
7.07071e-17	-0.154075	0.2	0.263	1.93455e-12	mt-Nd4l				B1ff
3.16759e-20	-0.154848	0.816	0.845	8.66653e-16	Sgip1	SH3-domain GRB2-like (endophilin) interacting protein 1			B1ff
4.6249e-11	-0.155027	0.646	0.685	1.26537e-06	Shisa9	shisa family member 9			B1ff
7.63429e-20	-0.15532	0.834	0.863	2.08874e-15	Map2	microtubule-associated protein 2			B1ff
2.72843e-15	-0.155829	0.787	0.824	7.46498e-11	Mapk10	mitogen-activated protein kinase 10			B1ff
9.22501e-10	-0.155917	0.477	0.505	2.52396e-05	Ptprr	protein tyrosine phosphatase receptor type R			B1ff
5.84393e-18	-0.156617	0.757	0.808	1.5989e-13	Ppp2r2b	protein phosphatase 2, regulatory subunit B, beta			B1ff
5.39483e-18	-0.156638	0.811	0.857	1.47603e-13	Rora	RAR-related orphan receptor alpha			B1ff
2.40187e-14	-0.15665	0.308	0.373	6.57151e-10	Fstl5	follistatin-like 5			B1ff
1.02611e-13	-0.156978	0.739	0.76	2.80743e-09	Cdk17	cyclin dependent kinase 17			B1ff
4.49535e-18	-0.157123	0.39	0.463	1.22993e-13	Trhde	TRH-degrading enzyme			B1ff
8.44628e-17	-0.157578	0.758	0.814	2.3109e-12	Myt1l	myelin transcription factor 1-like			B1ff
4.29025e-10	-0.15787	0.351	0.404	1.17381e-05	Htr2c	5-hydroxytryptamine (serotonin) receptor 2C			B1ff
9.80789e-21	-0.15793	0.63	0.699	2.68344e-16	Mgat4c	MGAT4 family, member C			B1ff
2.31675e-29	-0.158281	0.915	0.939	6.33862e-25	mt-Nd2				B1ff
1.06276e-08	-0.158401	0.575	0.612	0.00029077	Cdh12	cadherin 12			B1ff
1.47597e-09	-0.158464	0.277	0.328	4.03827e-05	Il1rapl2	interleukin 1 receptor accessory protein-like 2			B1ff
5.98084e-12	-0.158543	0.553	0.595	1.63636e-07	Slc35f4	solute carrier family 35, member F4			B1ff
1.39245e-16	-0.158831	0.743	0.821	3.80975e-12	Dlgap2	DLG associated protein 2			B1ff
5.92986e-10	-0.160494	0.554	0.593	1.62241e-05	Bcl11b	B cell leukemia/lymphoma 11B			B1ff
7.48395e-13	-0.160667	0.448	0.487	2.04761e-08	Tiam2	T cell lymphoma invasion and metastasis 2			B1ff
6.35938e-19	-0.161943	0.77	0.817	1.73993e-14	A230057D06Rik	RIKEN cDNA A230057D06 gene			B1ff
3.45484e-16	-0.16213	0.073	0.119	9.45244e-12	Lgr5	leucine rich repeat containing G protein coupled receptor 5			B1ff
2.04852e-22	-0.162187	0.862	0.893	5.60475e-18	Adgrl3	adhesion G protein-coupled receptor L3			B1ff
9.9699e-18	-0.162499	0.795	0.846	2.72777e-13	Dab1	disabled 1			B1ff
4.72353e-10	-0.162694	0.524	0.54	1.29236e-05	Dclk2	doublecortin-like kinase 2			B1ff
1.95353e-18	-0.16294	0.813	0.861	5.34486e-14	Kcnma1	potassium large conductance calcium-activated channel, subfamily M, alpha member 1			B1ff
4.02522e-10	-0.163672	0.468	0.504	1.1013e-05	Pcp4	Purkinje cell protein 4			B1ff
7.62681e-24	-0.163956	0.904	0.934	2.08669e-19	Nrxn1	neurexin I			B1ff
3.94226e-18	-0.164529	0.872	0.927	1.0786e-13	Kcnip4	Kv channel interacting protein 4			B1ff
2.21215e-18	-0.165027	0.786	0.85	6.05245e-14	Kalrn	kalirin, RhoGEF kinase			B1ff
8.13431e-16	-0.165245	0.737	0.761	2.22555e-11	Enah	ENAH actin regulator			B1ff
5.84186e-17	-0.165456	0.708	0.735	1.59833e-12	Snap91	synaptosomal-associated protein 91			B1ff
1.61096e-19	-0.166842	0.735	0.786	4.40759e-15	Stxbp5l	syntaxin binding protein 5-like			B1ff
1.18616e-11	-0.167083	0.473	0.516	3.24533e-07	Ndufa4	Ndufa4, mitochondrial complex associated			B1ff
8.18202e-09	-0.167232	0.303	0.34	0.00022386	Cpne8	copine VIII			B1ff
1.0008e-28	-0.16734	0.862	0.877	2.7382e-24	Ttc3	tetratricopeptide repeat domain 3			B1ff
6.45361e-14	-0.168629	0.51	0.55	1.76571e-09	Magi3	membrane associated guanylate kinase, WW and PDZ domain containing 3			B1ff
4.58082e-18	-0.16886	0.852	0.879	1.25331e-13	Xkr4	X-linked Kx blood group related 4			B1ff
1.8633e-08	-0.16895	0.348	0.395	0.000509798	Dach1	dachshund family transcription factor 1			B1ff
4.37786e-14	-0.169132	0.415	0.463	1.19778e-09	Prkar2b	protein kinase, cAMP dependent regulatory, type II beta			B1ff
2.72816e-24	-0.169265	0.886	0.924	7.46425e-20	Adgrb3	adhesion G protein-coupled receptor B3			B1ff
1.89093e-15	-0.169273	0.563	0.605	5.17358e-11	Mtus2	microtubule associated tumor suppressor candidate 2			B1ff
2.05605e-10	-0.169305	0.407	0.454	5.62536e-06	Gm28905	predicted gene 28905			B1ff
1.05733e-15	-0.171062	0.623	0.672	2.89286e-11	Bcl11a	BCL11 transcription factor A			B1ff
1.04028e-12	-0.171847	0.626	0.653	2.84621e-08	Rnf150	ring finger protein 150			B1ff
5.9244e-16	-0.172078	0.486	0.55	1.62092e-11	Cntnap5b	contactin associated protein-like 5B			B1ff
3.83677e-34	-0.172709	0.997	0.998	1.04974e-29	Gm42418				B1ff
1.4286e-11	-0.173384	0.478	0.512	3.90865e-07	Lin7a	lin-7 homolog A, crumbs cell polarity complex component			B1ff
6.06925e-11	-0.173696	0.582	0.618	1.66055e-06	Usp29	ubiquitin specific peptidase 29			B1ff
6.32681e-13	-0.174107	0.525	0.566	1.73102e-08	Tmtc1	transmembrane and tetratricopeptide repeat containing 1			B1ff
7.28799e-17	-0.174168	0.76	0.822	1.99399e-12	Lrfn5	leucine rich repeat and fibronectin type III domain containing 5			B1ff
6.58917e-09	-0.175856	0.392	0.424	0.00018028	4930509J09Rik	RIKEN cDNA 4930509J09 gene			B1ff
2.07958e-11	-0.176088	0.789	0.818	5.68973e-07	Robo1	roundabout guidance receptor 1			B1ff
1.34608e-10	-0.176276	0.697	0.721	3.68288e-06	Pcdh15	protocadherin 15			B1ff
6.18292e-17	-0.177221	0.623	0.691	1.69165e-12	Slc4a4	solute carrier family 4 (anion exchanger), member 4			B1ff
1.04685e-34	-0.177353	0.98	0.986	2.86419e-30	Dlg2	discs large MAGUK scaffold protein 2			B1ff
4.21105e-15	-0.177439	0.369	0.417	1.15214e-10	4930532I03Rik	RIKEN cDNA 4930532I03 gene			B1ff
5.19197e-13	-0.178866	0.423	0.472	1.42052e-08	Kcnh5	potassium voltage-gated channel, subfamily H (eag-related), member 5			B1ff
7.51894e-15	-0.179347	0.753	0.797	2.05718e-10	Brinp1	bone morphogenic protein/retinoic acid inducible neural specific 1			B1ff
6.8489e-13	-0.180238	0.531	0.585	1.87386e-08	Rbms3	RNA binding motif, single stranded interacting protein			B1ff
9.41357e-23	-0.1808	0.807	0.873	2.57555e-18	Grm5	glutamate receptor, metabotropic 5			B1ff
2.10516e-19	-0.182748	0.651	0.688	5.75971e-15	A330076H08Rik	RIKEN cDNA A330076H08 gene			B1ff
2.86925e-10	-0.182766	0.468	0.49	7.85027e-06	Gm1992	predicted gene 1992			B1ff
2.84995e-20	-0.184951	0.736	0.799	7.79746e-16	Dgkb	diacylglycerol kinase, beta			B1ff
1.79806e-10	-0.185133	0.359	0.409	4.9195e-06	6530403H02Rik	RIKEN cDNA 6530403H02 gene			B1ff
1.79941e-24	-0.185353	0.732	0.799	4.92318e-20	Ptprn2	protein tyrosine phosphatase receptor type N polypeptide 2			B1ff
7.58502e-17	-0.185464	0.552	0.603	2.07526e-12	Tiam1	T cell lymphoma invasion and metastasis 1			B1ff
1.94171e-13	-0.185675	0.611	0.641	5.31251e-09	Sorbs2os	sorbin and SH3 domain containing 2, opposite strand			B1ff
4.26831e-10	-0.187702	0.558	0.586	1.16781e-05	Zfp804a	zinc finger protein 804A			B1ff
2.90789e-15	-0.187816	0.371	0.437	7.95599e-11	Hs3st5	heparan sulfate (glucosamine) 3-O-sulfotransferase 5			B1ff
1.99729e-13	-0.188048	0.546	0.592	5.46458e-09	Rab3c	RAB3C, member RAS oncogene family			B1ff
2.01447e-24	-0.188781	0.777	0.834	5.51159e-20	Gabrb3	GABRB3, gamma-aminobutyric acid type A receptor subunit beta 3			B1ff
2.4943e-25	-0.188789	0.765	0.802	6.8244e-21	Rbfox2	RNA binding protein, fox-1 homolog (C. elegans) 2			B1ff
6.91784e-26	-0.189141	0.789	0.814	1.89272e-21	Ssbp2	single-stranded DNA binding protein 2			B1ff
4.69238e-17	-0.190479	0.412	0.476	1.28384e-12	Adamts3	ADAM metallopeptidase with thrombospondin type 1 motif 3			B1ff
4.86846e-10	-0.190571	0.628	0.646	1.33201e-05	Nmnat2	nicotinamide nucleotide adenylyltransferase 2			B1ff
3.95977e-26	-0.190805	0.776	0.832	1.08339e-21	Snhg14	small nucleolar RNA host gene 14			B1ff
2.57789e-11	-0.191937	0.56	0.593	7.05312e-07	Mapk4	mitogen-activated protein kinase 4			B1ff
8.79427e-24	-0.192354	0.747	0.793	2.40611e-19	Nedd4l	neural precursor cell expressed, developmentally down-regulated gene 4-like			B1ff
2.30228e-17	-0.19258	0.779	0.824	6.29904e-13	Kctd16	potassium channel tetramerisation domain containing 16			B1ff
3.77681e-15	-0.192858	0.183	0.24	1.03334e-10	Klhl1	kelch-like 1			B1ff
5.11922e-13	-0.19302	0.483	0.55	1.40062e-08	Grm8	glutamate receptor, metabotropic 8			B1ff
1.59598e-25	-0.193241	0.756	0.821	4.36659e-21	Sntg1	syntrophin, gamma 1			B1ff
1.53376e-24	-0.194983	0.761	0.821	4.19636e-20	Asic2	acid-sensing ion channel 2			B1ff
1.41131e-20	-0.195816	0.683	0.738	3.86136e-16	Gm26871	predicted gene, 26871			B1ff
1.04254e-17	-0.197394	0.453	0.515	2.85238e-13	Plppr1	phospholipid phosphatase related 1			B1ff
1.60219e-15	-0.197448	0.355	0.402	4.38359e-11	Dcx	doublecortin			B1ff
1.37956e-24	-0.198787	0.857	0.914	3.77447e-20	Rbfox1	RNA binding protein, fox-1 homolog (C. elegans) 1			B1ff
4.74658e-15	-0.199065	0.642	0.669	1.29866e-10	1500004A13Rik	RIKEN cDNA 1500004A13 gene			B1ff
2.33482e-16	-0.199459	0.489	0.554	6.38806e-12	Prr16	proline rich 16			B1ff
6.35101e-50	-0.199886	0.036	0.114	1.73764e-45	Fcrls				B1ff
4.30873e-30	-0.200018	0.951	0.959	1.17887e-25	Auts2	autism susceptibility candidate 2			B1ff
2.83032e-24	-0.200545	0.694	0.774	7.74374e-20	Epha6	Eph receptor A6			B1ff
5.40556e-25	-0.200711	0.802	0.851	1.47896e-20	Hivep2	human immunodeficiency virus type I enhancer binding protein 2			B1ff
1.31872e-25	-0.201052	0.224	0.314	3.60802e-21	Cntnap4	contactin associated protein-like 4			B1ff
3.25392e-10	-0.202542	0.561	0.578	8.90272e-06	Gm16599	predicted gene, 16599			B1ff
4.39822e-14	-0.203313	0.535	0.596	1.20335e-09	Rgs6	regulator of G-protein signaling 6			B1ff
8.40689e-11	-0.203462	0.357	0.402	2.30012e-06	Lhfp				B1ff
4.78484e-18	-0.203586	0.611	0.678	1.30913e-13	Cntnap5a	contactin associated protein-like 5A			B1ff
5.04965e-32	-0.203763	0.861	0.913	1.38158e-27	Csmd1	CUB and Sushi multiple domains 1			B1ff
1.00598e-20	-0.204123	0.737	0.804	2.75237e-16	Sgcz	sarcoglycan zeta			B1ff
1.80339e-18	-0.204964	0.531	0.606	4.93408e-14	Chrm3	cholinergic receptor, muscarinic 3, cardiac			B1ff
1.33314e-25	-0.205282	0.707	0.769	3.64748e-21	Dok6	docking protein 6			B1ff
9.36632e-43	-0.205523	0.982	0.989	2.56262e-38	mt-Co1				B1ff
2.10801e-25	-0.206006	0.89	0.913	5.76752e-21	R3hdm1	R3H domain containing 1			B1ff
4.5302e-20	-0.207344	0.737	0.78	1.23946e-15	Fat3	FAT atypical cadherin 3			B1ff
1.06102e-25	-0.207528	0.73	0.786	2.90295e-21	Syn2	synapsin II			B1ff
6.55199e-25	-0.208642	0.77	0.82	1.79262e-20	Cacna1c	calcium channel, voltage-dependent, L type, alpha 1C subunit			B1ff
1.26933e-26	-0.209623	0.809	0.847	3.47288e-22	Gria4	glutamate receptor, ionotropic, AMPA4 (alpha 4)			B1ff
1.24766e-15	-0.210222	0.541	0.592	3.41359e-11	Esrrg	estrogen-related receptor gamma			B1ff
2.11348e-21	-0.210524	0.442	0.513	5.78247e-17	Fras1	Fraser extracellular matrix complex subunit 1			B1ff
6.04706e-24	-0.211121	0.741	0.793	1.65448e-19	Cnksr2	connector enhancer of kinase suppressor of Ras 2			B1ff
3.23518e-14	-0.212008	0.374	0.443	8.85146e-10	Rarb	retinoic acid receptor, beta			B1ff
6.67829e-23	-0.212868	0.725	0.784	1.82718e-18	Gpr158	G protein-coupled receptor 158			B1ff
3.46063e-23	-0.212959	0.549	0.6	9.46827e-19	B830012L14Rik				B1ff
4.81686e-32	-0.21369	0.804	0.856	1.31789e-27	Rims2	regulating synaptic membrane exocytosis 2			B1ff
1.08581e-20	-0.214181	0.65	0.713	2.97078e-16	Zfp385b	zinc finger protein 385B			B1ff
3.54209e-16	-0.214734	0.7	0.749	9.69115e-12	Slc2a13	solute carrier family 2 (facilitated glucose transporter), member 13			B1ff
1.69077e-18	-0.215677	0.374	0.431	4.62593e-14	4930587E11Rik	RIKEN cDNA 4930587E11 gene			B1ff
8.88779e-21	-0.21786	0.686	0.742	2.4317e-16	Mctp1	multiple C2 domains, transmembrane 1			B1ff
2.27888e-25	-0.218285	0.635	0.686	6.23501e-21	Gucy1a2	guanylate cyclase 1, soluble, alpha 2			B1ff
2.21075e-18	-0.218431	0.665	0.73	6.0486e-14	Gabrg3	gamma-aminobutyric acid type A receptor, subunit gamma 3			B1ff
1.85062e-30	-0.218916	0.735	0.803	5.0633e-26	Samd12	sterile alpha motif domain containing 12			B1ff
1.58542e-30	-0.218938	0.731	0.802	4.3377e-26	Rian	RNA imprinted and accumulated in nucleus			B1ff
8.53902e-17	-0.219537	0.624	0.683	2.33628e-12	Ryr3	ryanodine receptor 3			B1ff
2.33418e-29	-0.221727	0.592	0.695	6.38632e-25	Galntl6	UDP-N-acetyl-alpha-D-galactosamine:polypeptide N-acetylgalactosaminyltransferase-like 6			B1ff
1.41852e-36	-0.222123	0.812	0.872	3.88107e-32	Dpp10	dipeptidylpeptidase 10			B1ff
3.87471e-19	-0.222407	0.54	0.582	1.06012e-14	Fgf13	fibroblast growth factor 13			B1ff
1.02635e-25	-0.222663	0.678	0.745	2.80809e-21	Chsy3	chondroitin sulfate synthase 3			B1ff
1.92927e-18	-0.223479	0.74	0.794	5.27849e-14	Lingo2	leucine rich repeat and Ig domain containing 2			B1ff
1.35788e-19	-0.223484	0.725	0.759	3.71515e-15	Hdac9	histone deacetylase 9			B1ff
5.9612e-33	-0.227462	0.786	0.836	1.63099e-28	Cntn1	contactin 1			B1ff
6.20224e-23	-0.227514	0.818	0.845	1.69693e-18	Ext1	exostosin glycosyltransferase 1			B1ff
1.21579e-14	-0.22761	0.62	0.675	3.32639e-10	Egfem1	EGF-like and EMI domain containing 1			B1ff
4.16945e-37	-0.227641	0.842	0.899	1.14076e-32	Fgf14	fibroblast growth factor 14			B1ff
2.19815e-23	-0.227955	0.558	0.617	6.01413e-19	Nyap2	neuronal tyrosine-phophorylated phosphoinositide 3-kinase adaptor 2			B1ff
2.33309e-21	-0.228688	0.588	0.646	6.38334e-17	Runx1t1	RUNX1 translocation partner 1			B1ff
1.5561e-36	-0.228847	0.914	0.948	4.2575e-32	Celf2	CUGBP, Elav-like family member 2			B1ff
1.66622e-26	-0.230152	0.519	0.569	4.55877e-22	Upf2	UPF2 regulator of nonsense transcripts homolog (yeast)			B1ff
3.85705e-34	-0.231056	0.865	0.911	1.05529e-29	Syt1	synaptotagmin I			B1ff
4.31655e-33	-0.233538	0.245	0.345	1.18101e-28	C130073E24Rik	RIKEN cDNA C130073E24 gene			B1ff
3.50882e-22	-0.234419	0.405	0.478	9.60012e-18	Epha3	Eph receptor A3			B1ff
2.14629e-32	-0.234424	0.785	0.862	5.87225e-28	Cntnap2	contactin associated protein-like 2			B1ff
2.63964e-47	-0.234879	0.875	0.91	7.22204e-43	Macrod2	mono-ADP ribosylhydrolase 2			B1ff
1.45643e-37	-0.235568	0.784	0.852	3.98479e-33	Lrrc7	leucine rich repeat containing 7			B1ff
1.33978e-40	-0.236935	0.827	0.884	3.66564e-36	Plcb1	phospholipase C, beta 1			B1ff
6.13189e-27	-0.237119	0.811	0.873	1.67769e-22	Lrrtm4	leucine rich repeat transmembrane neuronal 4			B1ff
9.09949e-24	-0.23783	0.629	0.675	2.48962e-19	9630028H03Rik	RIKEN cDNA 9630028H03 gene			B1ff
1.30515e-12	-0.238729	0.147	0.194	3.57088e-08	Abi3bp	ABI family member 3 binding protein			B1ff
2.91899e-35	-0.238821	0.743	0.806	7.98635e-31	Cdr1os	cerebellar degeneration related antigen 1, opposite strand			B1ff
1.21301e-32	-0.243159	0.795	0.86	3.31881e-28	Fam155a				B1ff
1.39277e-28	-0.243709	0.791	0.858	3.81062e-24	Nrg1	neuregulin 1			B1ff
4.23673e-12	-0.24385	0.278	0.343	1.15917e-07	Npsr1	neuropeptide S receptor 1			B1ff
3.55497e-53	-0.243852	0.947	0.959	9.72641e-49	Il1rapl1	interleukin 1 receptor accessory protein-like 1			B1ff
5.3925e-33	-0.244058	0.839	0.895	1.47539e-28	Tenm2	teneurin transmembrane protein 2			B1ff
2.67403e-21	-0.24733	0.693	0.74	7.31614e-17	Ppm1e	protein phosphatase 1E (PP2C domain containing)			B1ff
1.83393e-16	-0.247573	0.188	0.252	5.01764e-12	Gm32647	predicted gene, 32647			B1ff
1.94541e-24	-0.247929	0.598	0.682	5.32265e-20	Sgcd	sarcoglycan, delta (dystrophin-associated glycoprotein)			B1ff
1.96511e-36	-0.250434	0.818	0.886	5.37654e-32	Dcc	deleted in colorectal carcinoma			B1ff
4.02936e-28	-0.252493	0.694	0.755	1.10243e-23	5730522E02Rik	RIKEN cDNA 5730522E02 gene			B1ff
2.70692e-36	-0.252503	0.721	0.792	7.40614e-32	Tenm4	teneurin transmembrane protein 4			B1ff
2.05254e-27	-0.253509	0.592	0.67	5.61574e-23	Camk4	calcium/calmodulin-dependent protein kinase IV			B1ff
1.57553e-31	-0.257288	0.733	0.816	4.31066e-27	Kcnq5	potassium voltage-gated channel, subfamily Q, member 5			B1ff
7.2067e-26	-0.2601	0.382	0.463	1.97175e-21	Slit2	slit guidance ligand 2			B1ff
2.78623e-40	-0.260183	0.801	0.837	7.62312e-36	Cacna2d1	calcium channel, voltage-dependent, alpha2/delta subunit 1			B1ff
2.80913e-55	-0.260546	0.961	0.98	7.68577e-51	mt-Cytb				B1ff
1.71966e-17	-0.265866	0.653	0.666	4.705e-13	Ppm1l	protein phosphatase 1 (formerly 2C)-like			B1ff
5.91465e-40	-0.266465	0.792	0.849	1.61825e-35	Ppfia2	protein tyrosine phosphatase, receptor type, f polypeptide (PTPRF), interacting protein (liprin), alpha 2			B1ff
1.31483e-40	-0.266608	0.824	0.888	3.59738e-36	Kcnd2	potassium voltage-gated channel, Shal-related family, member 2			B1ff
5.39908e-24	-0.270911	0.061	0.116	1.47719e-19	Cpa6	carboxypeptidase A6			B1ff
5.91598e-20	-0.279728	0.399	0.471	1.61861e-15	Cpne4	copine IV			B1ff
1.16706e-21	-0.280681	0.561	0.619	3.19309e-17	Gm20754	predicted gene, 20754			B1ff
2.38743e-56	-0.282588	0.878	0.917	6.53202e-52	Negr1	neuronal growth regulator 1			B1ff
1.88725e-26	-0.283639	0.31	0.393	5.1635e-22	Gad1	glutamate decarboxylase 1			B1ff
3.95655e-43	-0.284523	0.699	0.769	1.08251e-38	mt-Nd3				B1ff
3.29173e-22	-0.285587	0.781	0.822	9.00616e-18	Ntrk2	neurotrophic tyrosine kinase, receptor, type 2			B1ff
4.18338e-20	-0.286859	0.32	0.393	1.14457e-15	Kctd8	potassium channel tetramerisation domain containing 8			B1ff
7.50126e-39	-0.289705	0.817	0.863	2.05235e-34	Pbx1	pre B cell leukemia homeobox 1			B1ff
3.74588e-32	-0.289731	0.683	0.74	1.02487e-27	Galnt13	polypeptide N-acetylgalactosaminyltransferase 13			B1ff
1.00268e-34	-0.289843	0.729	0.796	2.74332e-30	Robo2	roundabout guidance receptor 2			B1ff
3.44871e-32	-0.293409	0.706	0.78	9.43568e-28	Prkg1	protein kinase, cGMP-dependent, type I			B1ff
8.32874e-71	-0.296252	0.956	0.974	2.27874e-66	mt-Nd4				B1ff
5.73318e-39	-0.296678	0.528	0.598	1.5686e-34	P2ry14	purinergic receptor P2Y, G-protein coupled, 14			B1ff
6.82587e-29	-0.297568	0.684	0.758	1.86756e-24	Cntn5	contactin 5			B1ff
5.72306e-72	-0.298903	0.96	0.972	1.56583e-67	mt-Nd1				B1ff
1.41188e-39	-0.300934	0.744	0.795	3.86292e-35	Epha5	Eph receptor A5			B1ff
4.81829e-50	-0.30294	0.866	0.928	1.31829e-45	Nrxn3	neurexin III			B1ff
2.4765e-18	-0.304156	0.476	0.555	6.77569e-14	Adarb2	adenosine deaminase, RNA-specific, B2			B1ff
1.38217e-63	-0.309336	0.83	0.88	3.7816e-59	Fgf12	fibroblast growth factor 12			B1ff
2.16322e-20	-0.313947	0.345	0.426	5.91857e-16	Zfp804b	zinc finger protein 804B			B1ff
2.20624e-13	-0.31678	0.437	0.462	6.03628e-09	Pcbp3	poly(rC) binding protein 3			B1ff
1.29957e-81	-0.323113	0.981	0.994	3.55562e-77	mt-Co2				B1ff
3.64479e-32	-0.341565	0.407	0.481	9.97215e-28	Ptpro	protein tyrosine phosphatase receptor type O			B1ff
1.62023e-97	-0.342916	0.997	0.999	4.43294e-93	mt-Co3				B1ff
3.51562e-27	-0.346878	0.554	0.631	9.61875e-23	Unc5d	unc-5 netrin receptor D			B1ff
3.99444e-39	-0.351558	0.749	0.809	1.09288e-34	Dpp6	dipeptidylpeptidase 6			B1ff
9.61562e-37	-0.353742	0.678	0.756	2.63083e-32	Hs6st3	heparan sulfate 6-O-sulfotransferase 3			B1ff
3.17071e-40	-0.358636	0.72	0.793	8.67506e-36	Kcnh7	potassium voltage-gated channel, subfamily H (eag-related), member 7			B1ff
8.26661e-104	-0.368618	0.997	0.999	2.26174e-99	mt-Atp6				B1ff
3.69105e-37	-0.378241	0.426	0.514	1.00987e-32	Myo16	myosin XVI			B1ff
3.09099e-50	-0.444094	0.627	0.709	8.45695e-46	Meis2	Meis homeobox 2			B1ff
8.85383e-51	-0.465688	0.682	0.751	2.42241e-46	Kcnb2	potassium voltage gated channel, Shab-related subfamily, member 2			B1ff
3.72239e-31	-0.493165	0.505	0.575	1.01845e-26	Pbx3	pre B cell leukemia homeobox 3			B1ff
1.21006e-116	-0.496898	0.476	0.609	3.31073e-112	Celf3	CUGBP, Elav-like family member 3			B1ff
3.29187e-57	-0.518935	0.63	0.716	9.00656e-53	Tenm3	teneurin transmembrane protein 3			B1ff
4.57475e-117	-0.555873	0.555	0.701	1.25165e-112	Tmem117	transmembrane protein 117			B1ff
1.86531e-81	0.456543	0.325	0.175	5.10348e-77	4930420G21Rik	RIKEN cDNA 4930420G21 gene			Appiki
1.61994e-46	0.439641	0.342	0.232	4.43217e-42	Cntnap5c	contactin associated protein-like 5C			Appiki
9.34108e-56	0.403183	0.458	0.358	2.55572e-51	4930415C11Rik	RIKEN cDNA 4930415C11 gene			Appiki
7.25608e-56	0.374479	0.733	0.701	1.98526e-51	Gabra2	gamma-aminobutyric acid type A receptor subunit alpha 2			Appiki
0	0.363353	0.232	0	0	Gm14296	predicted gene 14296			Appiki
1.28665e-32	0.356474	0.61	0.514	3.52028e-28	Neat1	nuclear paraspeckle assembly transcript 1 (non-protein coding)			Appiki
5.17955e-83	0.342464	0.743	0.652	1.41713e-78	Btaf1	B-TFIID TATA-box binding protein associated factor 1			Appiki
8.28038e-67	0.336653	0.46	0.329	2.26551e-62	4921511C10Rik	RIKEN cDNA 4921511C10 gene			Appiki
1.61823e-19	0.320587	0.458	0.387	4.42747e-15	Grik1	glutamate receptor, ionotropic, kainate 1			Appiki
6.29032e-32	0.312727	0.786	0.731	1.72103e-27	Shtn1	shootin 1			Appiki
2.94164e-55	0.308202	0.418	0.288	8.04833e-51	Myo1e	myosin IE			Appiki
2.00444e-22	0.295811	0.695	0.641	5.48414e-18	Prr5l	proline rich 5 like			Appiki
4.12663e-26	0.279459	0.457	0.367	1.12905e-21	Ninj2	ninjurin 2			Appiki
1.76302e-13	0.276939	0.73	0.7	4.82363e-09	Rnf220	ring finger protein 220			Appiki
1.32491e-79	0.269262	0.426	0.273	3.62497e-75	Ide	insulin degrading enzyme			Appiki
6.48982e-22	0.268243	0.344	0.269	1.77562e-17	Mob3b	MOB kinase activator 3B			Appiki
3.8756e-38	0.265174	0.457	0.341	1.06036e-33	Anln	anillin, actin binding protein			Appiki
2.35124e-15	0.261705	0.132	0.089	6.43299e-11	9330111N05Rik	RIKEN cDNA 9330111N05 gene			Appiki
3.00291e-29	0.258575	0.374	0.282	8.21597e-25	Rasgrp3	RAS, guanyl releasing protein 3			Appiki
1.71299e-50	0.258074	0.826	0.773	4.68675e-46	Gm47283				Appiki
3.42845e-62	0.253704	0.304	0.17	9.38023e-58	Enpp6	ectonucleotide pyrophosphatase/phosphodiesterase 6			Appiki
9.37135e-24	0.247999	0.899	0.881	2.564e-19	Pex5l	peroxisomal biogenesis factor 5-like			Appiki
1.41552e-38	0.242856	0.368	0.258	3.87288e-34	A330049N07Rik	RIKEN cDNA A330049N07 gene			Appiki
5.67885e-19	0.242207	0.771	0.727	1.55373e-14	Cdh20	cadherin 20			Appiki
2.31595e-24	0.240074	0.783	0.728	6.33643e-20	Kcnab1	potassium voltage-gated channel, shaker-related subfamily, beta member 1			Appiki
3.27661e-44	0.233083	0.46	0.353	8.96481e-40	Lekr1	leucine, glutamate and lysine rich 1			Appiki
2.1447e-20	0.227093	0.445	0.373	5.86789e-16	Hspa5	heat shock protein 5			Appiki
4.25496e-11	0.226074	0.653	0.626	1.16416e-06	Pde1a	phosphodiesterase 1A, calmodulin-dependent			Appiki
2.51867e-16	0.225821	0.531	0.466	6.89109e-12	Pde8a	phosphodiesterase 8A			Appiki
3.05518e-09	0.221982	0.553	0.526	8.35898e-05	Ldb2	LIM domain binding 2			Appiki
9.50844e-25	0.219288	0.234	0.16	2.60151e-20	Ankub1	ankyrin repeat and ubiquitin domain containing 1			Appiki
1.24026e-16	0.218426	0.396	0.328	3.39335e-12	A230001M10Rik	RIKEN cDNA A230001M10 gene			Appiki
3.8176e-24	0.218306	0.644	0.574	1.0445e-19	Slco3a1	solute carrier organic anion transporter family, member 3a1			Appiki
4.59626e-44	0.215946	0.485	0.372	1.25754e-39	Gm43713				Appiki
7.75901e-16	0.209828	0.975	0.975	2.12287e-11	Pde4b	phosphodiesterase 4B, cAMP specific			Appiki
4.54534e-193	0.206149	0.159	0.009	1.2436e-188	Gm14399	predicted gene 14399			Appiki
6.73976e-30	0.204069	0.347	0.258	1.844e-25	9630014M24Rik	RIKEN cDNA 9630014M24 gene			Appiki
4.73639e-19	0.202992	0.259	0.193	1.29588e-14	Kif6	kinesin family member 6			Appiki
9.70841e-08	0.202702	0.654	0.621	0.00265622	Gab1	growth factor receptor bound protein 2-associated protein 1			Appiki
2.69517e-15	0.199147	0.897	0.869	7.37399e-11	Fnbp1	formin binding protein 1			Appiki
4.45914e-09	0.197758	0.723	0.692	0.000122002	4930419G24Rik	RIKEN cDNA 4930419G24 gene			Appiki
1.40634e-12	0.196579	0.934	0.923	3.84774e-08	Plcl1	phospholipase C-like 1			Appiki
9.88732e-19	0.196215	0.449	0.372	2.70517e-14	Apod	apolipoprotein D			Appiki
7.33951e-17	0.193631	0.962	0.956	2.00809e-12	Slc24a2	solute carrier family 24 (sodium/potassium/calcium exchanger), member 2			Appiki
4.75076e-14	0.191462	0.677	0.635	1.29981e-09	Stxbp6	syntaxin binding protein 6 (amisyn)			Appiki
7.94872e-204	0.190817	0.145	0.001	2.17477e-199	Gm14443	predicted gene 14443			Appiki
1.1139e-28	0.189666	0.948	0.931	3.04764e-24	Tmem178b	transmembrane protein 178B			Appiki
7.07572e-17	0.187446	0.327	0.258	1.93592e-12	Gm10863	predicted gene 10863			Appiki
1.2487e-06	0.186658	0.526	0.5	0.0341643	Garnl3	GTPase activating RANGAP domain-like 3			Appiki
6.41222e-10	0.185982	0.684	0.648	1.75438e-05	Tmcc3	transmembrane and coiled coil domains 3			Appiki
1.21238e-15	0.18551	0.309	0.243	3.31709e-11	Sst	somatostatin			Appiki
1.18188e-08	0.185334	0.664	0.639	0.000323362	Sorcs3	sortilin-related VPS10 domain containing receptor 3			Appiki
6.49272e-12	0.182204	0.662	0.636	1.77641e-07	Mical2	microtubule associated monooxygenase, calponin and LIM domain containing 2			Appiki
4.09913e-12	0.181786	0.521	0.465	1.12152e-07	Gm37459				Appiki
4.9248e-12	0.178333	0.278	0.226	1.34743e-07	Il33	interleukin 33			Appiki
1.82316e-27	0.177774	0.29	0.206	4.98818e-23	Vgf	VGF nerve growth factor inducible			Appiki
3.06842e-13	0.176703	0.949	0.94	8.3952e-09	Frmd5	FERM domain containing 5			Appiki
4.87952e-18	0.176602	0.447	0.377	1.33504e-13	Creb5	cAMP responsive element binding protein 5			Appiki
1.03242e-22	0.175787	0.177	0.114	2.82469e-18	Scd3	stearoyl-coenzyme A desaturase 3			Appiki
1.61208e-13	0.174268	0.853	0.819	4.41066e-09	Plxdc2	plexin domain containing 2			Appiki
1.34369e-10	0.173735	0.765	0.737	3.67633e-06	St18	suppression of tumorigenicity 18			Appiki
3.69538e-11	0.172521	0.711	0.675	1.01106e-06	Sh3kbp1	SH3-domain kinase binding protein 1			Appiki
3.56815e-12	0.171156	0.208	0.162	9.76246e-08	Apbb1ip	amyloid beta precursor protein binding family B member 1 interacting protein			Appiki
1.68256e-06	0.169863	0.499	0.469	0.0460348	Cdh9	cadherin 9			Appiki
4.62097e-35	0.169682	0.995	0.995	1.2643e-30	Magi2	membrane associated guanylate kinase, WW and PDZ domain containing 2			Appiki
6.52062e-22	0.169506	0.735	0.678	1.78404e-17	Cog5	component of oligomeric golgi complex 5			Appiki
1.24157e-16	0.169252	0.404	0.334	3.39694e-12	Megf10	multiple EGF-like-domains 10			Appiki
1.97963e-09	0.169154	0.631	0.601	5.41628e-05	Epha7	Eph receptor A7			Appiki
5.63387e-16	0.168755	0.924	0.903	1.54143e-11	Edil3	EGF-like repeats and discoidin I-like domains 3			Appiki
4.75548e-16	0.168705	0.374	0.308	1.3011e-11	Rftn1	raftlin lipid raft linker 1			Appiki
1.4857e-08	0.167876	0.596	0.559	0.000406487	Gm3764	predicted gene 3764			Appiki
1.1721e-10	0.167405	0.744	0.708	3.20686e-06	Kif13b	kinesin family member 13B			Appiki
1.54702e-13	0.165771	0.548	0.484	4.23264e-09	Plekhg1	pleckstrin homology domain containing, family G (with RhoGef domain) member 1			Appiki
8.75504e-14	0.165232	0.701	0.656	2.39538e-09	Il1rap	interleukin 1 receptor accessory protein			Appiki
1.25009e-21	0.16467	0.955	0.935	3.42024e-17	Ncam2	neural cell adhesion molecule 2			Appiki
3.42975e-13	0.16363	0.74	0.716	9.38379e-09	Thrb	thyroid hormone receptor beta			Appiki
1.80383e-12	0.162211	0.3	0.247	4.93528e-08	Dusp16	dual specificity phosphatase 16			Appiki
4.52895e-10	0.159819	0.737	0.717	1.23912e-05	Agbl4	ATP/GTP binding protein-like 4			Appiki
9.0258e-09	0.159791	0.77	0.733	0.000246946	Erbin	Erbb2 interacting protein			Appiki
4.35706e-10	0.159723	0.824	0.794	1.19209e-05	Nfia	nuclear factor I/A			Appiki
6.23639e-21	0.159702	0.147	0.092	1.70628e-16	Gm42756				Appiki
1.17301e-15	0.158954	0.598	0.547	3.20937e-11	B230209E15Rik	RIKEN cDNA B230209E15 gene			Appiki
1.24412e-27	0.158779	0.961	0.955	3.4039e-23	Mdga2	MAM domain containing glycosylphosphatidylinositol anchor 2			Appiki
6.10358e-08	0.158673	0.455	0.405	0.00166994	Lrmda	leucine rich melanocyte differentiation associated			Appiki
3.06761e-18	0.158149	0.944	0.932	8.39297e-14	Gpm6b	glycoprotein m6b			Appiki
7.82298e-15	0.157903	0.697	0.661	2.14037e-10	Mir124a-1hg	Mir124-1 host gene (non-protein coding)			Appiki
7.83861e-10	0.156284	0.547	0.502	2.14464e-05	Arhgef28	Rho guanine nucleotide exchange factor 28			Appiki
1.8647e-12	0.156267	0.924	0.909	5.10183e-08	Sik3	SIK family kinase 3			Appiki
4.76375e-11	0.155395	0.846	0.822	1.30336e-06	Ralyl	RALY RNA binding protein-like			Appiki
5.19639e-12	0.155392	0.929	0.917	1.42173e-07	Phlpp1	PH domain and leucine rich repeat protein phosphatase 1			Appiki
2.11096e-10	0.154174	0.607	0.564	5.77559e-06	Flrt2	fibronectin leucine rich transmembrane protein 2			Appiki
1.36906e-08	0.15305	0.307	0.262	0.000374573	Tesk2	testis-specific kinase 2			Appiki
1.95191e-10	0.152038	0.424	0.378	5.34043e-06	Tmem178	transmembrane protein 178			Appiki
5.92931e-18	0.151796	0.903	0.898	1.62226e-13	Ptk2	PTK2 protein tyrosine kinase 2			Appiki
2.12909e-16	0.150329	0.744	0.7	5.82519e-12	Zfp532	zinc finger protein 532			Appiki
1.62018e-10	0.150013	0.932	0.919	4.43281e-06	Mast4	microtubule associated serine/threonine kinase family member 4			Appiki
3.12585e-107	0.149786	0.14	0.029	8.55232e-103	Gm14410	predicted gene 14410			Appiki
1.6777e-17	0.149448	0.143	0.093	4.5902e-13	Eya4	EYA transcriptional coactivator and phosphatase 4			Appiki
4.18766e-08	0.148214	0.437	0.397	0.00114574	Col25a1	collagen, type XXV, alpha 1			Appiki
9.78254e-09	0.147786	0.526	0.491	0.00026765	Efr3a	EFR3 homolog A			Appiki
2.39507e-20	0.14748	0.336	0.263	6.55292e-16	1700084C06Rik	RIKEN cDNA 1700084C06 gene			Appiki
4.08939e-09	0.14692	0.795	0.77	0.000111886	Spock1	sparc/osteonectin, cwcv and kazal-like domains proteoglycan 1			Appiki
5.0906e-09	0.146848	0.693	0.669	0.000139279	Ncald	neurocalcin delta			Appiki
4.06094e-09	0.146134	0.782	0.768	0.000111107	Frmd4b	FERM domain containing 4B			Appiki
1.39678e-09	0.145894	0.557	0.509	3.82158e-05	Gatm	glycine amidinotransferase (L-arginine:glycine amidinotransferase)			Appiki
6.08757e-11	0.145837	0.924	0.912	1.66556e-06	Slc8a1	solute carrier family 8 (sodium/calcium exchanger), member 1			Appiki
3.61516e-10	0.145731	0.412	0.364	9.89107e-06	Skap2	src family associated phosphoprotein 2			Appiki
5.63681e-12	0.14555	0.267	0.217	1.54223e-07	Maf	MAF bZIP transcription factor			Appiki
1.67044e-09	0.144512	0.538	0.49	4.57032e-05	Gna12	guanine nucleotide binding protein, alpha 12			Appiki
6.62764e-09	0.143773	0.487	0.436	0.000181332	Sec14l5	SEC14-like lipid binding 5			Appiki
1.69654e-09	0.143602	0.537	0.487	4.64175e-05	Rffl	ring finger and FYVE like domain containing protein			Appiki
1.24943e-06	0.143215	0.477	0.446	0.0341843	Elavl2	ELAV like RNA binding protein 1			Appiki
1.5661e-10	0.142385	0.86	0.852	4.28485e-06	Mir99ahg	Mir99a and Mirlet7c-1 host gene (non-protein coding)			Appiki
4.79653e-15	0.142029	0.434	0.367	1.31233e-10	Calr	calreticulin			Appiki
1.25917e-10	0.141785	0.362	0.307	3.44508e-06	Ppfibp2	PTPRF interacting protein, binding protein 2 (liprin beta 2)			Appiki
1.71342e-06	0.141439	0.819	0.797	0.046879	Ano4	anoctamin 4			Appiki
1.685e-06	0.140073	0.436	0.397	0.0461016	Plekhh1	pleckstrin homology domain containing, family H (with MyTH4 domain) member 1			Appiki
1.28288e-10	0.13933	0.272	0.223	3.50997e-06	Arsg	arylsulfatase G			Appiki
5.12881e-10	0.138847	0.863	0.853	1.40324e-05	Dscaml1	DS cell adhesion molecule like 1			Appiki
3.4441e-17	0.138696	0.991	0.989	9.42305e-13	Nkain2	Na+/K+ transporting ATPase interacting 2			Appiki
1.19974e-18	0.138606	0.304	0.231	3.2825e-14	Hapln2	hyaluronan and proteoglycan link protein 2			Appiki
8.86584e-16	0.138448	0.875	0.868	2.42569e-11	Ccser1	coiled-coil serine rich 1			Appiki
3.981e-09	0.138345	0.339	0.294	0.00010892	Hcn2	hyperpolarization-activated, cyclic nucleotide-gated K+ 2			Appiki
1.14982e-07	0.136882	0.5	0.468	0.00314589	Ptchd4	patched domain containing 4			Appiki
1.14036e-08	0.136794	0.718	0.699	0.000312003	Cdh11	cadherin 11			Appiki
3.43666e-11	0.136321	0.588	0.55	9.40271e-07	Vsnl1	visinin-like 1			Appiki
1.43845e-14	0.135316	0.223	0.167	3.9356e-10	A230009B12Rik	RIKEN cDNA A230009B12 gene			Appiki
7.70777e-09	0.135117	0.736	0.718	0.000210885	Fut9	fucosyltransferase 9			Appiki
9.39504e-10	0.135005	0.763	0.739	2.57048e-05	Nfib	nuclear factor I/B			Appiki
1.69946e-11	0.134136	0.856	0.835	4.64971e-07	Dip2b	disco interacting protein 2 homolog B			Appiki
3.21199e-10	0.133332	0.785	0.781	8.788e-06	Btbd9	BTB domain containing 9			Appiki
3.36338e-13	0.133275	0.892	0.875	9.2022e-09	Enox1	ecto-NOX disulfide-thiol exchanger 1			Appiki
3.53413e-11	0.132645	0.867	0.847	9.66939e-07	Zdhhc14	zinc finger, DHHC domain containing 14			Appiki
1.72667e-09	0.131777	0.188	0.147	4.72416e-05	Gm48370				Appiki
8.18161e-10	0.131303	0.543	0.5	2.23849e-05	4732471J01Rik	RIKEN cDNA 4732471J01 gene			Appiki
3.17056e-07	0.129247	0.621	0.582	0.00867465	Dock1	dedicator of cytokinesis 1			Appiki
1.32421e-09	0.129099	0.826	0.826	3.62303e-05	Lrrtm3	leucine rich repeat transmembrane neuronal 3			Appiki
5.22936e-12	0.128374	0.379	0.322	1.43075e-07	Cdk5rap2	CDK5 regulatory subunit associated protein 2			Appiki
1.63064e-10	0.127501	0.88	0.852	4.46144e-06	March1				Appiki
2.39004e-09	0.127409	0.706	0.69	6.53914e-05	Fam135b	family with sequence similarity 135, member B			Appiki
1.95e-13	0.127169	0.915	0.894	5.33519e-09	Dgki	diacylglycerol kinase, iota			Appiki
1.50967e-09	0.126977	0.328	0.277	4.13045e-05	Dock5	dedicator of cytokinesis 5			Appiki
8.27423e-10	0.126579	0.702	0.667	2.26383e-05	A330015K06Rik	RIKEN cDNA A330015K06 gene			Appiki
1.29215e-13	0.126297	0.119	0.079	3.53533e-09	Lypd6b	LY6/PLAUR domain containing 6B			Appiki
2.77491e-09	0.125468	0.565	0.521	7.59215e-05	Pvt1	Pvt1 oncogene			Appiki
1.1923e-11	0.125384	0.159	0.118	3.26212e-07	Rspo2	R-spondin 2			Appiki
2.59213e-16	0.125058	0.999	0.999	7.09208e-12	Pcdh9	protocadherin 9			Appiki
2.20309e-09	0.124555	0.841	0.83	6.02764e-05	Rims1	regulating synaptic membrane exocytosis 1			Appiki
2.4403e-21	0.124116	0.133	0.079	6.67666e-17	Fbxw15	F-box and WD-40 domain protein 15			Appiki
1.5776e-08	0.123772	0.341	0.296	0.000431631	Sec11c	SEC11 homolog C, signal peptidase complex subunit			Appiki
2.30335e-08	0.123291	0.779	0.762	0.000630196	Asap1	ArfGAP with SH3 domain, ankyrin repeat and PH domain1			Appiki
2.20736e-57	0.122875	0.154	0.063	6.03933e-53	E130311K13Rik	RIKEN cDNA E130311K13 gene			Appiki
2.98527e-09	0.122464	0.476	0.43	8.1677e-05	Iqgap2	IQ motif containing GTPase activating protein 2			Appiki
2.24293e-11	0.122249	0.307	0.254	6.13665e-07	Gm19522	predicted gene, 19522			Appiki
2.19145e-15	0.121927	0.801	0.77	5.99582e-11	Specc1	sperm antigen with calponin homology and coiled-coil domains 1			Appiki
1.0903e-06	0.120648	0.44	0.405	0.0298306	Nrp1	neuropilin 1			Appiki
1.60195e-07	0.120018	0.953	0.943	0.00438293	Zeb2	zinc finger E-box binding homeobox 2			Appiki
1.46352e-07	0.119505	0.331	0.287	0.0040042	Lpar1	lysophosphatidic acid receptor 1			Appiki
1.52297e-07	0.119364	0.472	0.43	0.00416684	Cx3cl1	C-X3-C motif chemokine ligand 1			Appiki
3.65209e-09	0.118721	0.644	0.608	9.99211e-05	Cobl	cordon-bleu WH2 repeat			Appiki
3.44517e-09	0.118666	0.533	0.487	9.42598e-05	Gabra1	gamma-aminobutyric acid type A receptor subunit alpha 1			Appiki
1.5568e-06	0.118548	0.306	0.269	0.0425939	Vegfa	vascular endothelial growth factor A			Appiki
2.40305e-07	0.118093	0.649	0.613	0.00657475	Slain1	SLAIN motif family, member 1			Appiki
1.02682e-19	0.117833	0.12	0.071	2.80938e-15	Gm50323				Appiki
8.70496e-09	0.116847	0.397	0.348	0.000238168	Plekhh2	pleckstrin homology domain containing, family H (with MyTH4 domain) member 2			Appiki
4.56356e-13	0.116522	0.927	0.92	1.24859e-08	B3galt1	UDP-Gal:betaGlcNAc beta 1,3-galactosyltransferase, polypeptide 1			Appiki
1.41586e-06	0.116043	0.841	0.818	0.038738	Robo1	roundabout guidance receptor 1			Appiki
5.48453e-11	0.115791	0.83	0.81	1.50057e-06	Tra2a	transformer 2 alpha			Appiki
5.20624e-16	0.115231	0.148	0.099	1.42443e-11	Ifi27	interferon, alpha-inducible protein 27			Appiki
5.25596e-14	0.114561	0.192	0.141	1.43803e-09	Olig1	oligodendrocyte transcription factor 1			Appiki
2.88375e-13	0.114489	0.227	0.174	7.88993e-09	Herpud1	homocysteine-inducible, endoplasmic reticulum stress-inducible, ubiquitin-like domain member 1			Appiki
1.03336e-14	0.114395	0.319	0.257	2.82727e-10	Cpox	coproporphyrinogen oxidase			Appiki
7.19209e-08	0.11429	0.209	0.173	0.00196776	Magt1	magnesium transporter 1			Appiki
1.76023e-07	0.113214	0.694	0.668	0.004816	Klf7	Kruppel-like transcription factor 7 (ubiquitous)			Appiki
7.70245e-07	0.112671	0.714	0.7	0.0210739	Gabrb2	gamma-aminobutyric acid type A receptor subunit beta 2			Appiki
1.80917e-09	0.11249	0.702	0.666	4.94988e-05	Spred1	sprouty protein with EVH-1 domain 1, related sequence			Appiki
1.65474e-06	0.112189	0.598	0.561	0.0452738	Gab2	growth factor receptor bound protein 2-associated protein 2			Appiki
2.75174e-08	0.111523	0.444	0.399	0.000752877	Sept8				Appiki
2.97923e-07	0.111142	0.58	0.539	0.00815118	Retreg1	reticulophagy regulator 1			Appiki
1.40857e-10	0.110707	0.818	0.799	3.85384e-06	Nktr	natural killer tumor recognition sequence			Appiki
5.12591e-08	0.11003	0.29	0.248	0.00140245	St3gal4	ST3 beta-galactoside alpha-2,3-sialyltransferase 4			Appiki
2.86842e-08	0.109801	0.923	0.9	0.000784801	Nrg3	neuregulin 3			Appiki
6.86704e-09	0.108769	0.901	0.89	0.000187882	Cadm1	cell adhesion molecule 1			Appiki
2.44704e-09	0.107516	0.483	0.434	6.69511e-05	Mpdz	multiple PDZ domain crumbs cell polarity complex component			Appiki
3.06491e-10	0.107298	0.164	0.123	8.3856e-06	E330020D12Rik	Riken cDNA E330020D12 gene			Appiki
9.41119e-09	0.107178	0.421	0.373	0.00025749	Etv5	ets variant 5			Appiki
2.28063e-13	0.105211	0.915	0.91	6.23981e-09	Mir100hg	Mir100 Mirlet7a-2 Mir125b-1 cluster host gene			Appiki
3.20182e-14	0.104685	0.145	0.1	8.76017e-10	Wwtr1	WW domain containing transcription regulator 1			Appiki
1.86958e-21	0.104679	0.132	0.078	5.11517e-17	Fgfbp3	fibroblast growth factor binding protein 3			Appiki
7.53834e-09	0.104596	0.459	0.414	0.000206249	Elavl4	ELAV like RNA binding protein 4			Appiki
9.59086e-09	0.100705	0.83	0.82	0.000262406	Setbp1	SET binding protein 1			Appiki
2.5009e-08	0.099836	0.409	0.364	0.000684246	Cdyl2	chromodomain protein, Y chromosome-like 2			Appiki
4.0077e-09	0.0995933	0.35	0.304	0.000109651	Sdc2	syndecan 2			Appiki
2.28776e-11	0.099428	0.108	0.073	6.25932e-07	Efemp1	epidermal growth factor-containing fibulin-like extracellular matrix protein 1			Appiki
3.23929e-07	0.0993667	0.71	0.682	0.0088627	Scai	suppressor of cancer cell invasion			Appiki
1.20633e-07	0.099001	0.576	0.536	0.00330052	Ly6h	lymphocyte antigen 6 family member H			Appiki
1.46034e-07	0.0984777	0.474	0.433	0.0039955	Epb41l4b	erythrocyte membrane protein band 4.1 like 4b			Appiki
4.44525e-07	0.0975904	0.76	0.737	0.0121622	Pam	peptidylglycine alpha-amidating monooxygenase			Appiki
1.40857e-06	0.0970634	0.38	0.339	0.0385386	Crlf3	cytokine receptor-like factor 3			Appiki
4.06231e-08	0.096912	0.452	0.408	0.00111145	Rapgef4os1	Rap guanine nucleotide exchange factor (GEF) 4, opposite strand 1			Appiki
8.72962e-07	0.0965172	0.254	0.216	0.0238842	Olfml1	olfactomedin-like 1			Appiki
1.29134e-09	0.0959156	0.404	0.352	3.5331e-05	Pdia6	protein disulfide isomerase associated 6			Appiki
1.12829e-08	0.0955468	0.96	0.953	0.000308699	Grik2	glutamate receptor, ionotropic, kainate 2 (beta 2)			Appiki
1.24525e-08	0.0948294	0.392	0.346	0.0003407	Cyb5b	cytochrome b5 type B			Appiki
1.29295e-10	0.0948105	0.245	0.196	3.53751e-06	Mboat1	membrane bound O-acyltransferase domain containing 1			Appiki
1.0173e-08	0.0927736	0.966	0.957	0.000278333	Ncam1	neural cell adhesion molecule 1			Appiki
4.36699e-07	0.0923677	0.857	0.84	0.0119481	Magi1	membrane associated guanylate kinase, WW and PDZ domain containing 1			Appiki
2.08689e-13	0.0920187	0.897	0.889	5.70972e-09	Exoc4	exocyst complex component 4			Appiki
7.31106e-09	0.0917148	0.145	0.11	0.000200031	Prox1os	prospero homeobox 1, opposite strand			Appiki
6.88441e-11	0.0916232	0.152	0.111	1.88357e-06	Sh3tc2	SH3 domain and tetratricopeptide repeats 2			Appiki
1.21311e-13	0.0915171	0.265	0.207	3.31907e-09	Onecut2	one cut domain, family member 2			Appiki
3.6409e-07	0.0914404	0.93	0.937	0.00996151	Ube2e2	ubiquitin-conjugating enzyme E2E 2			Appiki
1.06705e-08	0.0913112	0.992	0.99	0.000291944	Lrp1b	low density lipoprotein-related protein 1B			Appiki
3.65195e-27	0.0905665	0.105	0.052	9.99173e-23	Zfp707	zinc finger protein 707			Appiki
9.51411e-07	0.0902126	0.757	0.741	0.0260306	Ftx	Ftx transcript, Xist regulator, non-protein coding			Appiki
1.58126e-06	0.0898136	0.944	0.94	0.0432633	Meg3	maternally expressed 3			Appiki
1.43609e-08	0.0890596	0.887	0.877	0.000392914	Dennd1a	DENN domain containing 1A			Appiki
6.63865e-08	0.0878319	0.805	0.781	0.00181633	Apbb2	amyloid beta precursor protein binding family B member 2			Appiki
3.56097e-08	0.0874079	0.513	0.469	0.000974282	Gon4l	gon-4-like (C.elegans)			Appiki
2.8764e-10	0.0867086	0.273	0.224	7.86983e-06	Spry2	sprouty RTK signaling antagonist 2			Appiki
2.4265e-07	0.0861776	0.251	0.21	0.0066389	Insc	INSC spindle orientation adaptor protein			Appiki
7.76e-07	0.0858099	0.803	0.793	0.0212314	Kcnq1ot1	KCNQ1 overlapping transcript 1			Appiki
1.56244e-06	0.0851743	0.954	0.953	0.0427483	Ctnna2	catenin alpha 2			Appiki
1.38486e-08	0.0849002	0.225	0.184	0.000378897	Hhip	Hedgehog-interacting protein			Appiki
1.47172e-22	0.0841841	0.144	0.087	4.02664e-18	Gm31508	predicted gene, 31508			Appiki
1.70992e-07	0.0830476	0.389	0.346	0.00467835	St6gal2	beta galactoside alpha 2,6 sialyltransferase 2			Appiki
2.92108e-09	0.0823816	0.154	0.117	7.99208e-05	Gm48530				Appiki
4.87322e-07	0.0822298	0.105	0.079	0.0133331	Olig2	oligodendrocyte transcription factor 2			Appiki
6.28468e-08	0.081861	0.298	0.258	0.00171949	Wdr43	WD repeat domain 43			Appiki
3.75686e-09	0.0818411	0.386	0.336	0.000102788	Grina	glutamate receptor, ionotropic, N-methyl D-aspartate-associated protein 1 (glutamate binding)			Appiki
1.63958e-13	0.0814493	0.179	0.13	4.48589e-09	Dus4l	dihydrouridine synthase 4 like			Appiki
3.19343e-10	0.081414	0.654	0.602	8.73722e-06	Dpy19l1	dpy-19 like C-mannosyltransferase 1			Appiki
6.5132e-08	0.080746	0.122	0.092	0.00178201	Tbxas1	thromboxane A synthase 1, platelet			Appiki
2.23488e-08	0.0798008	0.917	0.924	0.000611464	Kcnq3	potassium voltage-gated channel, subfamily Q, member 3			Appiki
2.4221e-07	0.0793257	0.178	0.143	0.00662685	Ly6e	lymphocyte antigen 6 family member E			Appiki
2.879e-09	0.0792406	0.863	0.86	7.87695e-05	Otud7a	OTU domain containing 7A			Appiki
8.42604e-11	0.0787488	0.988	0.985	2.30537e-06	Ank2	ankyrin 2, brain			Appiki
9.99469e-09	0.0784548	0.904	0.9	0.000273455	Zcchc7	zinc finger, CCHC domain containing 7			Appiki
1.19052e-06	0.0771024	0.291	0.251	0.0325726	BC031181	cDNA sequence BC031181			Appiki
7.57424e-07	0.0769909	0.949	0.947	0.0207231	Tcf4	transcription factor 4			Appiki
1.20401e-08	0.0768215	0.948	0.943	0.000329417	Gphn	gephyrin			Appiki
1.50756e-06	0.075773	0.137	0.108	0.0412468	2810410L24Rik				Appiki
3.69977e-14	0.0752678	0.131	0.089	1.01226e-09	Serinc2	serine incorporator 2			Appiki
4.92454e-07	0.0748576	0.681	0.644	0.0134735	Cd47	CD47 antigen (Rh-related antigen, integrin-associated signal transducer)			Appiki
1.2985e-06	0.0745117	0.458	0.421	0.035527	Ssbp4	single stranded DNA binding protein 4			Appiki
1.65473e-06	0.0738605	0.967	0.963	0.0452735	Csmd3	CUB and Sushi multiple domains 3			Appiki
1.02367e-07	0.0732841	0.11	0.081	0.00280076	Vip	vasoactive intestinal polypeptide			Appiki
1.81766e-07	0.0714108	0.213	0.177	0.00497311	Gm42456	predicted gene 42456			Appiki
3.87929e-08	0.0703477	0.261	0.218	0.00106137	Fem1c	fem 1 homolog c			Appiki
7.04737e-08	0.0702437	0.161	0.126	0.00192816	Spg20				Appiki
1.61226e-15	0.0697971	0.131	0.086	4.41116e-11	Commd2	COMM domain containing 2			Appiki
4.52095e-13	0.0691164	0.121	0.082	1.23693e-08	Pdgfb	platelet derived growth factor, B polypeptide			Appiki
1.72582e-15	0.0674978	0.121	0.078	4.72183e-11	Gm21887				Appiki
1.23815e-06	0.0653147	0.919	0.918	0.0338758	Tmcc1	transmembrane and coiled coil domains 1			Appiki
4.65983e-07	0.0627998	0.177	0.143	0.0127493	1110008P14Rik				Appiki
5.95988e-08	0.0611032	0.153	0.12	0.00163062	Lyzl4	lysozyme-like 4			Appiki
3.90641e-13	0.0603476	0.132	0.09	1.06879e-08	Mei1	meiotic double-stranded break formation protein 1			Appiki
7.06312e-07	0.059137	0.193	0.159	0.0193247	Car12	carbonic anhydrase 12			Appiki
1.45556e-07	0.0561083	0.132	0.101	0.00398241	1500015L24Rik	RIKEN cDNA 1500015L24 gene			Appiki
4.46567e-10	0.0559748	0.228	0.18	1.22181e-05	Gm13905				Appiki
3.44913e-07	0.052475	0.179	0.146	0.00943683	9530052E02Rik	RIKEN cDNA 9530052E02 gene			Appiki
3.25462e-09	-0.051582	0.162	0.204	8.90465e-05	Lrp8os2	low density lipoprotein receptor-related protein 8, apolipoprotein e receptor, opposite strand 2			B1ff
3.04193e-07	-0.0516291	0.102	0.132	0.00832273	Rgs12	regulator of G-protein signaling 12			B1ff
2.45814e-08	-0.0519026	0.265	0.314	0.000672548	Cntnap4	contactin associated protein-like 4			B1ff
1.77442e-07	-0.0528477	0.147	0.182	0.00485482	2810432F15Rik	RIKEN cDNA 2810432F15 gene			B1ff
1.43698e-09	-0.0536812	0.118	0.156	3.93158e-05	Gm26658				B1ff
5.30768e-07	-0.0572089	0.112	0.142	0.0145218	Rps17	ribosomal protein S17			B1ff
5.68118e-08	-0.0575611	0.095	0.126	0.00155437	Bend7	BEN domain containing 7			B1ff
1.76171e-06	-0.0586058	0.192	0.225	0.0482004	Rbm17	RNA binding motif protein 17			B1ff
1.65099e-06	-0.0598965	0.206	0.241	0.0451712	Rhbdl3	rhomboid like 3			B1ff
5.49282e-09	-0.060371	0.165	0.206	0.000150284	Hdhd2	haloacid dehalogenase-like hydrolase domain containing 2			B1ff
7.20489e-07	-0.0606751	0.241	0.283	0.0197126	Kcnip1	Kv channel-interacting protein 1			B1ff
5.61698e-09	-0.0618403	0.138	0.176	0.000153681	Rasgrp2	RAS, guanyl releasing protein 2			B1ff
1.38933e-06	-0.0624274	0.347	0.387	0.0380122	Cox6c	cytochrome c oxidase subunit 6C			B1ff
1.99367e-07	-0.0629382	0.325	0.369	0.00545469	Zcchc8	zinc finger, CCHC domain containing 8			B1ff
1.06063e-06	-0.064278	0.235	0.274	0.029019	Sntg2	syntrophin, gamma 2			B1ff
5.45533e-09	-0.0643487	0.93	0.94	0.000149258	Ddx5	DEAD box helicase 5			B1ff
3.89619e-08	-0.0649333	0.208	0.25	0.001066	Rerg	RAS-like, estrogen-regulated, growth-inhibitor			B1ff
6.17158e-07	-0.0654941	0.155	0.189	0.0168855	Noc3l	NOC3 like DNA replication regulator			B1ff
1.83113e-09	-0.0655414	0.143	0.183	5.00998e-05	Map3k1	mitogen-activated protein kinase kinase kinase 1			B1ff
1.63464e-06	-0.0656623	0.133	0.164	0.0447238	Plat	plasminogen activator, tissue			B1ff
1.58214e-07	-0.0662267	0.144	0.179	0.00432873	Krt12	keratin 12			B1ff
7.5366e-08	-0.0664872	0.868	0.88	0.00206201	Fgf12	fibroblast growth factor 12			B1ff
1.07847e-08	-0.0665983	0.143	0.179	0.000295069	Sh3bgrl2	SH3 domain binding glutamic acid-rich protein like 2			B1ff
1.08327e-06	-0.0671149	0.241	0.276	0.0296383	Ccnd2	cyclin D2			B1ff
2.79012e-08	-0.0672137	0.173	0.212	0.000763377	Rpl14	ribosomal protein L14			B1ff
4.94521e-09	-0.0676491	0.873	0.885	0.000135301	Snrnp70	small nuclear ribonucleoprotein 70 (U1)			B1ff
6.53317e-10	-0.0684759	0.143	0.184	1.78748e-05	Thbs3	thrombospondin 3			B1ff
1.79087e-09	-0.0686147	0.079	0.111	4.89982e-05	Mhrt	myosin heavy chain associated RNA transcript			B1ff
1.48411e-08	-0.0688776	0.331	0.377	0.000406053	Sfi1	Sfi1 homolog, spindle assembly associated (yeast)			B1ff
9.66786e-07	-0.0694163	0.146	0.178	0.0264513	Rspo3	R-spondin 3			B1ff
1.64808e-06	-0.0695962	0.636	0.663	0.0450915	Ccar1	cell division cycle and apoptosis regulator 1			B1ff
1.6923e-06	-0.0696813	0.258	0.294	0.0463013	Gm11099				B1ff
2.78835e-09	-0.0698541	0.426	0.477	7.62892e-05	mt-Nd5				B1ff
1.6747e-06	-0.0698652	0.313	0.352	0.0458198	Gabarapl2	GABA type A receptor associated protein like 2			B1ff
2.59905e-07	-0.0699121	0.154	0.19	0.007111	Gm45323				B1ff
6.52794e-20	-0.0702121	0.066	0.114	1.78604e-15	Cox7b2	cytochrome c oxidase subunit 7B2			B1ff
2.2364e-07	-0.0711598	0.183	0.218	0.0061188	Grm4	glutamate receptor, metabotropic 4			B1ff
6.44785e-07	-0.0716916	0.874	0.886	0.0176413	Atp2b1	ATPase, Ca++ transporting, plasma membrane 1			B1ff
7.16785e-07	-0.0717014	0.328	0.366	0.0196112	Rpl27a	ribosomal protein L27A			B1ff
1.39281e-06	-0.0726481	0.515	0.543	0.0381072	Armc9	armadillo repeat containing 9			B1ff
3.91061e-10	-0.0734401	0.798	0.814	1.06994e-05	Ddx17	DEAD box helicase 17			B1ff
7.37262e-08	-0.074019	0.132	0.167	0.00201715	Rps25	ribosomal protein S25			B1ff
1.91153e-07	-0.074947	0.738	0.755	0.00522995	Clk1	CDC-like kinase 1			B1ff
2.63794e-08	-0.0755435	0.284	0.328	0.00072174	Rps8	ribosomal protein S8			B1ff
1.20804e-06	-0.0756408	0.527	0.561	0.0330519	Atp6v1b2	ATPase, H+ transporting, lysosomal V1 subunit B2			B1ff
1.38821e-07	-0.0763567	0.264	0.305	0.00379814	Gm15563				B1ff
4.14487e-07	-0.0765289	0.502	0.539	0.0113404	Hspa4	heat shock protein 4			B1ff
1.22822e-06	-0.0767839	0.213	0.249	0.0336041	Rpl27	ribosomal protein L27			B1ff
1.41376e-08	-0.0768912	0.413	0.456	0.000386804	Maged1	MAGE family member D1			B1ff
4.95306e-19	-0.0775734	0.07	0.118	1.35516e-14	Mro	maestro			B1ff
4.16961e-08	-0.0777164	0.176	0.215	0.00114081	Rpl37	ribosomal protein L37			B1ff
1.60341e-10	-0.0779453	0.135	0.177	4.38692e-06	Rps28	ribosomal protein S28			B1ff
8.96098e-08	-0.0780267	0.35	0.391	0.00245172	Gtf2ird1	general transcription factor II I repeat domain-containing 1			B1ff
5.32998e-07	-0.0782074	0.313	0.352	0.0145828	Gm49961				B1ff
8.4144e-07	-0.0783406	0.261	0.297	0.0230218	Rps15a	ribosomal protein S15A			B1ff
7.16657e-13	-0.0788114	0.152	0.201	1.96077e-08	C79798	expressed sequence C79798			B1ff
8.90247e-12	-0.0788494	0.544	0.605	2.43571e-07	Ptprm	protein tyrosine phosphatase receptor type M			B1ff
9.4869e-07	-0.0788647	0.818	0.836	0.0259562	Hnrnpa2b1	heterogeneous nuclear ribonucleoprotein A2/B1			B1ff
1.68241e-06	-0.0789394	0.734	0.754	0.0460307	Gm48678				B1ff
5.64855e-07	-0.0789524	0.377	0.416	0.0154544	Gm47167				B1ff
2.82267e-07	-0.0791773	0.474	0.513	0.00772283	Fras1	Fraser extracellular matrix complex subunit 1			B1ff
1.88476e-10	-0.0805362	0.233	0.282	5.1567e-06	Rps24	ribosomal protein S24			B1ff
5.21216e-07	-0.0811874	0.234	0.269	0.0142605	Itgbl1	integrin, beta-like 1			B1ff
1.17404e-06	-0.0815777	0.343	0.379	0.0321216	P2ry12	purinergic receptor P2Y, G-protein coupled 12			B1ff
1.98873e-08	-0.0818353	0.166	0.204	0.000544117	Rps23	ribosomal protein S23			B1ff
8.96383e-07	-0.0819386	0.652	0.67	0.024525	Camk2b	calcium/calmodulin-dependent protein kinase II, beta			B1ff
2.37704e-08	-0.0820891	0.103	0.135	0.000650358	Sema3d	sema domain, immunoglobulin domain (Ig), short basic domain, secreted, (semaphorin) 3D			B1ff
1.09072e-06	-0.0822458	0.167	0.2	0.0298422	Gm2516	predicted gene 2516			B1ff
4.72207e-08	-0.0826834	0.431	0.474	0.00129196	Dynll1	dynein light chain LC8-type 1			B1ff
1.66894e-07	-0.0827593	0.488	0.525	0.00456622	Ano6	anoctamin 6			B1ff
4.88629e-10	-0.082983	0.413	0.457	1.33689e-05	Smad4	SMAD family member 4			B1ff
3.05162e-08	-0.0836513	0.727	0.749	0.000834922	Rufy3	RUN and FYVE domain containing 3			B1ff
5.06576e-09	-0.0841508	0.14	0.178	0.000138599	Btg2	BTG anti-proliferation factor 2			B1ff
3.79212e-09	-0.0849929	0.912	0.917	0.000103752	Negr1	neuronal growth regulator 1			B1ff
1.27225e-06	-0.0852506	0.355	0.392	0.0348087	Gm15594				B1ff
1.38827e-09	-0.0852909	0.167	0.208	3.7983e-05	Gm48239				B1ff
1.15292e-06	-0.085409	0.679	0.703	0.0315438	Slc6a6	solute carrier family 6 (neurotransmitter transporter, taurine), member 6			B1ff
6.80236e-07	-0.0858334	0.624	0.65	0.0186113	Dapk1	death associated protein kinase 1			B1ff
1.93179e-07	-0.0861168	0.192	0.229	0.00528536	Atp5g3				B1ff
2.1383e-09	-0.0861359	0.464	0.506	5.85038e-05	Galnt11	polypeptide N-acetylgalactosaminyltransferase 11			B1ff
2.01709e-09	-0.0867785	0.098	0.132	5.51877e-05	Smoc1	SPARC related modular calcium binding 1			B1ff
8.27386e-08	-0.086864	0.807	0.82	0.00226373	Fry	FRY microtubule binding protein			B1ff
9.83413e-08	-0.0868969	0.465	0.51	0.00269062	Dctn4	dynactin 4			B1ff
1.32492e-08	-0.0869279	0.283	0.325	0.000362499	Gm12709	predicted gene 12709			B1ff
2.57621e-08	-0.0872365	0.628	0.654	0.000704852	Drg1	developmentally regulated GTP binding protein 1			B1ff
1.63318e-11	-0.0879086	0.863	0.877	4.46838e-07	Ttc3	tetratricopeptide repeat domain 3			B1ff
[truncated: 168 more rows]

## Sheet: Sheet1 (2)
p_val	avg_log2FC	pct.1	pct.2	p_val_adj	gene	gene_name
1.63064e-10	0.127501	0.88	0.852	4.46144e-06	March1				Appiki
5.8108e-08	0.0527649	0.351	0.292	0.00158984	March5				B1KOAppki
9.11641e-13	0.0867418	0.484	0.405	2.49425e-08	March8				B1KOAppki
1.21607e-12	0.0872182	0.257	0.194	3.32718e-08	Sept1				B1KOAppki
5.60372e-67	0.391328	0.592	0.429	1.53318e-62	Sept4				B1KOAppki
1.18355e-15	0.189033	0.93	0.894	3.23819e-11	Sept7				B1KOAppki
2.75174e-08	0.111523	0.444	0.399	0.000752877	Sept8				Appiki
3.31664e-19	0.110255	0.496	0.399	9.07431e-15	Sept8				B1KOAppki
1.29237e-11	0.0808964	0.327	0.262	3.53592e-07	0610043K17Rik	RIKEN cDNA 0610043K17 gene			B1KOAppki
4.65983e-07	0.0627998	0.177	0.143	0.0127493	1110008P14Rik				Appiki
3.66676e-21	0.102842	0.19	0.122	1.00323e-16	1190005I06Rik	RIKEN cDNA 1190005I06 gene			B1KOAppki
4.74658e-15	-0.199065	0.642	0.669	1.29866e-10	1500004A13Rik	RIKEN cDNA 1500004A13 gene			B1ff
8.54249e-34	-0.242739	0.6	0.669	2.33722e-29	1500004A13Rik	RIKEN cDNA 1500004A13 gene			B1ff
1.45556e-07	0.0561083	0.132	0.101	0.00398241	1500015L24Rik	RIKEN cDNA 1500015L24 gene			Appiki
2.23857e-25	0.120096	0.171	0.101	6.12472e-21	1500015L24Rik	RIKEN cDNA 1500015L24 gene			B1KOAppki
9.03246e-45	0.311373	0.523	0.385	2.47128e-40	1700047M11Rik	RIKEN cDNA 1700047M11 gene			B1KOAppki
2.39507e-20	0.14748	0.336	0.263	6.55292e-16	1700084C06Rik	RIKEN cDNA 1700084C06 gene			Appiki
1.05113e-65	0.233101	0.42	0.263	2.8759e-61	1700084C06Rik	RIKEN cDNA 1700084C06 gene			B1KOAppki
3.76432e-11	0.0787715	0.479	0.404	1.02992e-06	1700085D07Rik	RIKEN cDNA 1700085D07 gene			B1KOAppki
4.22944e-21	0.171613	0.321	0.237	1.15718e-16	1810062O18Rik	RIKEN cDNA 1810062O18 gene			B1KOAppki
1.3398e-06	-0.0980402	0.546	0.579	0.0366568	2010300C02Rik				B1ff
1.47104e-06	-0.0998622	0.55	0.579	0.0402475	2010300C02Rik				B1ff
7.81291e-08	-0.113003	0.652	0.666	0.00213761	2210408I21Rik	RIKEN cDNA 2210408I21 gene			B1ff
1.35718e-25	0.200783	0.729	0.639	3.71326e-21	2610035D17Rik	RIKEN cDNA 2610035D17 gene			B1KOAppki
1.50756e-06	0.075773	0.137	0.108	0.0412468	2810410L24Rik				Appiki
7.34912e-18	0.128095	0.166	0.108	2.01072e-13	2810410L24Rik				B1KOAppki
1.77442e-07	-0.0528477	0.147	0.182	0.00485482	2810432F15Rik	RIKEN cDNA 2810432F15 gene			B1ff
1.61049e-17	0.0845202	0.158	0.102	4.40629e-13	2810468N07Rik				B1KOAppki
1.24005e-09	0.0852673	0.215	0.167	3.39277e-05	2900052L18Rik	RIKEN cDNA 2900052L18 gene			B1KOAppki
6.87362e-09	0.0641796	0.248	0.197	0.000188062	2900097C17Rik				B1KOAppki
1.73897e-10	0.0710845	0.472	0.4	4.75781e-06	3110056K07Rik	RIKEN cDNA 3110056K07 gene			B1KOAppki
4.74695e-09	0.0590918	0.374	0.314	0.000129877	3110082I17Rik	RIKEN cDNA 3110082I17 gene			B1KOAppki
3.96545e-13	0.0675418	0.153	0.105	1.08495e-08	3222401L13Rik	RIKEN cDNA 3222401L13 gene			B1KOAppki
8.18161e-10	0.131303	0.543	0.5	2.23849e-05	4732471J01Rik	RIKEN cDNA 4732471J01 gene			Appiki
1.08427e-09	0.117558	0.565	0.5	2.96655e-05	4732471J01Rik	RIKEN cDNA 4732471J01 gene			B1KOAppki
1.2346e-14	0.0649492	0.254	0.187	3.37787e-10	4831440D22Rik	RIKEN cDNA 4831440D22 gene			B1KOAppki
8.28038e-67	0.336653	0.46	0.329	2.26551e-62	4921511C10Rik	RIKEN cDNA 4921511C10 gene			Appiki
2.68013e-90	0.382714	0.5	0.329	7.33284e-86	4921511C10Rik	RIKEN cDNA 4921511C10 gene			B1KOAppki
6.71108e-08	0.111311	0.901	0.88	0.00183615	4930402H24Rik				B1KOAppki
9.34108e-56	0.403183	0.458	0.358	2.55572e-51	4930415C11Rik	RIKEN cDNA 4930415C11 gene			Appiki
8.47048e-52	0.407727	0.472	0.358	2.31752e-47	4930415C11Rik	RIKEN cDNA 4930415C11 gene			B1KOAppki
4.45914e-09	0.197758	0.723	0.692	0.000122002	4930419G24Rik	RIKEN cDNA 4930419G24 gene			Appiki
1.49673e-19	0.262657	0.749	0.692	4.09504e-15	4930419G24Rik	RIKEN cDNA 4930419G24 gene			B1KOAppki
1.86531e-81	0.456543	0.325	0.175	5.10348e-77	4930420G21Rik	RIKEN cDNA 4930420G21 gene			Appiki
3.27176e-76	0.369249	0.332	0.175	8.95155e-72	4930420G21Rik	RIKEN cDNA 4930420G21 gene			B1KOAppki
9.64097e-16	0.12574	0.272	0.204	2.63777e-11	4930488L21Rik	RIKEN cDNA 4930488L21 gene			B1KOAppki
6.58917e-09	-0.175856	0.392	0.424	0.00018028	4930509J09Rik	RIKEN cDNA 4930509J09 gene			B1ff
2.81771e-14	-0.214243	0.378	0.424	7.70927e-10	4930509J09Rik	RIKEN cDNA 4930509J09 gene			B1ff
2.80184e-65	0.374339	0.481	0.32	7.66584e-61	4930511M06Rik	RIKEN cDNA 4930511M06 gene			B1KOAppki
1.24784e-07	-0.102741	0.312	0.353	0.00341408	4930512B01Rik	RIKEN cDNA 4930512B01 gene			B1ff
4.21105e-15	-0.177439	0.369	0.417	1.15214e-10	4930532I03Rik	RIKEN cDNA 4930532I03 gene			B1ff
9.77684e-13	-0.112419	0.364	0.417	2.67494e-08	4930532I03Rik	RIKEN cDNA 4930532I03 gene			B1ff
1.8078e-08	-0.141357	0.42	0.456	0.000494613	4930545L23Rik	RIKEN cDNA 4930545L23 gene			B1ff
1.67447e-18	-0.166716	0.39	0.456	4.58134e-14	4930545L23Rik	RIKEN cDNA 4930545L23 gene			B1ff
4.9946e-26	0.122106	0.205	0.128	1.36652e-21	4930549C15Rik	RIKEN cDNA 4930549C15 gene			B1KOAppki
2.87329e-20	-0.152678	0.211	0.288	7.86132e-16	4930555F03Rik	RIKEN cDNA 4930555F03 gene			B1ff
9.50505e-10	-0.140182	0.241	0.288	2.60058e-05	4930555F03Rik	RIKEN cDNA 4930555F03 gene			B1ff
5.29966e-12	0.0691083	0.133	0.091	1.44999e-07	4930581F22Rik	RIKEN cDNA 4930581F22 gene			B1KOAppki
1.69077e-18	-0.215677	0.374	0.431	4.62593e-14	4930587E11Rik	RIKEN cDNA 4930587E11 gene			B1ff
1.92033e-12	-0.156134	0.38	0.431	5.25402e-08	4930587E11Rik	RIKEN cDNA 4930587E11 gene			B1ff
6.79972e-11	-0.119237	0.762	0.766	1.8604e-06	4932438A13Rik				B1ff
2.09124e-13	0.111696	0.312	0.243	5.72163e-09	4933400F21Rik	RIKEN cDNA 4933400F21 gene			B1KOAppki
7.46923e-20	0.102506	0.148	0.09	2.04358e-15	4933428G20Rik	RIKEN cDNA 4933428G20 gene			B1KOAppki
1.87122e-07	0.0527392	0.437	0.373	0.00511966	4933434E20Rik	RIKEN cDNA 4933434E20 gene			B1KOAppki
2.45523e-20	0.207548	0.63	0.531	6.71752e-16	5031439G07Rik	RIKEN cDNA 5031439G07 gene			B1KOAppki
9.60068e-18	0.138506	0.127	0.076	2.62675e-13	5033421B08Rik	RIKEN cDNA 5033421B08 gene			B1KOAppki
7.48542e-15	0.0880222	0.276	0.208	2.04801e-10	5430405H02Rik	RIKEN cDNA 5430405H02 gene			B1KOAppki
3.77527e-08	-0.125418	0.293	0.328	0.00103291	5530401A14Rik	RIKEN cDNA 5530401A14 gene			B1ff
4.02936e-28	-0.252493	0.694	0.755	1.10243e-23	5730522E02Rik	RIKEN cDNA 5730522E02 gene			B1ff
7.8183e-29	0.163129	0.165	0.093	2.13909e-24	5830418P13Rik	RIKEN cDNA 5830418P13 gene			B1KOAppki
1.79806e-10	-0.185133	0.359	0.409	4.9195e-06	6530403H02Rik	RIKEN cDNA 6530403H02 gene			B1ff
6.09214e-08	-0.107405	0.367	0.409	0.00166681	6530403H02Rik	RIKEN cDNA 6530403H02 gene			B1ff
1.43481e-06	0.0556068	0.472	0.415	0.0392563	6530409C15Rik	RIKEN cDNA 6530409C15 gene			B1KOAppki
1.90482e-12	0.0873453	0.423	0.348	5.21159e-08	6720427I07Rik	RIKEN cDNA 6720427I07 gene			B1KOAppki
2.49458e-12	0.120522	0.298	0.235	6.82517e-08	9130019P16Rik	RIKEN cDNA 9130019P16 gene			B1KOAppki
2.35124e-15	0.261705	0.132	0.089	6.43299e-11	9330111N05Rik	RIKEN cDNA 9330111N05 gene			Appiki
7.76133e-23	0.33693	0.148	0.089	2.1235e-18	9330111N05Rik	RIKEN cDNA 9330111N05 gene			B1KOAppki
5.21385e-26	0.159505	0.244	0.16	1.42651e-21	9330117O12Rik	RIKEN cDNA 9330117O12 gene			B1KOAppki
6.7576e-08	0.0897619	0.234	0.189	0.00184888	9330175M20Rik	RIKEN cDNA 9330175M20 gene			B1KOAppki
3.44913e-07	0.052475	0.179	0.146	0.00943683	9530052E02Rik	RIKEN cDNA 9530052E02 gene			Appiki
6.73976e-30	0.204069	0.347	0.258	1.844e-25	9630014M24Rik	RIKEN cDNA 9630014M24 gene			Appiki
6.76923e-16	0.142141	0.327	0.258	1.85206e-11	9630014M24Rik	RIKEN cDNA 9630014M24 gene			B1KOAppki
9.09949e-24	-0.23783	0.629	0.675	2.48962e-19	9630028H03Rik	RIKEN cDNA 9630028H03 gene			B1ff
4.90486e-14	-0.16109	0.643	0.675	1.34197e-09	9630028H03Rik	RIKEN cDNA 9630028H03 gene			B1ff
1.24026e-16	0.218426	0.396	0.328	3.39335e-12	A230001M10Rik	RIKEN cDNA A230001M10 gene			Appiki
2.49446e-47	0.348482	0.462	0.328	6.82483e-43	A230001M10Rik	RIKEN cDNA A230001M10 gene			B1KOAppki
1.43845e-14	0.135316	0.223	0.167	3.9356e-10	A230009B12Rik	RIKEN cDNA A230009B12 gene			Appiki
2.29233e-13	0.0982232	0.227	0.167	6.2718e-09	A230009B12Rik	RIKEN cDNA A230009B12 gene			B1KOAppki
6.35938e-19	-0.161943	0.77	0.817	1.73993e-14	A230057D06Rik	RIKEN cDNA A230057D06 gene			B1ff
8.27423e-10	0.126579	0.702	0.667	2.26383e-05	A330015K06Rik	RIKEN cDNA A330015K06 gene			Appiki
6.72301e-13	0.16601	0.725	0.667	1.83942e-08	A330015K06Rik	RIKEN cDNA A330015K06 gene			B1KOAppki
1.41552e-38	0.242856	0.368	0.258	3.87288e-34	A330049N07Rik	RIKEN cDNA A330049N07 gene			Appiki
9.43528e-51	0.214146	0.402	0.258	2.58149e-46	A330049N07Rik	RIKEN cDNA A330049N07 gene			B1KOAppki
2.10516e-19	-0.182748	0.651	0.688	5.75971e-15	A330076H08Rik	RIKEN cDNA A330076H08 gene			B1ff
2.7384e-14	0.0933413	0.262	0.197	7.49226e-10	A430106G13Rik				B1KOAppki
3.51641e-14	0.0828651	0.232	0.171	9.6209e-10	A730090N16Rik	RIKEN cDNA A730090N16 gene			B1KOAppki
2.03434e-08	-0.113728	0.603	0.645	0.000556594	A830018L16Rik	RIKEN cDNA A830018L16 gene			B1ff
1.07525e-30	0.264488	0.785	0.688	2.94189e-26	Aatk	apoptosis-associated tyrosine kinase			B1KOAppki
2.11721e-13	0.108241	0.394	0.317	5.79267e-09	Abca1	ATP-binding cassette, sub-family A member 1			B1KOAppki
9.4945e-27	0.210143	0.521	0.414	2.5977e-22	Abca2	ATP-binding cassette, sub-family A member 2			B1KOAppki
3.27384e-53	0.312881	0.239	0.127	8.95724e-49	Abca8a	ATP-binding cassette, sub-family A member 8a			B1KOAppki
1.62997e-08	0.0513032	0.165	0.125	0.000445959	Abcb8	ATP-binding cassette, sub-family B member 8			B1KOAppki
3.20628e-08	0.078197	0.423	0.362	0.000877239	Abcg1	ATP binding cassette subfamily G member 1			B1KOAppki
4.73243e-26	0.242444	0.703	0.621	1.29479e-21	Abhd17b	abhydrolase domain containing 17B			B1KOAppki
1.92112e-07	0.0599968	0.217	0.175	0.00525617	Abhd3	abhydrolase domain containing 3			B1KOAppki
8.5218e-13	-0.12679	0.73	0.753	2.33157e-08	Abi2	abl interactor 2			B1ff
1.30515e-12	-0.238729	0.147	0.194	3.57088e-08	Abi3bp	ABI family member 3 binding protein			B1ff
1.63235e-17	-0.266404	0.139	0.194	4.46611e-13	Abi3bp	ABI family member 3 binding protein			B1ff
4.66751e-07	0.0819532	0.571	0.505	0.0127703	Abl1	c-abl oncogene 1, non-receptor tyrosine kinase			B1KOAppki
1.93534e-08	-0.119554	0.642	0.654	0.000529509	Abl2	ABL proto-oncogene 2, non-receptor tyrosine kinase			B1ff
1.50982e-11	-0.125104	0.617	0.654	4.13087e-07	Abl2	ABL proto-oncogene 2, non-receptor tyrosine kinase			B1ff
1.33705e-13	0.140235	0.719	0.662	3.65816e-09	Ablim2	actin-binding LIM protein 2			B1KOAppki
1.54046e-08	-0.128181	0.266	0.306	0.00042147	Ablim3	actin binding LIM protein family, member 3			B1ff
1.75016e-10	0.1394	0.351	0.289	4.78844e-06	Abtb2	ankyrin repeat and BTB domain containing 2			B1KOAppki
9.47228e-130	-0.391633	0.811	0.862	2.59162e-125	AC149090.1				B1ff
1.6095e-07	0.105242	0.864	0.862	0.0044036	AC149090.1				B1KOAppki
1.03611e-18	0.102432	0.212	0.145	2.83479e-14	Acaa1a	acetyl-Coenzyme A acyltransferase 1A			B1KOAppki
1.48155e-08	0.0789798	0.437	0.375	0.000405353	Acot7	acyl-CoA thioesterase 7			B1KOAppki
1.30785e-11	0.0961055	0.505	0.428	3.57828e-07	Acox1	acyl-Coenzyme A oxidase 1, palmitoyl			B1KOAppki
1.7033e-14	-0.134648	0.64	0.671	4.66022e-10	Acp1	acid phosphatase 1, soluble			B1ff
1.15674e-12	0.0776021	0.404	0.331	3.16485e-08	Acsl1	acyl-CoA synthetase long-chain family member 1			B1KOAppki
3.13419e-08	0.132048	0.679	0.619	0.000857516	Actb	actin, beta			B1KOAppki
1.26749e-09	-0.127099	0.269	0.313	3.46784e-05	Actn2	actinin alpha 2			B1ff
1.5028e-06	0.117233	0.68	0.63	0.0411166	Acyp2	acylphosphatase 2, muscle type			B1KOAppki
4.68776e-10	0.109065	0.664	0.59	1.28257e-05	Adam10	a disintegrin and metallopeptidase domain 10			B1KOAppki
3.01535e-12	0.0909249	0.312	0.247	8.25e-08	Adam19	ADAM metallopeptidase domain 19			B1KOAppki
2.4024e-08	-0.13077	0.671	0.688	0.000657297	Adam23	a disintegrin and metallopeptidase domain 23			B1ff
4.69238e-17	-0.190479	0.412	0.476	1.28384e-12	Adamts3	ADAM metallopeptidase with thrombospondin type 1 motif 3			B1ff
4.60491e-21	0.107466	0.144	0.085	1.2599e-16	Adamts4	ADAM metallopeptidase with thrombospondin type 1 motif 4			B1KOAppki
4.64095e-31	0.313064	0.537	0.427	1.26976e-26	Adamtsl1	ADAMTS-like 1			B1KOAppki
1.51844e-22	0.124164	0.183	0.115	4.15445e-18	Adamtsl4	ADAMTS-like 4			B1KOAppki
9.48734e-13	0.123276	0.457	0.382	2.59574e-08	Adap1	ArfGAP with dual PH domains 1			B1KOAppki
9.35834e-09	0.0705737	0.132	0.096	0.000256044	Adap2	ArfGAP with dual PH domains 2			B1KOAppki
2.67741e-09	0.0750317	0.12	0.085	7.3254e-05	Adap2os	ArfGAP with dual PH domains 2, opposite strand			B1KOAppki
2.4765e-18	-0.304156	0.476	0.555	6.77569e-14	Adarb2	adenosine deaminase, RNA-specific, B2			B1ff
3.00865e-07	-0.10361	0.512	0.555	0.00823167	Adarb2	adenosine deaminase, RNA-specific, B2			B1ff
1.97538e-09	0.0819175	0.227	0.179	5.40465e-05	Adcy10	adenylate cyclase 10			B1KOAppki
9.0272e-09	0.107213	0.674	0.616	0.000246984	Add3	adducin 3			B1KOAppki
2.72816e-24	-0.169265	0.886	0.924	7.46425e-20	Adgrb3	adhesion G protein-coupled receptor B3			B1ff
2.04852e-22	-0.162187	0.862	0.893	5.60475e-18	Adgrl3	adhesion G protein-coupled receptor L3			B1ff
2.70767e-60	0.373833	0.663	0.515	7.40818e-56	Adipor2	adiponectin receptor 2			B1KOAppki
3.44562e-07	0.0625386	0.521	0.454	0.00942721	Aebp2	AE binding protein 2			B1KOAppki
5.78269e-16	0.102922	0.24	0.175	1.58214e-11	Afap1l1	actin filament associated protein 1-like 1			B1KOAppki
2.22923e-29	0.247721	0.877	0.828	6.09917e-25	Agap1	ArfGAP with GTPase domain, ankyrin repeat and PH domain 1			B1KOAppki
4.52895e-10	0.159819	0.737	0.717	1.23912e-05	Agbl4	ATP/GTP binding protein-like 4			Appiki
9.17852e-08	0.107978	0.301	0.254	0.00251124	Agmo	alkylglycerol monooxygenase			B1KOAppki
6.02211e-15	0.160626	0.612	0.527	1.64765e-10	Agpat4	1-acylglycerol-3-phosphate O-acyltransferase 4			B1KOAppki
9.23745e-15	-0.152477	0.741	0.778	2.52737e-10	Ahi1	Abelson helper integration site 1			B1ff
3.83959e-10	0.0829703	0.355	0.29	1.05051e-05	AI480526	expressed sequence AI480526			B1KOAppki
9.88578e-07	0.0573697	0.297	0.251	0.0270475	Aifm3	apoptosis-inducing factor, mitochondrion-associated 3			B1KOAppki
8.31727e-11	-0.102369	0.867	0.887	2.27561e-06	Akap6	A kinase anchor protein 6			B1ff
2.96874e-07	0.0516127	0.421	0.36	0.00812248	Akap7	A kinase anchor protein 7			B1KOAppki
6.30978e-07	-0.0966444	0.664	0.683	0.0172636	Akap9	A kinase anchor protein 9			B1ff
5.2964e-38	0.213981	0.33	0.216	1.4491e-33	Akr1b3				B1KOAppki
1.3426e-08	0.058411	0.321	0.265	0.000367334	Amd1	S-adenosylmethionine decarboxylase 1			B1KOAppki
3.11311e-10	0.055448	0.184	0.137	8.51747e-06	Amt	aminomethyltransferase			B1KOAppki
1.11796e-06	0.0958703	0.775	0.733	0.0305873	Ank	progressive ankylosis			B1KOAppki
8.42604e-11	0.0787488	0.988	0.985	2.30537e-06	Ank2	ankyrin 2, brain			Appiki
1.13851e-09	0.0763651	0.987	0.985	3.11497e-05	Ank2	ankyrin 2, brain			B1KOAppki
7.46291e-14	-0.141314	0.143	0.196	2.04185e-09	Ankfn1	ankyrin-repeat and fibronectin type III domain containing 1			B1ff
6.10763e-10	-0.0897477	0.154	0.196	1.67105e-05	Ankfn1	ankyrin-repeat and fibronectin type III domain containing 1			B1ff
9.11961e-09	0.11245	0.727	0.671	0.000249512	Ankib1	ankyrin repeat and IBR domain containing 1			B1KOAppki
9.00747e-11	0.0753989	0.371	0.304	2.46444e-06	Ankrd13a	ankyrin repeat domain 13a			B1KOAppki
1.39524e-07	0.0529692	0.226	0.181	0.00381737	Ankrd13b	ankyrin repeat domain 13b			B1KOAppki
1.16701e-12	-0.125299	0.808	0.825	3.19295e-08	Ankrd17	ankyrin repeat domain 17			B1ff
4.83578e-16	0.163725	0.887	0.84	1.32307e-11	Ankrd28	ankyrin repeat domain 28			B1KOAppki
9.50844e-25	0.219288	0.234	0.16	2.60151e-20	Ankub1	ankyrin repeat and ubiquitin domain containing 1			Appiki
2.41128e-78	0.376244	0.312	0.16	6.59726e-74	Ankub1	ankyrin repeat and ubiquitin domain containing 1			B1KOAppki
3.8756e-38	0.265174	0.457	0.341	1.06036e-33	Anln	anillin, actin binding protein			Appiki
5.32918e-46	0.281068	0.483	0.341	1.45806e-41	Anln	anillin, actin binding protein			B1KOAppki
8.91391e-10	-0.131448	0.65	0.71	2.43885e-05	Ano3	anoctamin 3			B1ff
1.71342e-06	0.141439	0.819	0.797	0.046879	Ano4	anoctamin 4			Appiki
2.30775e-24	0.289043	0.853	0.797	6.31401e-20	Ano4	anoctamin 4			B1KOAppki
2.41353e-11	-0.140768	0.491	0.525	6.60342e-07	Ano6	anoctamin 6			B1ff
1.66894e-07	-0.0827593	0.488	0.525	0.00456622	Ano6	anoctamin 6			B1ff
3.56815e-12	0.171156	0.208	0.162	9.76246e-08	Apbb1ip	amyloid beta precursor protein binding family B member 1 interacting protein			Appiki
2.34244e-16	0.148998	0.225	0.162	6.40891e-12	Apbb1ip	amyloid beta precursor protein binding family B member 1 interacting protein			B1KOAppki
6.63865e-08	0.0878319	0.805	0.781	0.00181633	Apbb2	amyloid beta precursor protein binding family B member 2			Appiki
5.78399e-11	0.0937954	0.82	0.781	1.5825e-06	Apbb2	amyloid beta precursor protein binding family B member 2			B1KOAppki
1.48831e-07	-0.114212	0.854	0.85	0.00407202	Apc	APC, WNT signaling pathway regulator			B1ff
2.15026e-25	0.234195	0.788	0.711	5.88312e-21	Aplp1	amyloid beta precursor like protein 1			B1KOAppki
9.88732e-19	0.196215	0.449	0.372	2.70517e-14	Apod	apolipoprotein D			Appiki
1.16748e-47	0.323559	0.514	0.372	3.19422e-43	Apod	apolipoprotein D			B1KOAppki
1.49218e-10	-0.0972862	0.564	0.62	4.08261e-06	Apoe	apolipoprotein E			B1ff
7.60138e-27	0.308109	0.712	0.62	2.07974e-22	Apoe	apolipoprotein E			B1KOAppki
1.19901e-08	0.0538832	0.324	0.265	0.00032805	Apopt1				B1KOAppki
1.25542e-09	0.11934	0.957	0.947	3.43484e-05	App	amyloid beta precursor protein			B1KOAppki
6.64698e-15	0.119448	0.419	0.337	1.81861e-10	Appl2	adaptor protein, phosphotyrosine interaction, PH domain and leucine zipper containing 2			B1KOAppki
1.47572e-07	-0.129995	0.48	0.509	0.00403758	Arhgap10	Rho GTPase activating protein 10			B1ff
7.75376e-62	0.412745	0.796	0.666	2.12143e-57	Arhgap23	Rho GTPase activating protein 23			B1KOAppki
4.19214e-11	0.122097	0.754	0.7	1.14697e-06	Arhgap39	Rho GTPase activating protein 39			B1KOAppki
5.709e-09	0.0840108	0.135	0.098	0.000156198	Arhgap45	Rho GTPase activating protein 45			B1KOAppki
2.39975e-07	-0.123226	0.237	0.275	0.00656571	Arhgap6	Rho GTPase activating protein 6			B1ff
2.49639e-15	0.135128	0.487	0.404	6.83011e-11	Arhgef10	Rho guanine nucleotide exchange factor 10			B1KOAppki
3.78322e-14	0.111516	0.605	0.523	1.03509e-09	Arhgef2	Rho/Rac guanine nucleotide exchange factor 2			B1KOAppki
7.83861e-10	0.156284	0.547	0.502	2.14464e-05	Arhgef28	Rho guanine nucleotide exchange factor 28			Appiki
4.46996e-34	0.263393	0.614	0.502	1.22298e-29	Arhgef28	Rho guanine nucleotide exchange factor 28			B1KOAppki
6.78445e-12	0.0564378	0.134	0.091	1.85623e-07	Arl6ip4	ADP-ribosylation factor-like 6 interacting protein 4			B1KOAppki
1.39281e-06	-0.0726481	0.515	0.543	0.0381072	Armc9	armadillo repeat containing 9			B1ff
9.13077e-17	-0.147587	0.775	0.832	2.49818e-12	Arpp21	cyclic AMP-regulated phosphoprotein, 21			B1ff
9.82559e-16	0.129908	0.465	0.379	2.68828e-11	Arrdc3	arrestin domain containing 3			B1KOAppki
1.28288e-10	0.13933	0.272	0.223	3.50997e-06	Arsg	arylsulfatase G			Appiki
8.40723e-34	0.206253	0.33	0.223	2.30022e-29	Arsg	arylsulfatase G			B1KOAppki
1.09208e-09	0.0521402	0.17	0.126	2.98792e-05	Asah2	N-acylsphingosine amidohydrolase 2			B1KOAppki
2.30335e-08	0.123291	0.779	0.762	0.000630196	Asap1	ArfGAP with SH3 domain, ankyrin repeat and PH domain1			Appiki
9.11519e-08	0.0929138	0.505	0.445	0.00249392	Asap2	ArfGAP with SH3 domain, ankyrin repeat and PH domain 2			B1KOAppki
1.53376e-24	-0.194983	0.761	0.821	4.19636e-20	Asic2	acid-sensing ion channel 2			B1ff
7.24385e-46	0.34378	0.671	0.547	1.98192e-41	Aspa	aspartoacylase			B1KOAppki
1.56483e-08	-0.124428	0.472	0.497	0.000428138	Asph	aspartate-beta-hydroxylase			B1ff
6.05614e-13	0.0759002	0.209	0.153	1.65696e-08	Asphd1	aspartate beta-hydroxylase domain containing 1			B1KOAppki
2.00085e-11	-0.123463	0.712	0.747	5.47434e-07	Astn1	astrotactin 1			B1ff
7.18924e-09	-0.105063	0.668	0.718	0.000196698	Astn2	astrotactin 2			B1ff
2.24273e-10	0.0701455	0.351	0.286	6.1361e-06	Atat1	alpha tubulin acetyltransferase 1			B1KOAppki
1.09122e-07	0.0523902	0.16	0.123	0.00298558	Atf4	activating transcription factor 4			B1KOAppki
8.3266e-10	0.105076	0.69	0.632	2.27816e-05	Atf7	activating transcription factor 7			B1KOAppki
1.6735e-11	0.124931	0.561	0.49	4.57869e-07	Atg4c	autophagy related 4C, cysteine peptidase			B1KOAppki
8.01983e-08	0.0616828	0.544	0.475	0.00219423	Atl3	atlastin GTPase 3			B1KOAppki
1.4361e-09	0.112682	0.417	0.357	3.92918e-05	Atp11a	ATPase, class VI, type 11A			B1KOAppki
7.65098e-14	0.135357	0.552	0.478	2.09331e-09	Atp1b3	ATPase, Na+/K+ transporting, beta 3 polypeptide			B1KOAppki
3.0975e-18	-0.150429	0.862	0.886	8.47477e-14	Atp2b1	ATPase, Ca++ transporting, plasma membrane 1			B1ff
6.44785e-07	-0.0716916	0.874	0.886	0.0176413	Atp2b1	ATPase, Ca++ transporting, plasma membrane 1			B1ff
2.6217e-13	0.0881444	0.507	0.426	7.17297e-09	Atp5a1				B1KOAppki
5.08111e-07	-0.0920044	0.239	0.275	0.0139019	Atp5g2				B1ff
2.51751e-19	-0.131457	0.207	0.275	6.88791e-15	Atp5g2				B1ff
1.93179e-07	-0.0861168	0.192	0.229	0.00528536	Atp5g3				B1ff
1.20804e-06	-0.0756408	0.527	0.561	0.0330519	Atp6v1b2	ATPase, H+ transporting, lysosomal V1 subunit B2			B1ff
1.92735e-07	0.118692	0.931	0.915	0.00527322	Atp8a1	ATPase phospholipid transporting 8A1			B1KOAppki
2.27621e-18	0.168282	0.323	0.244	6.22771e-14	Atp8b1	ATPase, class I, type 8B, member 1			B1KOAppki
1.92566e-07	0.0762039	0.647	0.579	0.00526862	Atp9a	ATPase, class II, type 9A			B1KOAppki
2.6454e-07	-0.0980711	0.712	0.755	0.00723781	Atrnl1	attractin like 1			B1ff
5.95392e-08	0.0723528	0.588	0.522	0.00162899	Atxn2l	ataxin 2-like			B1KOAppki
1.99677e-09	0.0948699	0.531	0.457	5.46316e-05	AU040320	expressed sequence AU040320			B1KOAppki
3.52863e-08	0.0543164	0.151	0.113	0.000965432	Aup1	ancient ubiquitous protein 1			B1KOAppki
4.30873e-30	-0.200018	0.951	0.959	1.17887e-25	Auts2	autism susceptibility candidate 2			B1ff
3.30333e-18	-0.159314	0.947	0.959	9.0379e-14	Auts2	autism susceptibility candidate 2			B1ff
2.59986e-18	-0.100224	0.96	0.973	7.11323e-14	AY036118	cDNA sequence AY036118			B1ff
8.52492e-10	0.0979666	0.258	0.206	2.33242e-05	B230118H07Rik				B1KOAppki
7.98281e-20	0.0992739	0.143	0.086	2.1841e-15	B230206H07Rik	RIKEN cDNA B230206H07 gene			B1KOAppki
1.17301e-15	0.158954	0.598	0.547	3.20937e-11	B230209E15Rik	RIKEN cDNA B230209E15 gene			Appiki
4.56356e-13	0.116522	0.927	0.92	1.24859e-08	B3galt1	UDP-Gal:betaGlcNAc beta 1,3-galactosyltransferase, polypeptide 1			Appiki
7.12935e-10	0.0643395	0.225	0.174	1.95059e-05	B3gat3	beta-1,3-glucuronyltransferase 3			B1KOAppki
7.65334e-10	0.0799657	0.302	0.246	2.09395e-05	B3gntl1	UDP-GlcNAc:betaGal beta-1,3-N-acetylglucosaminyltransferase-like 1			B1KOAppki
9.05371e-09	0.0698438	0.379	0.321	0.00024771	B430010I23Rik	RIKEN cDNA B430010I23 gene			B1KOAppki
6.09848e-11	0.0628626	0.159	0.113	1.66854e-06	B4gat1	beta-1,4-glucuronyltransferase 1			B1KOAppki
3.46063e-23	-0.212959	0.549	0.6	9.46827e-19	B830012L14Rik				B1ff
1.89617e-11	0.0633336	0.256	0.198	5.18793e-07	Babam1	BRISC and BRCA1 A complex member 1			B1KOAppki
2.12637e-08	0.064093	0.49	0.425	0.000581776	Bbip1	BBSome interacting protein 1			B1KOAppki
1.19052e-06	0.0771024	0.291	0.251	0.0325726	BC031181	cDNA sequence BC031181			Appiki
2.79574e-23	0.117541	0.347	0.251	7.64915e-19	BC031181	cDNA sequence BC031181			B1KOAppki
1.29039e-11	0.0972582	0.323	0.256	3.53051e-07	Bcap31	B cell receptor associated protein 31			B1KOAppki
1.09183e-13	0.109058	0.294	0.227	2.98725e-09	Bcar1	breast cancer anti-estrogen resistance 1			B1KOAppki
1.81517e-08	0.0517186	0.165	0.126	0.000496631	Bcar3	breast cancer anti-estrogen resistance 3			B1KOAppki
3.41836e-34	0.293794	0.653	0.532	9.35264e-30	Bcas1	brain enriched myelin associated protein 1			B1KOAppki
6.10312e-16	0.18981	0.38	0.3	1.66981e-11	Bcas1os2	brain enriched myelin associated protein 1, opposite strand 2			B1KOAppki
4.57269e-09	0.0590191	0.238	0.187	0.000125109	Bcas3os1	BCAS3 microtubule associated cell migration factor, opposite strand 1			B1KOAppki
1.05733e-15	-0.171062	0.623	0.672	2.89286e-11	Bcl11a	BCL11 transcription factor A			B1ff
5.92986e-10	-0.160494	0.554	0.593	1.62241e-05	Bcl11b	B cell leukemia/lymphoma 11B			B1ff
2.81198e-31	0.186389	0.625	0.509	7.69357e-27	Bcl2l1	BCL2-like 1			B1KOAppki
7.61318e-07	0.0557535	0.256	0.211	0.0208297	Bcl6	B cell leukemia/lymphoma 6			B1KOAppki
1.13162e-08	0.0567907	0.335	0.277	0.00030961	Bcl7a	B cell CLL/lymphoma 7A			B1KOAppki
2.79724e-07	-0.0586563	0.096	0.126	0.00765324	Bend7	BEN domain containing 7			B1ff
5.68118e-08	-0.0575611	0.095	0.126	0.00155437	Bend7	BEN domain containing 7			B1ff
1.50163e-07	0.0599797	0.317	0.265	0.00410846	Bfar	bifunctional apoptosis regulator			B1KOAppki
5.68049e-48	0.275945	0.229	0.122	1.55418e-43	Bfsp2	beaded filament structural protein 2, phakinin			B1KOAppki
6.3288e-07	0.0518627	0.237	0.193	0.0173156	Bicd2	BICD cargo adaptor 2			B1KOAppki
9.02162e-11	0.0811292	0.484	0.406	2.46832e-06	Bicra	BRD4 interacting chromatin remodeling complex associated protein			B1KOAppki
1.26726e-07	0.0854551	0.653	0.596	0.00346721	Bicral	BRD4 interacting chromatin remodeling complex associated protein like			B1KOAppki
3.74659e-31	0.273762	0.792	0.702	1.02507e-26	Bin1	bridging integrator 1			B1KOAppki
3.19417e-11	0.122587	0.466	0.401	8.73924e-07	Bmp2k	BMP2 inducible kinase			B1KOAppki
1.61506e-06	-0.081339	0.184	0.218	0.0441881	Bmper	BMP-binding endothelial regulator			B1ff
2.12987e-11	0.0800173	0.315	0.25	5.82732e-07	Bnip3l	BCL2/adenovirus E1B interacting protein 3-like			B1KOAppki
1.52506e-15	0.113857	0.241	0.176	4.17256e-11	Bpgm	2,3-bisphosphoglycerate mutase			B1KOAppki
1.31017e-12	0.0887839	0.52	0.447	3.58461e-08	Brd9	bromodomain containing 9			B1KOAppki
7.51894e-15	-0.179347	0.753	0.797	2.05718e-10	Brinp1	bone morphogenic protein/retinoic acid inducible neural specific 1			B1ff
6.4522e-07	-0.116982	0.521	0.546	0.0176532	Brinp2	bone morphogenic protein/retinoic acid inducible neural-specific 2			B1ff
2.62707e-08	-0.132524	0.656	0.688	0.000718767	Brinp3	bone morphogenetic protein/retinoic acid inducible neural specific 3			B1ff
1.24325e-20	0.0940762	0.255	0.179	3.40154e-16	Brms1	breast cancer metastasis-suppressor 1			B1KOAppki
2.44435e-09	0.0532718	0.309	0.25	6.68775e-05	Brsk2	BR serine/threonine kinase 2			B1KOAppki
5.17955e-83	0.342464	0.743	0.652	1.41713e-78	Btaf1	B-TFIID TATA-box binding protein associated factor 1			Appiki
3.68732e-24	0.175101	0.727	0.652	1.00885e-19	Btaf1	B-TFIID TATA-box binding protein associated factor 1			B1KOAppki
2.27703e-08	0.0715436	0.434	0.369	0.000622996	Btbd8	BTB domain containing 8			B1KOAppki
3.21199e-10	0.133332	0.785	0.781	8.788e-06	Btbd9	BTB domain containing 9			Appiki
5.06576e-09	-0.0841508	0.14	0.178	0.000138599	Btg2	BTG anti-proliferation factor 2			B1ff
3.33065e-69	0.467331	0.463	0.304	9.11266e-65	C030029H02Rik	RIKEN cDNA C030029H02 gene			B1KOAppki
4.31655e-33	-0.233538	0.245	0.345	1.18101e-28	C130073E24Rik	RIKEN cDNA C130073E24 gene			B1ff
1.06602e-16	-0.134845	0.276	0.345	2.91662e-12	C130073E24Rik	RIKEN cDNA C130073E24 gene			B1ff
2.70286e-07	0.0784635	0.465	0.405	0.00739502	C1qtnf4	C1q and tumor necrosis factor related protein 4			B1KOAppki
1.2465e-10	-0.151671	0.417	0.466	3.41042e-06	C530008M17Rik				B1ff
2.24068e-10	0.0870138	0.177	0.132	6.13049e-06	C730002L08Rik	RIKEN cDNA C730002L08 gene			B1KOAppki
7.52662e-08	-0.101066	0.164	0.201	0.00205928	C79798	expressed sequence C79798			B1ff
7.16657e-13	-0.0788114	0.152	0.201	1.96077e-08	C79798	expressed sequence C79798			B1ff
8.07334e-12	-0.145521	0.576	0.601	2.20886e-07	Cacna1b	calcium channel, voltage-dependent, N type, alpha 1B subunit			B1ff
6.55199e-25	-0.208642	0.77	0.82	1.79262e-20	Cacna1c	calcium channel, voltage-dependent, L type, alpha 1C subunit			B1ff
5.37032e-15	-0.164848	0.803	0.82	1.46932e-10	Cacna1c	calcium channel, voltage-dependent, L type, alpha 1C subunit			B1ff
5.11397e-11	-0.128664	0.711	0.747	1.39918e-06	Cacna1d	calcium channel, voltage-dependent, L type, alpha 1D subunit			B1ff
1.80357e-06	-0.0926094	0.739	0.747	0.0493457	Cacna1d	calcium channel, voltage-dependent, L type, alpha 1D subunit			B1ff
3.09042e-08	-0.098104	0.72	0.775	0.000845539	Cacna1e	calcium channel, voltage-dependent, R type, alpha 1E subunit			B1ff
2.78623e-40	-0.260183	0.801	0.837	7.62312e-36	Cacna2d1	calcium channel, voltage-dependent, alpha2/delta subunit 1			B1ff
4.59931e-08	-0.107005	0.831	0.837	0.00125837	Cacna2d1	calcium channel, voltage-dependent, alpha2/delta subunit 1			B1ff
4.71222e-09	-0.114006	0.708	0.754	0.000128926	Cacna2d3	calcium channel, voltage-dependent, alpha2/delta subunit 3			B1ff
2.55827e-10	-0.128654	0.714	0.767	6.99943e-06	Cacnb2	calcium channel, voltage-dependent, beta 2 subunit			B1ff
6.1689e-11	-0.111536	0.799	0.838	1.68781e-06	Cacnb4	calcium channel, voltage-dependent, beta 4 subunit			B1ff
6.86704e-09	0.108769	0.901	0.89	0.000187882	Cadm1	cell adhesion molecule 1			Appiki
2.40306e-17	-0.113674	0.975	0.977	6.57476e-13	Cadm2	cell adhesion molecule 2			B1ff
2.41952e-08	0.0607213	0.318	0.263	0.000661981	Cadm4	cell adhesion molecule 4			B1KOAppki
4.05471e-19	-0.152664	0.795	0.851	1.10937e-14	Cadps	Ca2+-dependent secretion activator			B1ff
1.96788e-07	0.0776047	0.357	0.304	0.00538413	Cald1	caldesmon 1			B1KOAppki
4.79653e-15	0.142029	0.434	0.367	1.31233e-10	Calr	calreticulin			Appiki
1.6766e-16	0.137311	0.457	0.367	4.58717e-12	Calr	calreticulin			B1KOAppki
5.84273e-09	0.0559667	0.271	0.218	0.000159857	Camk1	calcium/calmodulin-dependent protein kinase I			B1KOAppki
1.89422e-09	-0.111908	0.722	0.779	5.1826e-05	Camk2a	calcium/calmodulin-dependent protein kinase II alpha			B1ff
3.29708e-09	-0.119217	0.757	0.779	9.02082e-05	Camk2a	calcium/calmodulin-dependent protein kinase II alpha			B1ff
3.18416e-08	-0.0997067	0.644	0.67	0.000871187	Camk2b	calcium/calmodulin-dependent protein kinase II, beta			B1ff
8.96383e-07	-0.0819386	0.652	0.67	0.024525	Camk2b	calcium/calmodulin-dependent protein kinase II, beta			B1ff
8.43887e-08	-0.123686	0.554	0.587	0.00230888	Camk2d	calcium/calmodulin-dependent protein kinase II, delta			B1ff
2.05254e-27	-0.253509	0.592	0.67	5.61574e-23	Camk4	calcium/calmodulin-dependent protein kinase IV			B1ff
1.48748e-12	-0.177406	0.626	0.67	4.06976e-08	Camk4	calcium/calmodulin-dependent protein kinase IV			B1ff
3.27291e-09	0.105285	0.466	0.411	8.95469e-05	Camkv	CaM kinase-like vesicle-associated			B1KOAppki
7.60226e-13	0.0718896	0.391	0.317	2.07998e-08	Caml	calcium modulating ligand			B1KOAppki
7.63843e-08	-0.106679	0.768	0.78	0.00208987	Camta1	calmodulin binding transcription activator 1			B1ff
4.58221e-14	0.0827113	0.486	0.401	1.25369e-09	Capn15	calpain 15			B1KOAppki
1.63827e-09	0.0546002	0.195	0.148	4.4823e-05	Capn2	calpain 2			B1KOAppki
9.35426e-07	-0.101036	0.614	0.661	0.0255933	Car10	carbonic anhydrase 10			B1ff
7.06312e-07	0.059137	0.193	0.159	0.0193247	Car12	carbonic anhydrase 12			Appiki
4.12775e-10	0.0500256	0.208	0.159	1.12935e-05	Car12	carbonic anhydrase 12			B1KOAppki
6.87631e-24	0.120991	0.188	0.116	1.88136e-19	Car14	carbonic anhydrase 14			B1KOAppki
1.64839e-36	0.272996	0.615	0.496	4.50999e-32	Car2	carbonic anhydrase 2			B1KOAppki
8.06003e-09	0.0501438	0.207	0.161	0.000220522	Cars2	cysteinyl-tRNA synthetase 2, mitochondrial			B1KOAppki
1.30182e-08	0.0674695	0.387	0.324	0.000356177	Cbx1	chromobox 1			B1KOAppki
1.64808e-06	-0.0695962	0.636	0.663	0.0450915	Ccar1	cell division cycle and apoptosis regulator 1			B1ff
1.99236e-10	0.0556777	0.283	0.222	5.4511e-06	Ccdc107	coiled-coil domain containing 107			B1KOAppki
8.2764e-11	0.0587179	0.361	0.294	2.26442e-06	Ccdc12	coiled-coil domain containing 12			B1KOAppki
5.1406e-09	0.139527	0.611	0.536	0.000140647	Cck	cholecystokinin			B1KOAppki
1.08327e-06	-0.0671149	0.241	0.276	0.0296383	Ccnd2	cyclin D2			B1ff
8.6028e-13	-0.128289	0.226	0.28	2.35373e-08	Ccnd3	cyclin D3			B1ff
2.72079e-27	0.219715	0.456	0.356	7.44407e-23	Ccp110	centriolar coiled coil protein 110			B1KOAppki
1.82931e-09	0.0693669	0.103	0.07	5.00498e-05	Ccr5	C-C motif chemokine receptor 5			B1KOAppki
8.86584e-16	0.138448	0.875	0.868	2.42569e-11	Ccser1	coiled-coil serine rich 1			Appiki
8.33647e-09	0.0575521	0.358	0.298	0.000228086	Ccz1	CCZ1 vacuolar protein trafficking and biogenesis associated			B1KOAppki
4.92454e-07	0.0748576	0.681	0.644	0.0134735	Cd47	CD47 antigen (Rh-related antigen, integrin-associated signal transducer)			Appiki
1.52231e-06	0.0792335	0.211	0.17	0.0416503	Cd63	CD63 antigen			B1KOAppki
3.71233e-08	0.107048	0.603	0.533	0.00101569	Cd81	CD81 antigen			B1KOAppki
7.81892e-13	0.0563371	0.107	0.067	2.13926e-08	Cd82	CD82 antigen			B1KOAppki
2.00897e-08	0.146792	0.391	0.332	0.000549654	Cd9	CD9 antigen			B1KOAppki
1.09859e-38	0.265352	0.839	0.743	3.00576e-34	Cdc37l1	cell division cycle 37-like 1			B1KOAppki
2.95247e-16	0.0804365	0.138	0.087	8.07797e-12	Cdc42ep1	CDC42 effector protein 1			B1KOAppki
4.49029e-11	0.0723196	0.109	0.072	1.22854e-06	Cdc42ep2	CDC42 effector protein 2			B1KOAppki
1.14036e-08	0.136794	0.718	0.699	0.000312003	Cdh11	cadherin 11			Appiki
1.06276e-08	-0.158401	0.575	0.612	0.00029077	Cdh12	cadherin 12			B1ff
1.05576e-16	-0.132079	0.574	0.641	2.88856e-12	Cdh18	cadherin 18			B1ff
7.63667e-15	-0.247419	0.423	0.485	2.08939e-10	Cdh19	cadherin 19, type 2			B1ff
1.46227e-06	0.102517	0.875	0.849	0.0400076	Cdh2	cadherin 2			B1KOAppki
5.67885e-19	0.242207	0.771	0.727	1.55373e-14	Cdh20	cadherin 20			Appiki
7.26839e-27	0.294882	0.803	0.727	1.98863e-22	Cdh20	cadherin 20			B1KOAppki
5.47125e-15	0.107186	0.133	0.086	1.49693e-10	Cdh23	cadherin related 23 (otocadherin)			B1KOAppki
1.68256e-06	0.169863	0.499	0.469	0.0460348	Cdh9	cadherin 9			Appiki
9.51943e-07	-0.0707177	0.722	0.737	0.0260452	Cdk14	cyclin dependent kinase 14			B1ff
1.66122e-09	0.0590411	0.238	0.187	4.54511e-05	Cdk16	cyclin dependent kinase 16			B1KOAppki
1.02611e-13	-0.156978	0.739	0.76	2.80743e-09	Cdk17	cyclin dependent kinase 17			B1ff
5.06119e-14	0.0827133	0.141	0.093	1.38474e-09	Cdk18	cyclin dependent kinase 18			B1KOAppki
2.29006e-37	0.318249	0.868	0.79	6.26559e-33	Cdk19	cyclin dependent kinase 19			B1KOAppki
5.22936e-12	0.128374	0.379	0.322	1.43075e-07	Cdk5rap2	CDK5 regulatory subunit associated protein 2			Appiki
9.1156e-23	0.155544	0.418	0.322	2.49403e-18	Cdk5rap2	CDK5 regulatory subunit associated protein 2			B1KOAppki
5.2654e-08	0.0527746	0.144	0.108	0.00144061	Cdkn1b	cyclin dependent kinase inhibitor 1B			B1KOAppki
2.91899e-35	-0.238821	0.743	0.806	7.98635e-31	Cdr1os	cerebellar degeneration related antigen 1, opposite strand			B1ff
7.6561e-07	0.0642643	0.362	0.307	0.0209471	Cdyl	chromodomain protein, Y chromosome-like			B1KOAppki
2.5009e-08	0.099836	0.409	0.364	0.000684246	Cdyl2	chromodomain protein, Y chromosome-like 2			Appiki
1.2963e-08	0.0930992	0.281	0.231	0.000354667	Cecr2	CECR2, histone acetyl-lysine reader			B1KOAppki
1.5561e-36	-0.228847	0.914	0.948	4.2575e-32	Celf2	CUGBP, Elav-like family member 2			B1ff
1.21006e-116	-0.496898	0.476	0.609	3.31073e-112	Celf3	CUGBP, Elav-like family member 3			B1ff
4.72524e-118	-0.446116	0.464	0.609	1.29283e-113	Celf3	CUGBP, Elav-like family member 3			B1ff
3.29643e-11	-0.118164	0.699	0.763	9.01904e-07	Celf4	CUGBP, Elav-like family member 4			B1ff
1.57995e-14	0.157928	0.441	0.362	4.32274e-10	Cep97	centrosomal protein 97			B1KOAppki
1.11267e-59	0.307057	0.476	0.321	3.04427e-55	Cerk	ceramide kinase			B1KOAppki
7.65794e-13	0.104122	0.33	0.259	2.09521e-08	Cers2	ceramide synthase 2			B1KOAppki
7.59685e-08	-0.112753	0.632	0.66	0.0020785	Cers6	ceramide synthase 6			B1ff
1.2847e-11	-0.113661	0.337	0.392	3.51493e-07	Cfap20	cilia and flagella associated protein 20			B1ff
3.82444e-08	-0.0902712	0.191	0.229	0.00104637	Cfap54	cilia and flagella associated protein 54			B1ff
2.43468e-09	0.0558414	0.216	0.168	6.66129e-05	Cfap97	cilia and flagella associated protein 97			B1KOAppki
8.83341e-07	0.0617849	0.212	0.173	0.0241682	Cflar	CASP8 and FADD-like apoptosis regulator			B1KOAppki
3.99314e-11	-0.0887905	0.204	0.254	1.09252e-06	Chchd2	coiled-coil-helix-coiled-coil-helix domain containing 2			B1ff
1.44636e-21	0.194613	0.583	0.488	3.95724e-17	Chd7	chromodomain helicase DNA binding protein 7			B1KOAppki
9.3859e-12	0.0779089	0.201	0.149	2.56798e-07	Chdh	choline dehydrogenase			B1KOAppki
1.37192e-08	0.0695973	0.387	0.322	0.000375356	Chmp3	charged multivesicular body protein 3			B1KOAppki
1.2788e-08	-0.118119	0.728	0.756	0.000349881	Chn1	chimerin 1			B1ff
2.37766e-19	0.0823056	0.34	0.253	6.50528e-15	Chpf2	chondroitin polymerizing factor 2			B1KOAppki
1.52571e-08	-0.148222	0.231	0.276	0.000417434	Chrm2	cholinergic receptor, muscarinic 2, cardiac			B1ff
1.80339e-18	-0.204964	0.531	0.606	4.93408e-14	Chrm3	cholinergic receptor, muscarinic 3, cardiac			B1ff
1.57062e-09	0.105323	0.215	0.167	4.29723e-05	Chst8	carbohydrate sulfotransferase 8			B1KOAppki
1.02635e-25	-0.222663	0.678	0.745	2.80809e-21	Chsy3	chondroitin sulfate synthase 3			B1ff
1.41416e-08	0.0502155	0.15	0.112	0.000386914	Ciao3	cytosolic iron-sulfur assembly component 3			B1KOAppki
1.51907e-24	0.199947	0.68	0.59	4.15619e-20	Cipc	CLOCK interacting protein, circadian			B1KOAppki
2.13422e-08	0.0555455	0.301	0.246	0.000583924	Cirbp	cold inducible RNA binding protein			B1KOAppki
3.48668e-19	0.174346	0.951	0.925	9.53955e-15	Clasp2	CLIP associating protein 2			B1KOAppki
4.85949e-23	0.160894	0.521	0.414	1.32956e-18	Clasrp	CLK4-associating serine/arginine rich protein			B1KOAppki
1.48397e-06	0.0616343	0.28	0.236	0.0406015	Clcn5	chloride channel, voltage-sensitive 5			B1KOAppki
2.79515e-29	0.20683	0.438	0.327	7.64753e-25	Cldn11	claudin 11			B1KOAppki
4.01493e-23	0.168263	0.42	0.321	1.09848e-18	Clic4	chloride intracellular channel 4			B1KOAppki
2.63986e-11	0.0691281	0.305	0.24	7.22267e-07	Clip3	CAP-GLY domain containing linker protein 3			B1KOAppki
1.91153e-07	-0.074947	0.738	0.755	0.00522995	Clk1	CDC-like kinase 1			B1ff
7.14301e-23	0.228421	0.574	0.479	1.95433e-18	Clmn	calmin			B1KOAppki
5.96105e-13	0.0518307	0.186	0.132	1.63094e-08	Cln3	CLN3 lysosomal/endosomal transmembrane protein, battenin			B1KOAppki
3.85429e-07	0.0536196	0.328	0.274	0.0105453	Clns1a	chloride channel, nucleotide-sensitive, 1A			B1KOAppki
8.23398e-08	0.0991975	0.66	0.593	0.00225282	Clstn1	calsyntenin 1			B1KOAppki
8.69627e-12	-0.148579	0.595	0.627	2.3793e-07	Clvs1	clavesin 1			B1ff
9.57988e-12	-0.139486	0.724	0.74	2.62105e-07	Cmip	c-Maf inducing protein			B1ff
1.22417e-13	-0.127427	0.716	0.74	3.34933e-09	Cmip	c-Maf inducing protein			B1ff
2.14823e-09	0.118511	0.627	0.557	5.87755e-05	Cmss1	cms small ribosomal subunit 1			B1KOAppki
1.63723e-26	0.119403	0.274	0.182	4.47945e-22	Cmtm5	CKLF-like MARVEL transmembrane domain containing 5			B1KOAppki
6.04706e-24	-0.211121	0.741	0.793	1.65448e-19	Cnksr2	connector enhancer of kinase suppressor of Ras 2			B1ff
1.37883e-07	-0.124701	0.619	0.624	0.00377248	Cnot1	CCR4-NOT transcription complex, subunit 1			B1ff
2.48378e-09	0.0823309	0.451	0.385	6.79562e-05	Cnot3	CCR4-NOT transcription complex, subunit 3			B1KOAppki
1.14274e-13	0.0822412	0.232	0.172	3.12653e-09	Cnot8	CCR4-NOT transcription complex, subunit 8			B1KOAppki
5.96188e-19	0.153893	0.382	0.296	1.63117e-14	Cnp	2',3'-cyclic nucleotide 3' phosphodiesterase			B1KOAppki
5.9612e-33	-0.227462	0.786	0.836	1.63099e-28	Cntn1	contactin 1			B1ff
1.18339e-35	0.230196	0.41	0.29	3.23777e-31	Cntn2	contactin 2			B1KOAppki
3.87123e-11	-0.147891	0.709	0.758	1.05917e-06	Cntn4	contactin 4			B1ff
6.82587e-29	-0.297568	0.684	0.758	1.86756e-24	Cntn5	contactin 5			B1ff
4.79785e-08	-0.112201	0.458	0.501	0.00131269	Cntn6	contactin 6			B1ff
2.14629e-32	-0.234424	0.785	0.862	5.87225e-28	Cntnap2	contactin associated protein-like 2			B1ff
1.31872e-25	-0.201052	0.224	0.314	3.60802e-21	Cntnap4	contactin associated protein-like 4			B1ff
2.45814e-08	-0.0519026	0.265	0.314	0.000672548	Cntnap4	contactin associated protein-like 4			B1ff
4.78484e-18	-0.203586	0.611	0.678	1.30913e-13	Cntnap5a	contactin associated protein-like 5A			B1ff
5.9244e-16	-0.172078	0.486	0.55	1.62092e-11	Cntnap5b	contactin associated protein-like 5B			B1ff
1.61994e-46	0.439641	0.342	0.232	4.43217e-42	Cntnap5c	contactin associated protein-like 5C			Appiki
8.19967e-28	0.311457	0.323	0.232	2.24343e-23	Cntnap5c	contactin associated protein-like 5C			B1KOAppki
3.65209e-09	0.118721	0.644	0.608	9.99211e-05	Cobl	cordon-bleu WH2 repeat			Appiki
4.97767e-31	0.223556	0.489	0.372	1.36189e-26	Cobll1	Cobl-like 1			B1KOAppki
6.52062e-22	0.169506	0.735	0.678	1.78404e-17	Cog5	component of oligomeric golgi complex 5			Appiki
5.00645e-23	0.169668	0.755	0.678	1.36976e-18	Cog5	component of oligomeric golgi complex 5			B1KOAppki
4.18766e-08	0.148214	0.437	0.397	0.00114574	Col25a1	collagen, type XXV, alpha 1			Appiki
1.09875e-07	0.0772663	0.526	0.46	0.00300618	Col4a3bp				B1KOAppki
1.22787e-08	0.0571752	0.301	0.246	0.000335946	Commd1	COMM domain containing 1			B1KOAppki
1.61226e-15	0.0697971	0.131	0.086	4.41116e-11	Commd2	COMM domain containing 2			Appiki
4.24005e-29	0.0984012	0.157	0.086	1.16008e-24	Commd2	COMM domain containing 2			B1KOAppki
9.2435e-08	0.0611963	0.498	0.433	0.00252902	Comt	catechol-O-methyltransferase			B1KOAppki
3.00518e-11	0.0683528	0.219	0.165	8.22217e-07	Cope	coatomer protein complex, subunit epsilon			B1KOAppki
2.0844e-08	0.0644123	0.324	0.269	0.000570291	Coro1c	coronin, actin binding protein 1C			B1KOAppki
1.38933e-06	-0.0624274	0.347	0.387	0.0380122	Cox6c	cytochrome c oxidase subunit 6C			B1ff
1.25101e-21	-0.0912314	0.061	0.114	3.42277e-17	Cox7b2	cytochrome c oxidase subunit 7B2			B1ff
6.52794e-20	-0.0702121	0.066	0.114	1.78604e-15	Cox7b2	cytochrome c oxidase subunit 7B2			B1ff
6.23039e-11	-0.10653	0.376	0.426	1.70464e-06	Cox7c	cytochrome c oxidase subunit 7C			B1ff
5.39908e-24	-0.270911	0.061	0.116	1.47719e-19	Cpa6	carboxypeptidase A6			B1ff
5.17021e-32	-0.291363	0.057	0.116	1.41457e-27	Cpa6	carboxypeptidase A6			B1ff
6.94171e-22	0.163372	0.272	0.192	1.89925e-17	Cpm	carboxypeptidase M			B1KOAppki
5.91598e-20	-0.279728	0.399	0.471	1.61861e-15	Cpne4	copine IV			B1ff
8.18202e-09	-0.167232	0.303	0.34	0.00022386	Cpne8	copine VIII			B1ff
1.03336e-14	0.114395	0.319	0.257	2.82727e-10	Cpox	coproporphyrinogen oxidase			Appiki
5.05505e-16	0.0671406	0.335	0.257	1.38306e-11	Cpox	coproporphyrinogen oxidase			B1KOAppki
4.64603e-11	0.0842733	0.285	0.226	1.27115e-06	Creb3l2	cAMP responsive element binding protein 3-like 2			B1KOAppki
4.87952e-18	0.176602	0.447	0.377	1.33504e-13	Creb5	cAMP responsive element binding protein 5			Appiki
1.46775e-35	0.265525	0.498	0.377	4.01577e-31	Creb5	cAMP responsive element binding protein 5			B1KOAppki
1.665e-09	0.0995143	0.588	0.51	4.55544e-05	Crebzf	CREB/ATF bZIP transcription factor			B1KOAppki
1.40857e-06	0.0970634	0.38	0.339	0.0385386	Crlf3	cytokine receptor-like factor 3			Appiki
1.44778e-18	0.138855	0.429	0.339	3.96113e-14	Crlf3	cytokine receptor-like factor 3			B1KOAppki
2.58438e-10	0.0995871	0.512	0.439	7.07087e-06	Crppa	CDP-L-ribitol pyrophosphorylase A			B1KOAppki
2.81396e-13	0.0966511	0.283	0.217	7.69899e-09	Cryab	crystallin, alpha B			B1KOAppki
2.23099e-14	0.0626777	0.194	0.136	6.10398e-10	Csf1	colony stimulating factor 1 (macrophage)			B1KOAppki
5.04965e-32	-0.203763	0.861	0.913	1.38158e-27	Csmd1	CUB and Sushi multiple domains 1			B1ff
1.65473e-06	0.0738605	0.967	0.963	0.0452735	Csmd3	CUB and Sushi multiple domains 3			Appiki
1.26398e-09	0.0640581	0.103	0.069	3.45824e-05	Cspg4	chondroitin sulfate proteoglycan 4			B1KOAppki
2.36137e-09	-0.113869	0.729	0.757	6.4607e-05	Csrnp3	cysteine-serine-rich nuclear protein 3			B1ff
1.64674e-43	0.297388	0.414	0.287	4.50548e-39	Csrp1	cysteine and glycine-rich protein 1			B1KOAppki
2.155e-12	0.121254	0.621	0.547	5.89609e-08	Ctif	CBP80/20-dependent translation initiation factor			B1KOAppki
1.56244e-06	0.0851743	0.954	0.953	0.0427483	Ctnna2	catenin alpha 2			Appiki
1.12714e-09	-0.0765445	0.937	0.953	3.08386e-05	Ctnna2	catenin alpha 2			B1ff
2.93446e-16	-0.114073	0.865	0.894	8.02867e-12	Ctnnd2	catenin delta 2			B1ff
5.55781e-10	0.0726493	0.402	0.33	1.52062e-05	Ctsb	cathepsin B			B1KOAppki
5.85385e-07	0.0591698	0.259	0.212	0.0160161	Ctsd	cathepsin D			B1KOAppki
4.09814e-07	0.0636306	0.149	0.115	0.0112125	Ctso	cathepsin O			B1KOAppki
7.15039e-17	0.0995296	0.458	0.365	1.95635e-12	Cuedc1	CUE domain containing 1			B1KOAppki
1.02083e-08	-0.143381	0.666	0.674	0.000279299	Cux1	cut-like homeobox 1			B1ff
1.52297e-07	0.119364	0.472	0.43	0.00416684	Cx3cl1	C-X3-C motif chemokine ligand 1			Appiki
9.32604e-13	0.0901049	0.321	0.253	2.5516e-08	Cxxc5	CXXC finger 5			B1KOAppki
1.24525e-08	0.0948294	0.392	0.346	0.0003407	Cyb5b	cytochrome b5 type B			Appiki
9.45136e-22	0.14321	0.441	0.346	2.58589e-17	Cyb5b	cytochrome b5 type B			B1KOAppki
5.20424e-09	0.054866	0.181	0.138	0.000142388	Cyc1	cytochrome c-1			B1KOAppki
1.60982e-09	0.0875736	0.25	0.198	4.40446e-05	Cyhr1				B1KOAppki
4.51334e-10	0.0597009	0.219	0.168	1.23485e-05	Cyp20a1	cytochrome P450, family 20, subfamily a, polypeptide 1			B1KOAppki
7.87355e-17	0.0735014	0.175	0.115	2.1542e-12	Cyp27a1	cytochrome P450, family 27, subfamily a, polypeptide 1			B1KOAppki
7.99733e-21	0.147223	0.238	0.164	2.18807e-16	Cyp2j12	cytochrome P450, family 2, subfamily j, polypeptide 12			B1KOAppki
3.65479e-16	0.15981	0.641	0.563	9.9995e-12	Cyth1	cytohesin 1			B1KOAppki
3.31591e-12	0.106783	0.128	0.087	9.07232e-08	Cyth4	cytohesin 4			B1KOAppki
3.84771e-10	0.0813871	0.218	0.169	1.05273e-05	D16Ertd472e	DNA segment, Chr 16, ERATO Doi 472, expressed			B1KOAppki
4.87476e-07	0.0700262	0.36	0.309	0.0133373	D1Ertd622e				B1KOAppki
3.70513e-08	0.0550507	0.267	0.216	0.00101372	D230025D16Rik				B1KOAppki
2.76836e-48	0.422728	0.67	0.541	7.57422e-44	D7Ertd443e	DNA segment, Chr 7, ERATO Doi 443, expressed			B1KOAppki
3.54732e-08	0.125223	0.745	0.693	0.000970546	Daam1	dishevelled associated activator of morphogenesis 1			B1KOAppki
1.48157e-45	0.321718	0.575	0.441	4.05358e-41	Daam2	dishevelled associated activator of morphogenesis 2			B1KOAppki
9.9699e-18	-0.162499	0.795	0.846	2.72777e-13	Dab1	disabled 1			B1ff
1.8633e-08	-0.16895	0.348	0.395	0.000509798	Dach1	dachshund family transcription factor 1			B1ff
1.9993e-09	-0.107678	0.613	0.65	5.47009e-05	Dapk1	death associated protein kinase 1			B1ff
6.80236e-07	-0.0858334	0.624	0.65	0.0186113	Dapk1	death associated protein kinase 1			B1ff
7.67422e-09	0.0674596	0.118	0.084	0.000209967	Dapk2	death-associated protein kinase 2			B1KOAppki
8.39958e-10	0.0756555	0.486	0.41	2.29813e-05	Dazap1	DAZ associated protein 1			B1KOAppki
1.91655e-08	-0.0919491	0.232	0.275	0.000524369	Dbi	diazepam binding inhibitor			B1ff
1.95797e-36	0.226638	0.546	0.417	5.357e-32	Dbndd2	dysbindin domain containing 2			B1KOAppki
7.2036e-10	0.0556245	0.361	0.296	1.9709e-05	Dcakd	dephospho-CoA kinase domain containing			B1KOAppki
1.96511e-36	-0.250434	0.818	0.886	5.37654e-32	Dcc	deleted in colorectal carcinoma			B1ff
1.23522e-13	-0.114407	0.835	0.886	3.37957e-09	Dcc	deleted in colorectal carcinoma			B1ff
1.55206e-09	-0.100951	0.163	0.207	4.24645e-05	Dchs2	dachsous cadherin related 2			B1ff
8.39873e-11	-0.0969618	0.81	0.853	2.29789e-06	Dclk1	doublecortin-like kinase 1			B1ff
4.72353e-10	-0.162694	0.524	0.54	1.29236e-05	Dclk2	doublecortin-like kinase 2			B1ff
1.14479e-06	-0.0942521	0.51	0.54	0.0313214	Dclk2	doublecortin-like kinase 2			B1ff
1.16639e-10	0.0763215	0.318	0.256	3.19125e-06	Dcps	decapping enzyme, scavenger			B1KOAppki
6.24733e-09	0.0650761	0.154	0.114	0.000170927	Dctn3	dynactin 3			B1KOAppki
9.83413e-08	-0.0868969	0.465	0.51	0.00269062	Dctn4	dynactin 4			B1ff
1.40756e-07	0.0530049	0.269	0.22	0.0038511	Dctn6	dynactin 6			B1KOAppki
1.60219e-15	-0.197448	0.355	0.402	4.38359e-11	Dcx	doublecortin			B1ff
3.01127e-11	0.0991074	0.439	0.366	8.23883e-07	Ddr1	discoidin domain receptor family, member 1			B1KOAppki
3.91061e-10	-0.0734401	0.798	0.814	1.06994e-05	Ddx17	DEAD box helicase 17			B1ff
5.45533e-09	-0.0643487	0.93	0.94	0.000149258	Ddx5	DEAD box helicase 5			B1ff
1.8178e-11	0.0645301	0.178	0.129	4.97349e-07	Def8	differentially expressed in FDCP 8			B1KOAppki
9.18279e-12	0.0894398	0.174	0.126	2.51241e-07	Degs1	delta 4-desaturase, sphingolipid 1			B1KOAppki
1.43609e-08	0.0890596	0.887	0.877	0.000392914	Dennd1a	DENN domain containing 1A			Appiki
5.42881e-20	0.087814	0.113	0.063	1.48532e-15	Depdc7	DEP domain containing 7			B1KOAppki
1.27885e-25	0.218064	0.544	0.438	3.49893e-21	Desi1	desumoylating isopeptidase 1			B1KOAppki
2.84995e-20	-0.184951	0.736	0.799	7.79746e-16	Dgkb	diacylglycerol kinase, beta			B1ff
2.94475e-08	-0.10449	0.654	0.687	0.000805684	Dgkh	diacylglycerol kinase, eta			B1ff
1.95e-13	0.127169	0.915	0.894	5.33519e-09	Dgki	diacylglycerol kinase, iota			Appiki
9.20205e-24	0.220946	0.663	0.572	2.51768e-19	Dip2a	disco interacting protein 2 homolog A			B1KOAppki
1.69946e-11	0.134136	0.856	0.835	4.64971e-07	Dip2b	disco interacting protein 2 homolog B			Appiki
1.39452e-27	0.230898	0.883	0.835	3.81539e-23	Dip2b	disco interacting protein 2 homolog B			B1KOAppki
6.81891e-18	-0.123678	0.852	0.883	1.86565e-13	Dip2c	disco interacting protein 2 homolog C			B1ff
1.02108e-08	0.081705	0.53	0.461	0.000279368	Dixdc1	DIX domain containing 1			B1KOAppki
1.78948e-08	0.0604937	0.32	0.265	0.000489602	Dkk3	dickkopf WNT signaling pathway inhibitor 3			B1KOAppki
2.66037e-16	0.203732	0.828	0.778	7.27878e-12	Dleu2	deleted in lymphocytic leukemia, 2			B1KOAppki
1.04685e-34	-0.177353	0.98	0.986	2.86419e-30	Dlg2	discs large MAGUK scaffold protein 2			B1ff
4.81434e-17	-0.149198	0.828	0.877	1.3172e-12	Dlgap1	DLG associated protein 1			B1ff
1.39245e-16	-0.158831	0.743	0.821	3.80975e-12	Dlgap2	DLG associated protein 2			B1ff
1.80025e-09	-0.134222	0.52	0.548	4.92548e-05	Dlgap3	DLG associated protein 3			B1ff
6.6014e-11	-0.13665	0.589	0.621	1.80614e-06	Dlgap4	DLG associated protein 4			B1ff
1.04961e-07	-0.0913732	0.591	0.621	0.00287172	Dlgap4	DLG associated protein 4			B1ff
3.77545e-16	-0.151496	0.23	0.295	1.03296e-11	Dlx6os1	distal-less homeobox 6, opposite strand 1			B1ff
2.59375e-10	-0.0970628	0.243	0.295	7.09649e-06	Dlx6os1	distal-less homeobox 6, opposite strand 1			B1ff
2.18201e-09	0.0544126	0.155	0.114	5.96999e-05	Dmac2	distal membrane arm assembly complex 2			B1KOAppki
1.0111e-11	-0.127738	0.848	0.873	2.76638e-07	Dmd	dystrophin, muscular dystrophy			B1ff
3.57321e-07	0.0660449	0.157	0.122	0.00977632	Dmwd	dystrophia myotonica-containing WD repeat motif			B1KOAppki
3.15686e-35	0.268902	0.366	0.259	8.63717e-31	Dnajb2	DnaJ heat shock protein family (Hsp40) member B2			B1KOAppki
1.14854e-12	0.10098	0.454	0.376	3.14241e-08	Dnajc24	DnaJ heat shock protein family (Hsp40) member C24			B1KOAppki
4.9063e-09	0.0729532	0.367	0.303	0.000134236	Dnajc3	DnaJ heat shock protein family (Hsp40) member C3			B1KOAppki
1.188e-10	-0.153004	0.485	0.525	3.25037e-06	Dner	delta/notch-like EGF repeat containing			B1ff
1.79067e-08	0.0612751	0.618	0.547	0.000489927	Dnm2	dynamin 2			B1KOAppki
1.01263e-13	0.16154	0.944	0.919	2.77057e-09	Dnm3	dynamin 3			B1KOAppki
4.44506e-15	0.052578	0.17	0.115	1.21617e-10	Dnm3os	dynamin 3, opposite strand			B1KOAppki
3.17056e-07	0.129247	0.621	0.582	0.00867465	Dock1	dedicator of cytokinesis 1			Appiki
1.84659e-44	0.318391	0.705	0.582	5.05227e-40	Dock1	dedicator of cytokinesis 1			B1KOAppki
1.02635e-29	0.296668	0.917	0.885	2.8081e-25	Dock10	dedicator of cytokinesis 10			B1KOAppki
6.34871e-24	-0.152199	0.864	0.876	1.73701e-19	Dock3	dedicator of cyto-kinesis 3			B1ff
1.50967e-09	0.126977	0.328	0.277	4.13045e-05	Dock5	dedicator of cytokinesis 5			Appiki
1.22976e-29	0.214938	0.383	0.277	3.36464e-25	Dock5	dedicator of cytokinesis 5			B1KOAppki
4.63421e-21	0.174865	0.802	0.735	1.26792e-16	Dock9	dedicator of cytokinesis 9			B1KOAppki
1.33314e-25	-0.205282	0.707	0.769	3.64748e-21	Dok6	docking protein 6			B1ff
1.41852e-36	-0.222123	0.812	0.872	3.88107e-32	Dpp10	dipeptidylpeptidase 10			B1ff
3.99444e-39	-0.351558	0.749	0.809	1.09288e-34	Dpp6	dipeptidylpeptidase 6			B1ff
9.93465e-17	-0.244756	0.783	0.809	2.71812e-12	Dpp6	dipeptidylpeptidase 6			B1ff
3.19343e-10	0.081414	0.654	0.602	8.73722e-06	Dpy19l1	dpy-19 like C-mannosyltransferase 1			Appiki
3.54744e-09	0.11103	0.814	0.761	9.7058e-05	Dpysl2	dihydropyrimidinase-like 2			B1KOAppki
8.97467e-10	-0.123872	0.113	0.154	2.45547e-05	Drd2	dopamine receptor D2			B1ff
5.96172e-09	-0.108688	0.118	0.154	0.000163113	Drd2	dopamine receptor D2			B1ff
2.57621e-08	-0.0872365	0.628	0.654	0.000704852	Drg1	developmentally regulated GTP binding protein 1			B1ff
5.12881e-10	0.138847	0.863	0.853	1.40324e-05	Dscaml1	DS cell adhesion molecule like 1			Appiki
7.2289e-63	0.380761	0.899	0.853	1.97783e-58	Dscaml1	DS cell adhesion molecule like 1			B1KOAppki
2.45491e-23	0.17247	0.942	0.915	6.71663e-19	Dst	dystonin			B1KOAppki
1.56597e-06	-0.0850076	0.715	0.738	0.042845	Dtnb	dystrobrevin, beta			B1ff
1.63958e-13	0.0814493	0.179	0.13	4.48589e-09	Dus4l	dihydrouridine synthase 4 like			Appiki
1.40904e-12	0.0532002	0.183	0.13	3.85514e-08	Dus4l	dihydrouridine synthase 4 like			B1KOAppki
1.15678e-12	0.117667	0.211	0.157	3.16495e-08	Dusp10	dual specificity phosphatase 10			B1KOAppki
2.57418e-08	0.0646095	0.585	0.519	0.000704294	Dusp11	dual specificity phosphatase 11 (RNA/RNP complex 1-interacting)			B1KOAppki
3.26634e-11	0.0759875	0.299	0.237	8.9367e-07	Dusp12	dual specificity phosphatase 12			B1KOAppki
4.85906e-14	0.0731719	0.371	0.293	1.32944e-09	Dusp15	dual specificity phosphatase-like 15			B1KOAppki
1.80383e-12	0.162211	0.3	0.247	4.93528e-08	Dusp16	dual specificity phosphatase 16			Appiki
9.90297e-19	0.135703	0.327	0.247	2.70945e-14	Dusp16	dual specificity phosphatase 16			B1KOAppki
1.46106e-07	0.0570479	0.125	0.093	0.00399746	Dusp26	dual specificity phosphatase 26			B1KOAppki
3.97169e-15	0.0699082	0.27	0.201	1.08665e-10	Dusp3	dual specificity phosphatase 3 (vaccinia virus phosphatase VH1-related)			B1KOAppki
3.90114e-09	0.0585706	0.173	0.13	0.000106735	Dusp7	dual specificity phosphatase 7			B1KOAppki
2.20621e-09	-0.14659	0.713	0.722	6.0362e-05	Dync1i1	dynein cytoplasmic 1 intermediate chain 1			B1ff
7.85258e-12	-0.152468	0.698	0.722	2.14847e-07	Dync1i1	dynein cytoplasmic 1 intermediate chain 1			B1ff
2.19458e-07	0.0939732	0.565	0.507	0.00600437	Dync1li2	dynein, cytoplasmic 1 light intermediate chain 2			B1KOAppki
1.34358e-06	-0.116473	0.572	0.579	0.0367603	Dync2h1	dynein cytoplasmic 2 heavy chain 1			B1ff
4.72207e-08	-0.0826834	0.431	0.474	0.00129196	Dynll1	dynein light chain LC8-type 1			B1ff
1.20518e-08	0.062594	0.441	0.376	0.000329736	E130102H24Rik	RIKEN cDNA E130102H24 gene			B1KOAppki
2.20736e-57	0.122875	0.154	0.063	6.03933e-53	E130311K13Rik	RIKEN cDNA E130311K13 gene			Appiki
1.34161e-74	0.153197	0.177	0.063	3.67063e-70	E130311K13Rik	RIKEN cDNA E130311K13 gene			B1KOAppki
3.06491e-10	0.107298	0.164	0.123	8.3856e-06	E330020D12Rik	Riken cDNA E330020D12 gene			Appiki
4.5855e-25	0.126322	0.198	0.123	1.25459e-20	E330020D12Rik	Riken cDNA E330020D12 gene			B1KOAppki
2.28378e-13	0.0641064	0.263	0.198	6.24842e-09	Ecsit	ECSIT signalling integrator			B1KOAppki
5.63387e-16	0.168755	0.924	0.903	1.54143e-11	Edil3	EGF-like repeats and discoidin I-like domains 3			Appiki
9.76688e-38	0.32658	0.935	0.903	2.67222e-33	Edil3	EGF-like repeats and discoidin I-like domains 3			B1KOAppki
6.0601e-18	0.125999	0.482	0.39	1.65804e-13	Efcab14	EF-hand calcium binding domain 14			B1KOAppki
2.28776e-11	0.099428	0.108	0.073	6.25932e-07	Efemp1	epidermal growth factor-containing fibulin-like extracellular matrix protein 1			Appiki
1.4832e-10	0.07446	0.109	0.073	4.05804e-06	Efemp1	epidermal growth factor-containing fibulin-like extracellular matrix protein 1			B1KOAppki
1.93424e-14	0.0703998	0.129	0.082	5.29208e-10	Efhd1	EF hand domain containing 1			B1KOAppki
1.33549e-08	-0.11787	0.323	0.36	0.00036539	Efnb2	ephrin B2			B1ff
5.88267e-20	0.178255	0.382	0.294	1.6095e-15	Efnb3	ephrin B3			B1KOAppki
9.78254e-09	0.147786	0.526	0.491	0.00026765	Efr3a	EFR3 homolog A			Appiki
1.21579e-14	-0.22761	0.62	0.675	3.32639e-10	Egfem1	EGF-like and EMI domain containing 1			B1ff
3.17182e-07	0.0618041	0.322	0.271	0.00867809	Eif2b3	eukaryotic translation initiation factor 2B, subunit 3			B1KOAppki
2.38876e-08	0.0526085	0.198	0.155	0.000653565	Eif2b4	eukaryotic translation initiation factor 2B, subunit 4 delta			B1KOAppki
3.45484e-10	0.0843252	0.431	0.362	9.45243e-06	Eif2s2	eukaryotic translation initiation factor 2 subunit 2 beta			B1KOAppki
4.44343e-09	0.0879271	0.561	0.491	0.000121572	Eif4g1	eukaryotic translation initiation factor 4, gamma 1			B1KOAppki
2.32177e-09	0.061036	0.43	0.359	6.35237e-05	Eif4h	eukaryotic translation initiation factor 4H			B1KOAppki
1.24943e-06	0.143215	0.477	0.446	0.0341843	Elavl2	ELAV like RNA binding protein 1			Appiki
7.53834e-09	0.104596	0.459	0.414	0.000206249	Elavl4	ELAV like RNA binding protein 4			Appiki
3.2273e-12	0.0999632	0.309	0.245	8.8299e-08	Elf1	E74 like ETS transcription factor 1			B1KOAppki
1.37844e-14	0.123384	0.513	0.43	3.77142e-10	Elf2	E74-like factor 2			B1KOAppki
9.2405e-07	0.118589	0.878	0.856	0.025282	Elmo1	engulfment and cell motility 1			B1KOAppki
1.45678e-12	-0.152937	0.664	0.7	3.98574e-08	Elmod1	ELMO/CED-12 domain containing 1			B1ff
2.15185e-08	0.0572829	0.282	0.229	0.000588745	Elmsan1				B1KOAppki
1.52148e-24	0.169889	0.413	0.313	4.16277e-20	Elovl7	ELOVL fatty acid elongase 7			B1KOAppki
3.56545e-15	0.119456	0.405	0.321	9.75508e-11	Emc10	ER membrane protein complex subunit 10			B1KOAppki
6.15796e-10	0.0859307	0.348	0.285	1.68482e-05	Emc3	ER membrane protein complex subunit 3			B1KOAppki
8.13431e-16	-0.165245	0.737	0.761	2.22555e-11	Enah	ENAH actin regulator			B1ff
1.50109e-07	-0.0934541	0.741	0.761	0.00410697	Enah	ENAH actin regulator			B1ff
1.6817e-18	0.110657	0.183	0.12	4.60114e-14	Endod1	endonuclease domain containing 1			B1KOAppki
3.36338e-13	0.133275	0.892	0.875	9.2022e-09	Enox1	ecto-NOX disulfide-thiol exchanger 1			Appiki
8.33995e-07	0.0950732	0.903	0.875	0.0228181	Enox1	ecto-NOX disulfide-thiol exchanger 1			B1KOAppki
5.51002e-40	0.330053	0.854	0.778	1.50754e-35	Enpp2	ectonucleotide pyrophosphatase/phosphodiesterase 2			B1KOAppki
3.42845e-62	0.253704	0.304	0.17	9.38023e-58	Enpp6	ectonucleotide pyrophosphatase/phosphodiesterase 6			Appiki
3.23986e-13	0.0754448	0.23	0.17	8.86426e-09	Enpp6	ectonucleotide pyrophosphatase/phosphodiesterase 6			B1KOAppki
6.17525e-09	0.0607547	0.362	0.299	0.000168955	Ensa	endosulfine alpha			B1KOAppki
1.46034e-07	0.0984777	0.474	0.433	0.0039955	Epb41l4b	erythrocyte membrane protein band 4.1 like 4b			Appiki
4.0416e-09	0.0811059	0.5	0.433	0.000110578	Epb41l4b	erythrocyte membrane protein band 4.1 like 4b			B1KOAppki
4.40139e-09	0.0880623	0.347	0.287	0.000120422	Epdr1	ependymin related 1			B1KOAppki
3.50882e-22	-0.234419	0.405	0.478	9.60012e-18	Epha3	Eph receptor A3			B1ff
1.41188e-39	-0.300934	0.744	0.795	3.86292e-35	Epha5	Eph receptor A5			B1ff
2.96545e-09	-0.136061	0.779	0.795	8.11347e-05	Epha5	Eph receptor A5			B1ff
2.83032e-24	-0.200545	0.694	0.774	7.74374e-20	Epha6	Eph receptor A6			B1ff
1.97963e-09	0.169154	0.631	0.601	5.41628e-05	Epha7	Eph receptor A7			Appiki
1.11169e-08	0.115084	0.763	0.722	0.000304159	Ephb1	Eph receptor B1			B1KOAppki
1.00947e-08	0.0685792	0.309	0.253	0.000276191	Ephb2	Eph receptor B2			B1KOAppki
3.16103e-08	0.0661736	0.329	0.272	0.000864858	Epm2a	epilepsy, progressive myoclonic epilepsy, type 2 gene alpha			B1KOAppki
1.53403e-09	0.123646	0.806	0.763	4.19711e-05	Epn2	epsin 2			B1KOAppki
1.80367e-12	0.126651	0.63	0.558	4.93485e-08	Eps15	epidermal growth factor receptor pathway substrate 15			B1KOAppki
2.99035e-17	0.0707721	0.125	0.076	8.1816e-13	Eps8l1	EPS8-like 1			B1KOAppki
9.58034e-09	0.0572028	0.209	0.163	0.000262118	Erbb3	erb-b2 receptor tyrosine kinase 3			B1KOAppki
9.0258e-09	0.159791	0.77	0.733	0.000246946	Erbin	Erbb2 interacting protein			Appiki
7.60458e-30	0.296235	0.815	0.733	2.08061e-25	Erbin	Erbb2 interacting protein			B1KOAppki
3.76451e-16	-0.144978	0.784	0.849	1.02997e-11	Erc2	ELKS/RAB6-interacting/CAST family member 2			B1ff
1.48601e-08	0.0550315	0.208	0.163	0.000406573	Ermard	ER membrane associated RNA degradation			B1KOAppki
7.30084e-32	0.198506	0.347	0.241	1.99751e-27	Ermn	ermin, ERM-like protein			B1KOAppki
9.76345e-14	0.0885653	0.249	0.188	2.67128e-09	Errfi1	ERBB receptor feedback inhibitor 1			B1KOAppki
1.24766e-15	-0.210222	0.541	0.592	3.41359e-11	Esrrg	estrogen-related receptor gamma			B1ff
1.53912e-12	-0.126363	0.644	0.714	4.21103e-08	Etl4	enhancer trap locus 4			B1ff
9.41119e-09	0.107178	0.421	0.373	0.00025749	Etv5	ets variant 5			Appiki
3.26105e-08	0.0779212	0.432	0.373	0.000892222	Etv5	ets variant 5			B1KOAppki
2.08689e-13	0.0920187	0.897	0.889	5.70972e-09	Exoc4	exocyst complex component 4			Appiki
6.20224e-23	-0.227514	0.818	0.845	1.69693e-18	Ext1	exostosin glycosyltransferase 1			B1ff
6.47608e-11	0.132496	0.466	0.393	1.77186e-06	Extl3	exostosin-like glycosyltransferase 3			B1KOAppki
1.6777e-17	0.149448	0.143	0.093	4.5902e-13	Eya4	EYA transcriptional coactivator and phosphatase 4			Appiki
1.50293e-12	0.0559049	0.138	0.093	4.11201e-08	Eya4	EYA transcriptional coactivator and phosphatase 4			B1KOAppki
1.85393e-13	-0.0951779	0.197	0.252	5.07236e-09	F730043M19Rik	RIKEN cDNA F730043M19 gene			B1ff
5.66313e-38	0.279446	0.582	0.453	1.54943e-33	Fa2h	fatty acid 2-hydroxylase			B1KOAppki
2.74633e-12	0.107701	0.389	0.315	7.51397e-08	Faim2	Fas apoptotic inhibitory molecule 2			B1KOAppki
5.33068e-15	0.094963	0.447	0.359	1.45848e-10	Fam102a				B1KOAppki
2.39004e-09	0.127409	0.706	0.69	6.53914e-05	Fam135b	family with sequence similarity 135, member B			Appiki
1.63531e-18	0.21636	0.682	0.611	4.47422e-14	Fam13c	family with sequence similarity 13, member C			B1KOAppki
1.21301e-32	-0.243159	0.795	0.86	3.31881e-28	Fam155a				B1ff
2.20868e-15	0.0814824	0.314	0.239	6.04295e-11	Fam173a				B1KOAppki
1.76434e-14	0.104031	0.183	0.128	4.82723e-10	Fam222a	family with sequence similarity 222, member A			B1KOAppki
1.20214e-17	0.140616	0.35	0.271	3.28905e-13	Fam234a	family with sequence similarity 234, member A			B1KOAppki
2.16535e-33	0.159532	0.238	0.145	5.9244e-29	Fam53b	family with sequence similarity 53, member B			B1KOAppki
3.23025e-11	0.0847676	0.389	0.32	8.83796e-07	Fancc	Fanconi anemia, complementation group C			B1KOAppki
4.5302e-20	-0.207344	0.737	0.78	1.23946e-15	Fat3	FAT atypical cadherin 3			B1ff
1.26664e-07	-0.101693	0.757	0.78	0.00346554	Fat3	FAT atypical cadherin 3			B1ff
2.13923e-08	0.0983962	0.458	0.395	0.000585294	Fbl	fibrillarin			B1KOAppki
1.58069e-06	0.108682	0.266	0.224	0.0432476	Fbn2	fibrillin 2			B1KOAppki
8.31154e-07	0.0519338	0.378	0.324	0.0227404	Fbxl16	F-box and leucine-rich repeat protein 16			B1KOAppki
1.24397e-06	0.0722902	0.235	0.194	0.034035	Fbxl4	F-box and leucine-rich repeat protein 4			B1KOAppki
1.00782e-09	0.0586909	0.263	0.208	2.75738e-05	Fbxo32	F-box protein 32			B1KOAppki
1.0164e-06	0.0555068	0.234	0.193	0.0278086	Fbxo44	F-box protein 44			B1KOAppki
3.93711e-24	0.136261	0.4	0.301	1.07719e-19	Fbxo7	F-box protein 7			B1KOAppki
2.4403e-21	0.124116	0.133	0.079	6.67666e-17	Fbxw15	F-box and WD-40 domain protein 15			Appiki
1.76112e-79	0.300967	0.205	0.079	4.81842e-75	Fbxw15	F-box and WD-40 domain protein 15			B1KOAppki
4.34298e-08	0.0604927	0.46	0.394	0.00118824	Fbxw2	F-box and WD-40 domain protein 2			B1KOAppki
3.57783e-08	-0.105826	0.652	0.664	0.000978893	Fbxw7	F-box and WD-40 domain protein 7			B1ff
6.35101e-50	-0.199886	0.036	0.114	1.73764e-45	Fcrls				B1ff
2.05624e-78	-0.21194	0.027	0.114	5.62588e-74	Fcrls				B1ff
3.87929e-08	0.0703477	0.261	0.218	0.00106137	Fem1c	fem 1 homolog c			Appiki
2.13763e-08	0.0546637	0.269	0.218	0.000584854	Fem1c	fem 1 homolog c			B1KOAppki
3.55098e-07	0.0845672	0.559	0.499	0.00971548	Fermt2	fermitin family member 2			B1KOAppki
1.35779e-07	0.0726441	0.551	0.482	0.00371491	Fez1	fasciculation and elongation protein zeta 1			B1KOAppki
1.33714e-15	0.0824361	0.144	0.093	3.6584e-11	Fgd3	FYVE, RhoGEF and PH domain containing 3			B1KOAppki
1.38217e-63	-0.309336	0.83	0.88	3.7816e-59	Fgf12	fibroblast growth factor 12			B1ff
7.5366e-08	-0.0664872	0.868	0.88	0.00206201	Fgf12	fibroblast growth factor 12			B1ff
3.87471e-19	-0.222407	0.54	0.582	1.06012e-14	Fgf13	fibroblast growth factor 13			B1ff
2.43812e-11	-0.131349	0.54	0.582	6.67069e-07	Fgf13	fibroblast growth factor 13			B1ff
4.16945e-37	-0.227641	0.842	0.899	1.14076e-32	Fgf14	fibroblast growth factor 14			B1ff
1.86958e-21	0.104679	0.132	0.078	5.11517e-17	Fgfbp3	fibroblast growth factor binding protein 3			Appiki
1.26074e-27	0.0787932	0.146	0.078	3.44937e-23	Fgfbp3	fibroblast growth factor binding protein 3			B1KOAppki
7.31819e-36	0.241512	0.975	0.957	2.00226e-31	Fgfr2	fibroblast growth factor receptor 2			B1KOAppki
5.47771e-09	-0.151523	0.383	0.423	0.00014987	Fhod3	formin homology 2 domain containing 3			B1ff
1.55658e-14	0.158665	0.5	0.421	4.25879e-10	Fign	fidgetin			B1KOAppki
1.05469e-06	0.0535403	0.225	0.182	0.0288564	Fis1	fission, mitochondrial 1			B1KOAppki
1.91723e-22	-0.168619	0.273	0.346	5.24555e-18	Fkbp5	FK506 binding protein 5			B1ff
8.00849e-08	0.0543349	0.455	0.39	0.00219112	Fktn	fukutin			B1KOAppki
1.48202e-11	0.0637849	0.206	0.153	4.0548e-07	Flii	flightless I actin binding protein			B1KOAppki
2.71373e-08	0.101645	0.593	0.529	0.000742477	Flnb	filamin, beta			B1KOAppki
2.11096e-10	0.154174	0.607	0.564	5.77559e-06	Flrt2	fibronectin leucine rich transmembrane protein 2			Appiki
5.21038e-22	0.181074	0.87	0.84	1.42556e-17	Fmnl2	formin-like 2			B1KOAppki
1.26513e-09	0.0682317	0.182	0.137	3.4614e-05	Fn3k	fructosamine 3 kinase			B1KOAppki
2.69517e-15	0.199147	0.897	0.869	7.37399e-11	Fnbp1	formin binding protein 1			Appiki
4.04784e-73	0.463675	0.933	0.869	1.10749e-68	Fnbp1	formin binding protein 1			B1KOAppki
2.76886e-14	-0.142251	0.586	0.636	7.5756e-10	Fnbp1l	formin binding protein 1-like			B1ff
9.01495e-16	0.0902567	0.325	0.248	2.46649e-11	Folh1	folate hydrolase 1			B1KOAppki
1.50762e-07	0.0542176	0.355	0.299	0.00412484	Foxk1	forkhead box K1			B1KOAppki
5.54784e-18	0.189867	0.859	0.813	1.51789e-13	Foxn3	forkhead box N3			B1KOAppki
6.31477e-11	-0.145267	0.354	0.415	1.72772e-06	Foxp2	forkhead box P2			B1ff
2.11348e-21	-0.210524	0.442	0.513	5.78247e-17	Fras1	Fraser extracellular matrix complex subunit 1			B1ff
2.82267e-07	-0.0791773	0.474	0.513	0.00772283	Fras1	Fraser extracellular matrix complex subunit 1			B1ff
6.0642e-09	-0.10513	0.268	0.309	0.000165916	Frmd3	FERM domain containing 3			B1ff
2.36986e-19	-0.0787184	0.83	0.868	6.48393e-15	Frmd4a	FERM domain containing 4A			B1ff
4.06094e-09	0.146134	0.782	0.768	0.000111107	Frmd4b	FERM domain containing 4B			Appiki
4.00409e-40	0.320249	0.835	0.768	1.09552e-35	Frmd4b	FERM domain containing 4B			B1KOAppki
3.06842e-13	0.176703	0.949	0.94	8.3952e-09	Frmd5	FERM domain containing 5			Appiki
7.11577e-33	0.343454	0.963	0.94	1.94688e-28	Frmd5	FERM domain containing 5			B1KOAppki
4.00494e-23	0.107228	0.241	0.161	1.09575e-18	Frmd8	FERM domain containing 8			B1KOAppki
3.22337e-14	-0.0751589	0.74	0.803	8.81914e-10	Frmpd4	FERM and PDZ domain containing 4			B1ff
1.2814e-07	-0.0990388	0.797	0.82	0.0035059	Fry	FRY microtubule binding protein			B1ff
8.27386e-08	-0.086864	0.807	0.82	0.00226373	Fry	FRY microtubule binding protein			B1ff
8.98592e-08	0.124589	0.796	0.742	0.00245855	Fryl	FRY like transcription coactivator			B1KOAppki
2.6966e-07	0.076973	0.315	0.264	0.00737789	Fscn1	fascin actin-bundling protein 1			B1KOAppki
2.65386e-10	0.053527	0.218	0.167	7.26097e-06	Fsd1	fibronectin type 3 and SPRY domain-containing protein			B1KOAppki
2.40187e-14	-0.15665	0.308	0.373	6.57151e-10	Fstl5	follistatin-like 5			B1ff
4.17895e-15	-0.182554	0.677	0.727	1.14336e-10	Fth1	ferritin heavy polypeptide 1			B1ff
9.51411e-07	0.0902126	0.757	0.741	0.0260306	Ftx	Ftx transcript, Xist regulator, non-protein coding			Appiki
7.70777e-09	0.135117	0.736	0.718	0.000210885	Fut9	fucosyltransferase 9			Appiki
3.1761e-09	-0.153936	0.651	0.678	8.68981e-05	Fyn	Fyn proto-oncogene			B1ff
6.58181e-62	0.112354	0.143	0.05	1.80078e-57	G530011O06Rik	RIKEN cDNA G530011O06 gene			B1KOAppki
2.50413e-07	-0.0954225	0.171	0.204	0.0068513	G630016G05Rik	RIKEN cDNA G630016G05 gene			B1ff
9.70841e-08	0.202702	0.654	0.621	0.00265622	Gab1	growth factor receptor bound protein 2-associated protein 1			Appiki
1.053e-36	0.344337	0.734	0.621	2.88102e-32	Gab1	growth factor receptor bound protein 2-associated protein 1			B1KOAppki
1.65474e-06	0.112189	0.598	0.561	0.0452738	Gab2	growth factor receptor bound protein 2-associated protein 2			Appiki
1.6747e-06	-0.0698652	0.313	0.352	0.0458198	Gabarapl2	GABA type A receptor associated protein like 2			B1ff
3.44517e-09	0.118666	0.533	0.487	9.42598e-05	Gabra1	gamma-aminobutyric acid type A receptor subunit alpha 1			Appiki
7.25608e-56	0.374479	0.733	0.701	1.98526e-51	Gabra2	gamma-aminobutyric acid type A receptor subunit alpha 2			Appiki
9.57591e-07	0.157079	0.681	0.701	0.0261997	Gabra2	gamma-aminobutyric acid type A receptor subunit alpha 2			B1KOAppki
1.36653e-06	-0.0620231	0.765	0.817	0.0373883	Gabrb1	gamma-aminobutyric acid type A receptor subunit beta 1			B1ff
7.70245e-07	0.112671	0.714	0.7	0.0210739	Gabrb2	gamma-aminobutyric acid type A receptor subunit beta 2			Appiki
2.01447e-24	-0.188781	0.777	0.834	5.51159e-20	Gabrb3	GABRB3, gamma-aminobutyric acid type A receptor subunit beta 3			B1ff
2.21075e-18	-0.218431	0.665	0.73	6.0486e-14	Gabrg3	gamma-aminobutyric acid type A receptor, subunit gamma 3			B1ff
1.88725e-26	-0.283639	0.31	0.393	5.1635e-22	Gad1	glutamate decarboxylase 1			B1ff
2.32283e-19	-0.199445	0.322	0.393	6.35527e-15	Gad1	glutamate decarboxylase 1			B1ff
1.90699e-10	-0.137282	0.301	0.353	5.21752e-06	Gad2	glutamic acid decarboxylase 2			B1ff
3.19923e-26	0.154027	0.334	0.236	8.7531e-22	Gal3st1	galactose-3-O-sulfotransferase 1			B1KOAppki
4.27978e-07	0.0732772	0.657	0.601	0.0117095	Galnt1	polypeptide N-acetylgalactosaminyltransferase 1			B1KOAppki
2.1383e-09	-0.0861359	0.464	0.506	5.85038e-05	Galnt11	polypeptide N-acetylgalactosaminyltransferase 11			B1ff
3.74588e-32	-0.289731	0.683	0.74	1.02487e-27	Galnt13	polypeptide N-acetylgalactosaminyltransferase 13			B1ff
1.71243e-13	0.122037	0.181	0.128	4.6852e-09	Galnt5	polypeptide N-acetylgalactosaminyltransferase 5			B1KOAppki
2.09212e-30	0.191304	0.21	0.126	5.72403e-26	Galnt6	polypeptide N-acetylgalactosaminyltransferase 6			B1KOAppki
2.33418e-29	-0.221727	0.592	0.695	6.38632e-25	Galntl6	UDP-N-acetyl-alpha-D-galactosamine:polypeptide N-acetylgalactosaminyltransferase-like 6			B1ff
1.2487e-06	0.186658	0.526	0.5	0.0341643	Garnl3	GTPase activating RANGAP domain-like 3			Appiki
1.4096e-08	0.0553373	0.216	0.169	0.000385666	Gatad2a	GATA zinc finger domain containing 2A			B1KOAppki
1.39678e-09	0.145894	0.557	0.509	3.82158e-05	Gatm	glycine amidinotransferase (L-arginine:glycine amidinotransferase)			Appiki
1.26151e-49	0.334934	0.651	0.509	3.45149e-45	Gatm	glycine amidinotransferase (L-arginine:glycine amidinotransferase)			B1KOAppki
2.29416e-13	0.0866237	0.347	0.276	6.27683e-09	Gdi1	GDP dissociation inhibitor 1			B1KOAppki
4.55706e-09	0.0957644	0.395	0.33	0.000124681	Gigyf1	GRB10 interacting GYF protein 1			B1KOAppki
2.88224e-12	0.0936605	0.452	0.378	7.8858e-08	Git2	GIT ArfGAP 2			B1KOAppki
3.77112e-39	0.292976	0.662	0.532	1.03178e-34	Gjc3	gap junction protein, gamma 3			B1KOAppki
2.89835e-08	0.105764	0.387	0.33	0.000792987	Glod4	glyoxalase domain containing 4			B1KOAppki
1.23525e-28	0.263743	0.45	0.346	3.37965e-24	Glul	glutamate-ammonia ligase			B1KOAppki
7.07572e-17	0.187446	0.327	0.258	1.93592e-12	Gm10863	predicted gene 10863			Appiki
3.74731e-55	0.319764	0.404	0.258	1.02527e-50	Gm10863	predicted gene 10863			B1KOAppki
1.54412e-06	-0.0919425	0.261	0.294	0.0422472	Gm11099				B1ff
1.6923e-06	-0.0696813	0.258	0.294	0.0463013	Gm11099				B1ff
8.16328e-37	0.302283	0.741	0.633	2.23347e-32	Gm11149	predicted gene 11149			B1KOAppki
2.1767e-14	0.0755314	0.224	0.163	5.95546e-10	Gm11437	predicted gene 11437			B1KOAppki
1.31642e-22	0.206507	0.554	0.459	3.60173e-18	Gm11659				B1KOAppki
2.8197e-08	0.0889779	0.257	0.21	0.00077147	Gm12296	predicted gene 12296			B1KOAppki
1.51693e-16	0.0925781	0.131	0.081	4.15033e-12	Gm12324				B1KOAppki
3.55585e-08	0.0544441	0.106	0.075	0.000972879	Gm12526	predicted gene 12526			B1KOAppki
1.32492e-08	-0.0869279	0.283	0.325	0.000362499	Gm12709	predicted gene 12709			B1ff
1.26143e-08	0.056954	0.188	0.145	0.000345127	Gm12743	predicted gene 12743			B1KOAppki
8.22752e-23	0.135648	0.176	0.109	2.25105e-18	Gm12828	predicted gene 12828			B1KOAppki
4.46567e-10	0.0559748	0.228	0.18	1.22181e-05	Gm13905				Appiki
1.66132e-29	0.127487	0.275	0.18	4.54537e-25	Gm13905				B1KOAppki
1.01238e-08	0.0674467	0.26	0.211	0.000276987	Gm13919	predicted gene 13919			B1KOAppki
5.55048e-07	-0.144947	0.392	0.416	0.0151861	Gm13944	predicted gene 13944			B1ff
2.41041e-07	-0.0937093	0.379	0.416	0.00659488	Gm13944	predicted gene 13944			B1ff
2.89413e-17	0.117807	0.251	0.183	7.91835e-13	Gm13963	predicted gene 13963			B1KOAppki
3.61366e-10	-0.0626343	0.088	0.126	9.88699e-06	Gm14204	predicted gene 14204			B1ff
0	0.363353	0.232	0	0	Gm14296	predicted gene 14296			Appiki
0	0.363631	0.255	0	0	Gm14296	predicted gene 14296			B1KOAppki
4.54534e-193	0.206149	0.159	0.009	1.2436e-188	Gm14399	predicted gene 14399			Appiki
2.14037e-200	0.195826	0.167	0.009	5.85604e-196	Gm14399	predicted gene 14399			B1KOAppki
3.12585e-107	0.149786	0.14	0.029	8.55232e-103	Gm14410	predicted gene 14410			Appiki
1.70294e-109	0.138887	0.147	0.029	4.65924e-105	Gm14410	predicted gene 14410			B1KOAppki
7.94872e-204	0.190817	0.145	0.001	2.17477e-199	Gm14443	predicted gene 14443			Appiki
1.02654e-226	0.1825	0.162	0.001	2.8086e-222	Gm14443	predicted gene 14443			B1KOAppki
9.87889e-10	0.0552464	0.214	0.164	2.70287e-05	Gm14798				B1KOAppki
9.98385e-10	0.0501606	0.172	0.128	2.73158e-05	Gm14966	predicted gene 14966			B1KOAppki
1.67599e-16	0.0802579	0.329	0.252	4.5855e-12	Gm15336				B1KOAppki
1.28516e-08	-0.120272	0.415	0.459	0.000351619	Gm15398				B1ff
2.9091e-12	-0.144012	0.285	0.334	7.95929e-08	Gm15414				B1ff
1.73715e-17	0.164412	0.58	0.489	4.75285e-13	Gm15478	predicted gene 15478			B1KOAppki
1.38821e-07	-0.0763567	0.264	0.305	0.00379814	Gm15563				B1ff
8.77164e-12	-0.14836	0.338	0.385	2.39992e-07	Gm15577	predicted gene 15577			B1ff
1.06037e-11	-0.101044	0.333	0.385	2.90116e-07	Gm15577	predicted gene 15577			B1ff
1.27225e-06	-0.0852506	0.355	0.392	0.0348087	Gm15594				B1ff
7.85622e-20	0.0578057	0.134	0.079	2.14946e-15	Gm15726				B1KOAppki
1.2007e-10	-0.138817	0.686	0.713	3.28512e-06	Gm15738	predicted gene 15738			B1ff
1.63646e-18	-0.101967	0.137	0.196	4.47735e-14	Gm15965				B1ff
1.53449e-06	-0.111748	0.356	0.392	0.0419835	Gm1604a	predicted gene 1604A			B1ff
2.74615e-07	0.0532787	0.203	0.163	0.00751347	Gm16066	predicted gene 16066			B1KOAppki
2.48686e-16	0.0527252	0.145	0.093	6.80406e-12	Gm16152	predicted gene 16152			B1KOAppki
5.8282e-26	0.304806	0.728	0.651	1.5946e-21	Gm16168	predicted gene 16168			B1KOAppki
3.74479e-12	-0.0918147	0.19	0.241	1.02458e-07	Gm16286				B1ff
3.25392e-10	-0.202542	0.561	0.578	8.90272e-06	Gm16599	predicted gene, 16599			B1ff
2.2168e-07	0.0539457	0.582	0.516	0.00606517	Gm17106				B1KOAppki
5.85468e-38	0.192851	0.301	0.192	1.60184e-33	Gm19500	predicted gene, 19500			B1KOAppki
2.24293e-11	0.122249	0.307	0.254	6.13665e-07	Gm19522	predicted gene, 19522			Appiki
6.8751e-30	0.196396	0.359	0.254	1.88103e-25	Gm19522	predicted gene, 19522			B1KOAppki
2.86925e-10	-0.182766	0.468	0.49	7.85027e-06	Gm1992	predicted gene 1992			B1ff
5.236e-13	-0.165218	0.448	0.49	1.43257e-08	Gm1992	predicted gene 1992			B1ff
1.53225e-09	0.0538006	0.256	0.202	4.19223e-05	Gm20342	predicted gene, 20342			B1KOAppki
1.16706e-21	-0.280681	0.561	0.619	3.19309e-17	Gm20754	predicted gene, 20754			B1ff
2.85123e-13	-0.219133	0.581	0.619	7.80096e-09	Gm20754	predicted gene, 20754			B1ff
1.72582e-15	0.0674978	0.121	0.078	4.72183e-11	Gm21887				Appiki
3.21973e-46	0.0997292	0.169	0.078	8.80917e-42	Gm21887				B1KOAppki
5.95081e-11	-0.0797965	0.153	0.2	1.62814e-06	Gm2516	predicted gene 2516			B1ff
1.09072e-06	-0.0822458	0.167	0.2	0.0298422	Gm2516	predicted gene 2516			B1ff
1.43698e-09	-0.0536812	0.118	0.156	3.93158e-05	Gm26658				B1ff
4.71306e-10	0.07081	0.412	0.346	1.28949e-05	Gm26672				B1KOAppki
4.46449e-18	0.102931	0.288	0.211	1.22148e-13	Gm26673				B1KOAppki
2.93318e-08	-0.135531	0.344	0.38	0.000802519	Gm26691	predicted gene, 26691			B1ff
1.41131e-20	-0.195816	0.683	0.738	3.86136e-16	Gm26871	predicted gene, 26871			B1ff
3.31646e-09	0.108229	0.603	0.539	9.07384e-05	Gm26936				B1KOAppki
2.17505e-10	0.0525902	0.221	0.168	5.95094e-06	Gm27017	predicted gene, 27017			B1KOAppki
4.20048e-20	0.215213	0.715	0.654	1.14925e-15	Gm28376				B1KOAppki
4.74521e-19	0.127392	0.282	0.205	1.29829e-14	Gm28609	predicted gene 28609			B1KOAppki
2.05605e-10	-0.169305	0.407	0.454	5.62536e-06	Gm28905	predicted gene 28905			B1ff
1.47172e-22	0.0841841	0.144	0.087	4.02664e-18	Gm31508	predicted gene, 31508			Appiki
2.37955e-31	0.0839485	0.162	0.087	6.51044e-27	Gm31508	predicted gene, 31508			B1KOAppki
1.41042e-10	0.0685162	0.413	0.347	3.8589e-06	Gm32036	predicted gene, 32036			B1KOAppki
1.83393e-16	-0.247573	0.188	0.252	5.01764e-12	Gm32647	predicted gene, 32647			B1ff
2.4894e-14	0.186796	0.773	0.726	6.811e-10	Gm35188	predicted gene, 35188			B1KOAppki
1.70915e-29	0.112145	0.125	0.061	4.67622e-25	Gm36855	predicted gene, 36855			B1KOAppki
4.09913e-12	0.181786	0.521	0.465	1.12152e-07	Gm37459				Appiki
1.54183e-16	0.203987	0.543	0.465	4.21846e-12	Gm37459				B1KOAppki
7.12972e-12	0.0824777	0.419	0.345	1.95069e-07	Gm37494				B1KOAppki
1.4857e-08	0.167876	0.596	0.559	0.000406487	Gm3764	predicted gene 3764			Appiki
1.4544e-06	0.143102	0.605	0.559	0.0397924	Gm3764	predicted gene 3764			B1KOAppki
8.15176e-10	0.0609936	0.268	0.212	2.23032e-05	Gm37768				B1KOAppki
6.62229e-09	-0.118316	0.353	0.406	0.000181186	Gm38505	predicted gene, 38505			B1ff
1.66501e-14	-0.113958	0.179	0.233	4.55548e-10	Gm41361	predicted gene, 41361			B1ff
3.31906e-23	-0.118863	0.164	0.233	9.08095e-19	Gm41361	predicted gene, 41361			B1ff
1.44181e-16	0.11784	0.235	0.17	3.94479e-12	Gm4221	predicted gene 4221			B1KOAppki
3.32469e-32	0.259114	0.508	0.392	9.09634e-28	Gm42413				B1KOAppki
3.83677e-34	-0.172709	0.997	0.998	1.04974e-29	Gm42418				B1ff
3.31959e-64	-0.212883	0.994	0.998	9.08241e-60	Gm42418				B1ff
4.25391e-17	-0.165703	0.538	0.593	1.16387e-12	Gm42439				B1ff
1.81766e-07	0.0714108	0.213	0.177	0.00497311	Gm42456	predicted gene 42456			Appiki
6.035e-14	0.184549	0.863	0.82	1.65118e-09	Gm4258	predicted gene 4258			B1KOAppki
2.40362e-17	0.0722695	0.236	0.166	6.5763e-13	Gm42726				B1KOAppki
6.23639e-21	0.159702	0.147	0.092	1.70628e-16	Gm42756				Appiki
1.36463e-91	0.385625	0.235	0.092	3.73363e-87	Gm42756				B1KOAppki
4.59626e-44	0.215946	0.485	0.372	1.25754e-39	Gm43713				Appiki
3.86878e-74	0.280671	0.543	0.372	1.0585e-69	Gm43713				B1KOAppki
9.16093e-07	-0.106361	0.188	0.222	0.0250643	Gm43948				B1ff
4.57999e-07	0.0698891	0.283	0.236	0.0125309	Gm44866				B1KOAppki
2.15054e-21	-0.1324	0.147	0.219	5.88388e-17	Gm45321				B1ff
2.12225e-15	-0.124723	0.163	0.219	5.80648e-11	Gm45321				B1ff
2.43267e-12	-0.0887904	0.14	0.19	6.65579e-08	Gm45323				B1ff
2.59905e-07	-0.0699121	0.154	0.19	0.007111	Gm45323				B1ff
3.64301e-12	0.103157	0.245	0.188	9.96729e-08	Gm45345				B1KOAppki
2.55446e-32	0.128041	0.134	0.065	6.98901e-28	Gm45767				B1KOAppki
5.64855e-07	-0.0789524	0.377	0.416	0.0154544	Gm47167				B1ff
1.71299e-50	0.258074	0.826	0.773	4.68675e-46	Gm47283				Appiki
0	0.749879	0.894	0.773	0	Gm47283				B1KOAppki
6.40836e-12	-0.134009	0.266	0.315	1.75333e-07	Gm47423				B1ff
5.72716e-07	-0.0979891	0.187	0.219	0.0156695	Gm48006				B1ff
1.38827e-09	-0.0852909	0.167	0.208	3.7983e-05	Gm48239				B1ff
2.92135e-08	-0.104638	0.154	0.191	0.000799282	Gm48249	predicted gene, 48249			B1ff
9.12749e-13	0.0573521	0.135	0.09	2.49728e-08	Gm48250				B1KOAppki
1.72667e-09	0.131777	0.188	0.147	4.72416e-05	Gm48370				Appiki
3.99887e-42	0.259831	0.252	0.147	1.09409e-37	Gm48370				B1KOAppki
3.80635e-16	0.099694	0.11	0.065	1.04142e-11	Gm48371				B1KOAppki
3.83792e-11	0.118758	0.636	0.563	1.05005e-06	Gm48512				B1KOAppki
2.92108e-09	0.0823816	0.154	0.117	7.99208e-05	Gm48530				Appiki
1.68241e-06	-0.0789394	0.734	0.754	0.0460307	Gm48678				B1ff
2.1094e-10	0.161713	0.796	0.754	5.77131e-06	Gm48678				B1KOAppki
5.15988e-14	0.159897	0.587	0.511	1.41174e-09	Gm48742				B1KOAppki
9.22157e-15	0.0907438	0.29	0.221	2.52302e-10	Gm49226				B1KOAppki
5.32998e-07	-0.0782074	0.313	0.352	0.0145828	Gm49961				B1ff
1.02682e-19	0.117833	0.12	0.071	2.80938e-15	Gm50323				Appiki
2.59895e-19	0.0639536	0.123	0.071	7.11073e-15	Gm50323				B1KOAppki
4.82801e-22	0.0976391	0.15	0.088	1.32094e-17	Gm5535	predicted gene 5535			B1KOAppki
1.02846e-06	0.0778409	0.41	0.357	0.0281388	Gm6994	predicted gene 6994			B1KOAppki
7.57942e-09	0.0522076	0.192	0.148	0.000207373	Gm9968	predicted gene 9968			B1KOAppki
1.67044e-09	0.144512	0.538	0.49	4.57032e-05	Gna12	guanine nucleotide binding protein, alpha 12			Appiki
1.05348e-35	0.270617	0.609	0.49	2.88233e-31	Gna12	guanine nucleotide binding protein, alpha 12			B1KOAppki
5.08156e-08	0.0952482	0.612	0.549	0.00139032	Gnai1	G protein subunit alpha i1			B1KOAppki
1.73336e-08	-0.148992	0.525	0.559	0.000474246	Gnal	guanine nucleotide binding protein, alpha stimulating, olfactory type			B1ff
9.82843e-12	0.0681436	0.182	0.132	2.68906e-07	Gng11	guanine nucleotide binding protein (G protein), gamma 11			B1KOAppki
1.02452e-08	0.0788342	0.452	0.389	0.00028031	Gng12	guanine nucleotide binding protein (G protein), gamma 12			B1KOAppki
3.98548e-14	-0.103462	0.097	0.143	1.09043e-09	Gng4	guanine nucleotide binding protein (G protein), gamma 4			B1ff
7.41198e-23	-0.118402	0.087	0.143	2.02792e-18	Gng4	guanine nucleotide binding protein (G protein), gamma 4			B1ff
3.83335e-09	0.0773962	0.391	0.329	0.00010488	Gns	glucosamine (N-acetyl)-6-sulfatase			B1KOAppki
3.56097e-08	0.0874079	0.513	0.469	0.000974282	Gon4l	gon-4-like (C.elegans)			Appiki
4.42839e-17	0.12967	0.557	0.469	1.21161e-12	Gon4l	gon-4-like (C.elegans)			B1KOAppki
1.75984e-06	0.052862	0.452	0.389	0.0481492	Gpbp1l1	GC-rich promoter binding protein 1-like 1			B1KOAppki
2.6818e-09	-0.0753779	0.555	0.62	7.3374e-05	Gpc6	glypican 6			B1ff
1.20401e-08	0.0768215	0.948	0.943	0.000329417	Gphn	gephyrin			Appiki
3.58395e-07	-0.0814516	0.855	0.871	0.00980569	Gpm6a	glycoprotein m6a			B1ff
3.06761e-18	0.158149	0.944	0.932	8.39297e-14	Gpm6b	glycoprotein m6b			Appiki
3.87907e-30	0.188174	0.951	0.932	1.06131e-25	Gpm6b	glycoprotein m6b			B1KOAppki
2.94396e-10	-0.147581	0.544	0.57	8.05469e-06	Gpr137c	G protein-coupled receptor 137C			B1ff
2.3493e-07	-0.0860576	0.104	0.136	0.00642769	Gpr149	G protein-coupled receptor 149			B1ff
6.67829e-23	-0.212868	0.725	0.784	1.82718e-18	Gpr158	G protein-coupled receptor 158			B1ff
1.65883e-25	0.165078	0.307	0.215	4.53855e-21	Gpr37	G protein-coupled receptor 37			B1KOAppki
1.91941e-39	0.0691152	0.112	0.044	5.2515e-35	Gpr87	G protein-coupled receptor 87			B1KOAppki
1.59862e-28	0.203738	0.352	0.251	4.37383e-24	Gprc5b	G protein-coupled receptor, family C, group 5, member B			B1KOAppki
2.42006e-07	-0.132546	0.294	0.33	0.00662127	Gprin3	GPRIN family member 3			B1ff
5.15257e-11	0.0684988	0.395	0.324	1.40974e-06	Gps2	G protein pathway suppressor 2			B1KOAppki
2.68487e-07	0.0620495	0.161	0.125	0.0073458	Gpsm2	G-protein signalling modulator 2 (AGS3-like, C. elegans)			B1KOAppki
5.24298e-09	0.0556439	0.338	0.278	0.000143448	Gpt2	glutamic pyruvate transaminase (alanine aminotransferase) 2			B1KOAppki
3.97759e-07	0.0575628	0.219	0.178	0.0108827	Gpx4	glutathione peroxidase 4			B1KOAppki
3.99506e-10	0.10736	0.294	0.237	1.09305e-05	Gramd3				B1KOAppki
1.02488e-20	0.205987	0.65	0.561	2.80408e-16	Grb14	growth factor receptor bound protein 14			B1KOAppki
8.44514e-11	-0.0765436	0.755	0.825	2.31059e-06	Gria1	glutamate receptor, ionotropic, AMPA1 (alpha 1)			B1ff
1.68718e-17	-0.0921644	0.892	0.913	4.61612e-13	Gria2	glutamate receptor, ionotropic, AMPA2 (alpha 2)			B1ff
1.05129e-08	-0.109626	0.775	0.812	0.000287633	Gria3	glutamate receptor, ionotropic, AMPA3 (alpha 3)			B1ff
1.26933e-26	-0.209623	0.809	0.847	3.47288e-22	Gria4	glutamate receptor, ionotropic, AMPA4 (alpha 4)			B1ff
1.88767e-14	-0.148827	0.754	0.793	5.16468e-10	Grid1	glutamate receptor, ionotropic, delta 1			B1ff
1.61823e-19	0.320587	0.458	0.387	4.42747e-15	Grik1	glutamate receptor, ionotropic, kainate 1			Appiki
1.12829e-08	0.0955468	0.96	0.953	0.000308699	Grik2	glutamate receptor, ionotropic, kainate 2 (beta 2)			Appiki
3.4077e-07	0.10058	0.56	0.513	0.00932347	Grik4	glutamate receptor, ionotropic, kainate 4			B1KOAppki
6.21262e-07	-0.0905632	0.688	0.72	0.0169977	Grin1	glutamate receptor, ionotropic, NMDA1 (zeta 1)			B1ff
1.79631e-11	-0.125848	0.806	0.858	4.91471e-07	Grin2b	glutamate receptor, ionotropic, NMDA2B (epsilon 2)			B1ff
3.75686e-09	0.0818411	0.386	0.336	0.000102788	Grina	glutamate receptor, ionotropic, N-methyl D-aspartate-associated protein 1 (glutamate binding)			Appiki
2.89759e-17	0.106136	0.426	0.336	7.92781e-13	Grina	glutamate receptor, ionotropic, N-methyl D-aspartate-associated protein 1 (glutamate binding)			B1KOAppki
1.09569e-19	-0.11718	0.665	0.728	2.9978e-15	Grip1	glutamate receptor interacting protein 1			B1ff
4.8909e-16	0.230484	0.895	0.865	1.33815e-11	Grm3	glutamate receptor, metabotropic 3			B1KOAppki
2.2364e-07	-0.0711598	0.183	0.218	0.0061188	Grm4	glutamate receptor, metabotropic 4			B1ff
9.41357e-23	-0.1808	0.807	0.873	2.57555e-18	Grm5	glutamate receptor, metabotropic 5			B1ff
1.8861e-16	-0.12711	0.878	0.901	5.16036e-12	Grm7	glutamate receptor, metabotropic 7			B1ff
5.11922e-13	-0.19302	0.483	0.55	1.40062e-08	Grm8	glutamate receptor, metabotropic 8			B1ff
1.50347e-07	0.1022	0.653	0.6	0.00411351	Gse1	genetic suppressor element 1, coiled-coil protein			B1KOAppki
2.19878e-16	0.0837693	0.26	0.19	6.01586e-12	Gt(ROSA)26Sor	gene trap ROSA 26, Philippe Soriano			B1KOAppki
2.67619e-07	0.0778247	0.454	0.394	0.00732205	Gtf2a1	general transcription factor II A, 1			B1KOAppki
8.96098e-08	-0.0780267	0.35	0.391	0.00245172	Gtf2ird1	general transcription factor II I repeat domain-containing 1			B1ff
2.81801e-09	0.0979432	0.516	0.447	7.71009e-05	Gtf3c2	general transcription factor IIIC, polypeptide 2, beta			B1KOAppki
3.80859e-13	0.061809	0.148	0.1	1.04203e-08	Gtpbp1	GTP binding protein 1			B1KOAppki
2.27888e-25	-0.218285	0.635	0.686	6.23501e-21	Gucy1a2	guanylate cyclase 1, soluble, alpha 2			B1ff
1.97123e-09	-0.135033	0.173	0.215	5.39328e-05	Gulp1	GULP, engulfment adaptor PTB domain containing 1			B1ff
1.97417e-10	-0.0948326	0.233	0.282	5.40133e-06	Gxylt1	glucoside xylosyltransferase 1			B1ff
2.29619e-16	0.0668159	0.299	0.223	6.28237e-12	Haghl	hydroxyacylglutathione hydrolase-like			B1KOAppki
1.19974e-18	0.138606	0.304	0.231	3.2825e-14	Hapln2	hyaluronan and proteoglycan link protein 2			Appiki
9.48435e-69	0.312174	0.392	0.231	2.59492e-64	Hapln2	hyaluronan and proteoglycan link protein 2			B1KOAppki
3.981e-09	0.138345	0.339	0.294	0.00010892	Hcn2	hyperpolarization-activated, cyclic nucleotide-gated K+ 2			Appiki
3.81712e-15	0.127821	0.368	0.294	1.04436e-10	Hcn2	hyperpolarization-activated, cyclic nucleotide-gated K+ 2			B1KOAppki
1.55892e-21	0.133885	0.319	0.232	4.26522e-17	Hdac11	histone deacetylase 11			B1KOAppki
1.62884e-09	0.0957807	0.405	0.344	4.4565e-05	Hdac7	histone deacetylase 7			B1KOAppki
1.35788e-19	-0.223484	0.725	0.759	3.71515e-15	Hdac9	histone deacetylase 9			B1ff
5.49282e-09	-0.060371	0.165	0.206	0.000150284	Hdhd2	haloacid dehalogenase-like hydrolase domain containing 2			B1ff
6.79649e-13	-0.152263	0.634	0.682	1.85952e-08	Hecw1	HECT, C2 and WW domain containing E3 ubiquitin protein ligase 1			B1ff
3.88879e-29	0.230946	0.48	0.372	1.06397e-24	Hepacam	hepatocyte cell adhesion molecule			B1KOAppki
2.30542e-14	-0.127936	0.811	0.826	6.30764e-10	Herc1	HECT and RLD domain containing E3 ubiquitin protein ligase family member 1			B1ff
2.88375e-13	0.114489	0.227	0.174	7.88993e-09	Herpud1	homocysteine-inducible, endoplasmic reticulum stress-inducible, ubiquitin-like domain member 1			Appiki
1.23445e-20	0.112162	0.251	0.174	3.37745e-16	Herpud1	homocysteine-inducible, endoplasmic reticulum stress-inducible, ubiquitin-like domain member 1			B1KOAppki
1.38486e-08	0.0849002	0.225	0.184	0.000378897	Hhip	Hedgehog-interacting protein			Appiki
6.18197e-22	0.18628	0.261	0.184	1.69139e-17	Hhip	Hedgehog-interacting protein			B1KOAppki
1.08223e-18	0.144114	0.262	0.189	2.96097e-14	Hid1	HID1 domain containing			B1KOAppki
7.05076e-08	0.112937	0.582	0.521	0.00192909	Hip1	huntingtin interacting protein 1			B1KOAppki
4.43278e-09	0.0810107	0.299	0.245	0.000121281	Hip1r	huntingtin interacting protein 1 related			B1KOAppki
1.80904e-29	0.220197	0.797	0.705	4.94954e-25	Hipk2	homeodomain interacting protein kinase 2			B1KOAppki
5.40556e-25	-0.200711	0.802	0.851	1.47896e-20	Hivep2	human immunodeficiency virus type I enhancer binding protein 2			B1ff
7.49741e-09	0.0551831	0.332	0.273	0.000205129	Hjurp	Holliday junction recognition protein			B1KOAppki
3.35665e-09	0.0546277	0.378	0.314	9.18379e-05	Hmgcl	3-hydroxy-3-methylglutaryl-Coenzyme A lyase			B1KOAppki
8.14165e-08	-0.119743	0.489	0.517	0.00222756	Hmgcll1	3-hydroxymethyl-3-methylglutaryl-Coenzyme A lyase-like 1			B1ff
6.42938e-07	0.0504772	0.341	0.288	0.0175908	Hmgxb3	HMG box domain containing 3			B1KOAppki
2.07024e-10	0.0621331	0.469	0.396	5.66417e-06	Hmox2	heme oxygenase 2			B1KOAppki
9.4869e-07	-0.0788647	0.818	0.836	0.0259562	Hnrnpa2b1	heterogeneous nuclear ribonucleoprotein A2/B1			B1ff
7.09594e-10	-0.0920398	0.664	0.7	1.94145e-05	Hnrnpdl	heterogeneous nuclear ribonucleoprotein D-like			B1ff
1.66675e-07	0.0549189	0.324	0.273	0.00456023	Hpf1	histone PARylation factor 1			B1KOAppki
2.90789e-15	-0.187816	0.371	0.437	7.95599e-11	Hs3st5	heparan sulfate (glucosamine) 3-O-sulfotransferase 5			B1ff
2.4678e-08	-0.1376	0.421	0.456	0.00067519	Hs6st2	heparan sulfate 6-O-sulfotransferase 2			B1ff
9.61562e-37	-0.353742	0.678	0.756	2.63083e-32	Hs6st3	heparan sulfate 6-O-sulfotransferase 3			B1ff
1.66015e-09	-0.165147	0.734	0.756	4.54216e-05	Hs6st3	heparan sulfate 6-O-sulfotransferase 3			B1ff
4.14487e-07	-0.0765289	0.502	0.539	0.0113404	Hspa4	heat shock protein 4			B1ff
2.1447e-20	0.227093	0.445	0.373	5.86789e-16	Hspa5	heat shock protein 5			Appiki
2.2476e-08	0.0866756	0.439	0.373	0.000614943	Hspa5	heat shock protein 5			B1KOAppki
1.12679e-06	0.100876	0.583	0.518	0.0308291	Hspa8	heat shock protein 8			B1KOAppki
9.65811e-07	-0.0958133	0.374	0.419	0.0264246	Htr1f	5-hydroxytryptamine (serotonin) receptor 1F			B1ff
4.29025e-10	-0.15787	0.351	0.404	1.17381e-05	Htr2c	5-hydroxytryptamine (serotonin) receptor 2C			B1ff
3.19094e-07	0.0989104	0.262	0.217	0.00873041	Htra1	HtrA serine peptidase 1			B1KOAppki
2.20304e-09	0.0671355	0.385	0.321	6.02753e-05	Iars				B1KOAppki
8.26626e-18	0.157591	0.437	0.352	2.26165e-13	Ick				B1KOAppki
1.32491e-79	0.269262	0.426	0.273	3.62497e-75	Ide	insulin degrading enzyme			Appiki
1.50208e-46	0.171385	0.407	0.273	4.1097e-42	Ide	insulin degrading enzyme			B1KOAppki
3.73989e-09	0.0512652	0.192	0.147	0.000102323	Ier5	immediate early response 5			B1KOAppki
1.77848e-10	0.077671	0.355	0.289	4.86593e-06	Iffo1	intermediate filament family orphan 1			B1KOAppki
5.20624e-16	0.115231	0.148	0.099	1.42443e-11	Ifi27	interferon, alpha-inducible protein 27			Appiki
3.52819e-21	0.103158	0.162	0.099	9.65311e-17	Ifi27	interferon, alpha-inducible protein 27			B1KOAppki
1.0252e-06	0.0597608	0.464	0.404	0.0280496	Ift43	intraflagellar transport 43			B1KOAppki
1.9109e-07	0.0669533	0.331	0.278	0.00522823	Ikbkb	inhibitor of kappaB kinase beta			B1KOAppki
3.41666e-09	0.0504058	0.134	0.096	9.34798e-05	Il17ra	interleukin 17 receptor A			B1KOAppki
5.90081e-14	0.137464	0.33	0.26	1.61446e-09	Il18	interleukin 18			B1KOAppki
8.75504e-14	0.165232	0.701	0.656	2.39538e-09	Il1rap	interleukin 1 receptor accessory protein			Appiki
2.05157e-32	0.254205	0.747	0.656	5.6131e-28	Il1rap	interleukin 1 receptor accessory protein			B1KOAppki
3.55497e-53	-0.243852	0.947	0.959	9.72641e-49	Il1rapl1	interleukin 1 receptor accessory protein-like 1			B1ff
6.20763e-10	-0.0884939	0.952	0.959	1.69841e-05	Il1rapl1	interleukin 1 receptor accessory protein-like 1			B1ff
1.47597e-09	-0.158464	0.277	0.328	4.03827e-05	Il1rapl2	interleukin 1 receptor accessory protein-like 2			B1ff
4.9248e-12	0.178333	0.278	0.226	1.34743e-07	Il33	interleukin 33			Appiki
2.06998e-94	0.531537	0.404	0.226	5.66346e-90	Il33	interleukin 33			B1KOAppki
3.16651e-09	0.0536017	0.134	0.096	8.66356e-05	Ilk	integrin linked kinase			B1KOAppki
1.74216e-14	0.136882	0.688	0.601	4.76654e-10	Immp1l	IMP1 inner mitochondrial membrane peptidase-like (S. cerevisiae)			B1KOAppki
3.45706e-08	-0.0813231	0.743	0.759	0.000945853	Immp2l	IMP2 inner mitochondrial membrane peptidase-like (S. cerevisiae)			B1ff
1.33662e-13	0.0987775	0.353	0.28	3.65699e-09	Inf2	inverted formin, FH2 and WH2 domain containing			B1KOAppki
1.78608e-10	0.061818	0.346	0.283	4.88671e-06	Ing4	inhibitor of growth family, member 4			B1KOAppki
4.71903e-09	0.0510674	0.265	0.212	0.000129113	Inka2	inka box actin regulator 2			B1KOAppki
1.18943e-10	0.0532676	0.105	0.069	3.25428e-06	Ino80b	INO80 complex subunit B			B1KOAppki
2.12214e-10	0.139383	0.624	0.56	5.80617e-06	Inpp5f	inositol polyphosphate-5-phosphatase F			B1KOAppki
2.4265e-07	0.0861776	0.251	0.21	0.0066389	Insc	INSC spindle orientation adaptor protein			Appiki
4.45308e-32	0.169025	0.315	0.21	1.21836e-27	Insc	INSC spindle orientation adaptor protein			B1KOAppki
2.27218e-14	0.148458	0.364	0.291	6.21669e-10	Insyn2a	inhibitory synaptic factor 2A			B1KOAppki
2.44973e-10	0.065991	0.34	0.276	6.70246e-06	Invs	inversin			B1KOAppki
9.06896e-10	0.0530319	0.346	0.282	2.48127e-05	Ippk	inositol 1,3,4,5,6-pentakisphosphate 2-kinase			B1KOAppki
2.98527e-09	0.122464	0.476	0.43	8.1677e-05	Iqgap2	IQ motif containing GTPase activating protein 2			Appiki
1.13494e-06	0.12206	0.465	0.43	0.0310519	Iqgap2	IQ motif containing GTPase activating protein 2			B1KOAppki
8.59374e-07	0.0810479	0.801	0.762	0.0235125	Iqsec1	IQ motif and Sec7 domain 1			B1KOAppki
6.86017e-11	0.0813141	0.242	0.188	1.87694e-06	Irak2	interleukin-1 receptor-associated kinase 2			B1KOAppki
1.79995e-06	0.0564347	0.243	0.2	0.0492468	Isy1	ISY1 splicing factor homolog			B1KOAppki
1.7646e-08	0.089253	0.85	0.804	0.000482794	Itch	itchy, E3 ubiquitin protein ligase			B1KOAppki
5.55424e-07	0.0772648	0.239	0.197	0.0151964	Itgb5	integrin beta 5			B1KOAppki
5.21216e-07	-0.0811874	0.234	0.269	0.0142605	Itgbl1	integrin, beta-like 1			B1ff
2.26123e-24	0.189885	0.512	0.407	6.18673e-20	Itpk1	inositol 1,3,4-triphosphate 5/6 kinase			B1KOAppki
1.42888e-07	0.130851	0.791	0.74	0.00390942	Itsn2	intersectin 2			B1KOAppki
3.68923e-16	0.0841173	0.311	0.235	1.00937e-11	Izumo4	IZUMO family member 4			B1KOAppki
5.14929e-12	0.0632855	0.244	0.184	1.40885e-07	Jade2	jade family PHD finger 2			B1KOAppki
1.41752e-08	-0.0940416	0.489	0.532	0.000387834	Jak2	Janus kinase 2			B1ff
5.76622e-08	0.0549872	0.641	0.572	0.00157764	Jam3	junction adhesion molecule 3			B1KOAppki
7.73995e-09	0.0578171	0.343	0.285	0.000211765	Jdp2	Jun dimerization protein 2			B1KOAppki
9.64115e-33	0.205712	0.398	0.283	2.63782e-28	Josd2	Josephin domain containing 2			B1KOAppki
3.60325e-14	0.137206	0.575	0.503	9.85849e-10	Jph1	junctophilin 1			B1KOAppki
4.23972e-07	0.0547751	0.183	0.144	0.0115999	Jtb	jumping translocation breakpoint			B1KOAppki
5.04232e-10	-0.112616	0.152	0.192	1.37958e-05	Junb	jun B proto-oncogene			B1ff
2.21215e-18	-0.165027	0.786	0.85	6.05245e-14	Kalrn	kalirin, RhoGEF kinase			B1ff
3.78622e-09	0.102681	0.515	0.447	0.000103591	Kat2b	K(lysine) acetyltransferase 2B			B1KOAppki
7.982e-10	-0.127569	0.715	0.728	2.18388e-05	Kat6b	K(lysine) acetyltransferase 6B			B1ff
4.53708e-31	0.221941	0.549	0.432	1.24135e-26	Kazn	kazrin, periplakin interacting protein			B1KOAppki
5.55809e-09	0.121222	0.549	0.491	0.000152069	Kcna1	potassium voltage-gated channel, shaker-related subfamily, member 1			B1KOAppki
3.22579e-28	0.204862	0.412	0.306	8.82576e-24	Kcna6	potassium voltage-gated channel, shaker-related, subfamily, member 6			B1KOAppki
2.31595e-24	0.240074	0.783	0.728	6.33643e-20	Kcnab1	potassium voltage-gated channel, shaker-related subfamily, beta member 1			Appiki
1.69041e-22	0.237834	0.801	0.728	4.62497e-18	Kcnab1	potassium voltage-gated channel, shaker-related subfamily, beta member 1			B1KOAppki
8.85383e-51	-0.465688	0.682	0.751	2.42241e-46	Kcnb2	potassium voltage gated channel, Shab-related subfamily, member 2			B1ff
2.20815e-12	-0.252158	0.732	0.751	6.04151e-08	Kcnb2	potassium voltage gated channel, Shab-related subfamily, member 2			B1ff
6.56681e-11	-0.133613	0.466	0.525	1.79668e-06	Kcnc2	potassium voltage gated channel, Shaw-related subfamily, member 2			B1ff
1.31483e-40	-0.266608	0.824	0.888	3.59738e-36	Kcnd2	potassium voltage-gated channel, Shal-related family, member 2			B1ff
2.42984e-08	-0.0926585	0.867	0.888	0.000664805	Kcnd2	potassium voltage-gated channel, Shal-related family, member 2			B1ff
3.70287e-11	-0.132973	0.566	0.602	1.01311e-06	Kcnh1	potassium voltage-gated channel, subfamily H (eag-related), member 1			B1ff
5.19197e-13	-0.178866	0.423	0.472	1.42052e-08	Kcnh5	potassium voltage-gated channel, subfamily H (eag-related), member 5			B1ff
3.17071e-40	-0.358636	0.72	0.793	8.67506e-36	Kcnh7	potassium voltage-gated channel, subfamily H (eag-related), member 7			B1ff
6.77407e-17	-0.151094	0.213	0.283	1.85339e-12	Kcnip1	Kv channel-interacting protein 1			B1ff
7.20489e-07	-0.0606751	0.241	0.283	0.0197126	Kcnip1	Kv channel-interacting protein 1			B1ff
3.94226e-18	-0.164529	0.872	0.927	1.0786e-13	Kcnip4	Kv channel interacting protein 4			B1ff
1.53326e-16	0.0982647	0.217	0.152	4.195e-12	Kcnj10	potassium inwardly-rectifying channel, subfamily J, member 10			B1KOAppki
1.67833e-34	0.292646	0.519	0.405	4.5919e-30	Kcnk13	potassium channel, subfamily K, member 13			B1KOAppki
1.95353e-18	-0.16294	0.813	0.861	5.34486e-14	Kcnma1	potassium large conductance calcium-activated channel, subfamily M, alpha member 1			B1ff
2.4636e-07	-0.097935	0.155	0.194	0.00674042	Kcnmb2	potassium large conductance calcium-activated channel, subfamily M, beta member 2			B1ff
7.76e-07	0.0858099	0.803	0.793	0.0212314	Kcnq1ot1	KCNQ1 overlapping transcript 1			Appiki
2.23488e-08	0.0798008	0.917	0.924	0.000611464	Kcnq3	potassium voltage-gated channel, subfamily Q, member 3			Appiki
3.06132e-14	0.124002	0.934	0.924	8.37577e-10	Kcnq3	potassium voltage-gated channel, subfamily Q, member 3			B1KOAppki
1.57553e-31	-0.257288	0.733	0.816	4.31066e-27	Kcnq5	potassium voltage-gated channel, subfamily Q, member 5			B1ff
4.24613e-08	0.064812	0.318	0.263	0.00116174	Kcnrg	potassium channel regulator			B1KOAppki
4.16393e-21	0.154796	0.461	0.364	1.13925e-16	Kctd13	potassium channel tetramerisation domain containing 13			B1KOAppki
2.30228e-17	-0.19258	0.779	0.824	6.29904e-13	Kctd16	potassium channel tetramerisation domain containing 16			B1ff
8.88994e-12	0.108274	0.499	0.425	2.43229e-07	Kctd3	potassium channel tetramerisation domain containing 3			B1KOAppki
1.0489e-10	0.0602799	0.304	0.242	2.86978e-06	Kctd4	potassium channel tetramerisation domain containing 4			B1KOAppki
4.18338e-20	-0.286859	0.32	0.393	1.14457e-15	Kctd8	potassium channel tetramerisation domain containing 8			B1ff
1.82522e-07	-0.146441	0.351	0.393	0.0049938	Kctd8	potassium channel tetramerisation domain containing 8			B1ff
3.97514e-20	0.210813	0.723	0.635	1.0876e-15	Kif13a	kinesin family member 13A			B1KOAppki
1.1721e-10	0.167405	0.744	0.708	3.20686e-06	Kif13b	kinesin family member 13B			Appiki
7.4446e-33	0.286382	0.793	0.708	2.03684e-28	Kif13b	kinesin family member 13B			B1KOAppki
2.97028e-11	0.131563	0.951	0.937	8.12667e-07	Kif1b	kinesin family member 1B			B1KOAppki
1.68845e-07	0.0818735	0.857	0.822	0.0046196	Kif21a	kinesin family member 21A			B1KOAppki
2.1937e-07	-0.131343	0.547	0.56	0.00600196	Kif2a	kinesin family member 2A			B1ff
4.73639e-19	0.202992	0.259	0.193	1.29588e-14	Kif6	kinesin family member 6			Appiki
1.69533e-18	0.16589	0.265	0.193	4.63842e-14	Kif6	kinesin family member 6			B1KOAppki
6.70289e-14	0.069284	0.201	0.144	1.83391e-09	Kifc3	kinesin family member C3			B1KOAppki
5.15965e-11	-0.2235	0.828	0.868	1.41168e-06	Kirrel3	kirre like nephrin family adhesion molecule 3			B1ff
1.36329e-06	0.08087	0.363	0.312	0.0372996	Kiz	kizuna centrosomal protein			B1KOAppki
4.45837e-08	-0.120363	0.716	0.741	0.00121981	Klf12	Kruppel-like transcription factor 12			B1ff
1.07343e-18	0.160806	0.566	0.473	2.93691e-14	Klf13	Kruppel-like transcription factor 13			B1KOAppki
1.76023e-07	0.113214	0.694	0.668	0.004816	Klf7	Kruppel-like transcription factor 7 (ubiquitous)			Appiki
7.3732e-11	0.103153	0.726	0.668	2.01731e-06	Klf7	Kruppel-like transcription factor 7 (ubiquitous)			B1KOAppki
1.7173e-07	0.0789855	0.532	0.469	0.00469854	Klf9	Kruppel-like transcription factor 9			B1KOAppki
1.74034e-06	-0.112239	0.684	0.698	0.0476156	Klhdc10	kelch domain containing 10			B1ff
3.77681e-15	-0.192858	0.183	0.24	1.03334e-10	Klhl1	kelch-like 1			B1ff
4.90698e-17	-0.177448	0.18	0.24	1.34255e-12	Klhl1	kelch-like 1			B1ff
1.5606e-12	0.115742	0.87	0.836	4.2698e-08	Klhl2	kelch-like 2, Mayven			B1KOAppki
2.09778e-12	0.0865389	0.252	0.192	5.73953e-08	Klhl4	kelch-like 4			B1KOAppki
1.14146e-06	-0.097549	0.602	0.608	0.0312304	Klhl7	kelch-like 7			B1ff
1.93609e-12	0.0672018	0.308	0.24	5.29713e-08	Kmt5a	lysine methyltransferase 5A			B1KOAppki
7.93576e-12	0.111335	0.627	0.551	2.17122e-07	Kmt5b	lysine methyltransferase 5B			B1KOAppki
7.67779e-10	-0.162774	0.302	0.349	2.10064e-05	Kndc1	kinase non-catalytic C-lobe domain (KIND) containing 1			B1ff
9.54539e-07	0.051223	0.276	0.229	0.0261162	Knop1	lysine rich nucleolar protein 1			B1KOAppki
8.75742e-12	0.123001	0.656	0.586	2.39603e-07	Kpna4	karyopherin subunit alpha 4			B1KOAppki
7.08866e-07	0.0501121	0.187	0.148	0.0193946	Kptn	kaptin			B1KOAppki
1.87895e-07	0.0517158	0.224	0.182	0.00514081	Krcc1	lysine-rich coiled-coil 1			B1KOAppki
1.58214e-07	-0.0662267	0.144	0.179	0.00432873	Krt12	keratin 12			B1ff
3.29526e-12	-0.141552	0.64	0.674	9.01583e-08	Ksr2	kinase suppressor of ras 2			B1ff
8.51455e-20	0.232461	0.471	0.382	2.32958e-15	Lama2	laminin, alpha 2			B1KOAppki
1.15704e-09	0.105038	0.459	0.39	3.16567e-05	Lamp1	lysosomal-associated membrane protein 1			B1KOAppki
1.25285e-08	0.0790407	0.534	0.467	0.000342779	Lamp2	lysosomal-associated membrane protein 2			B1KOAppki
6.44655e-10	0.0639932	0.199	0.151	1.76378e-05	Lap3	leucine aminopeptidase 3			B1KOAppki
7.59294e-13	0.0756834	0.215	0.158	2.07743e-08	Larp6	La ribonucleoprotein 6, translational regulator			B1KOAppki
2.49529e-09	0.061582	0.104	0.071	6.82711e-05	Lbh	limb-bud and heart			B1KOAppki
3.35893e-11	0.0880288	0.115	0.077	9.19003e-07	Lcp1	lymphocyte cytosolic protein 1			B1KOAppki
3.05518e-09	0.221982	0.553	0.526	8.35898e-05	Ldb2	LIM domain binding 2			Appiki
2.49715e-10	0.112259	0.43	0.368	6.8322e-06	Ldlrad3	low density lipoprotein receptor class A domain containing 3			B1KOAppki
3.27661e-44	0.233083	0.46	0.353	8.96481e-40	Lekr1	leucine, glutamate and lysine rich 1			Appiki
2.53634e-31	0.174585	0.462	0.353	6.93944e-27	Lekr1	leucine, glutamate and lysine rich 1			B1KOAppki
1.46736e-06	0.0562585	0.245	0.204	0.040147	Lgals8	lectin, galactose binding, soluble 8			B1KOAppki
2.53084e-28	0.183089	0.287	0.194	6.92437e-24	Lgi3	leucine-rich repeat LGI family, member 3			B1KOAppki
3.45484e-16	-0.16213	0.073	0.119	9.45244e-12	Lgr5	leucine rich repeat containing G protein coupled receptor 5			B1ff
7.08304e-30	-0.177206	0.061	0.119	1.93792e-25	Lgr5	leucine rich repeat containing G protein coupled receptor 5			B1ff
8.40689e-11	-0.203462	0.357	0.402	2.30012e-06	Lhfp				B1ff
4.09098e-07	-0.131948	0.366	0.402	0.0111929	Lhfp				B1ff
3.60595e-17	-0.0708045	0.546	0.62	9.86587e-13	Lhfpl3	lipoma HMGIC fusion partner-like 3			B1ff
5.50939e-07	0.0704361	0.35	0.298	0.0150737	Lifr	LIF receptor alpha			B1KOAppki
2.80582e-08	0.067753	0.256	0.206	0.000767671	Lig3	ligase III, DNA, ATP-dependent			B1KOAppki
5.50916e-10	0.138032	0.892	0.858	1.50731e-05	Limch1	LIM and calponin homology domains 1			B1KOAppki
1.5064e-09	0.0558456	0.17	0.126	4.1215e-05	Limd1	LIM domains containing 1			B1KOAppki
1.4286e-11	-0.173384	0.478	0.512	3.90865e-07	Lin7a	lin-7 homolog A, crumbs cell polarity complex component			B1ff
2.90208e-07	0.0649497	0.227	0.183	0.0079401	Lin7c	lin-7 homolog C, crumbs cell polarity complex component			B1KOAppki
1.92927e-18	-0.223479	0.74	0.794	5.27849e-14	Lingo2	leucine rich repeat and Ig domain containing 2			B1ff
3.67484e-09	0.0502623	0.176	0.133	0.000100544	Lipa	lysosomal acid lipase A			B1KOAppki
2.38937e-30	0.223566	0.421	0.312	6.53732e-26	Litaf	LPS-induced TN factor			B1KOAppki
6.74188e-13	-0.13144	0.833	0.848	1.84458e-08	Lncpint	long non-protein coding RNA, Trp53 induced transcript			B1ff
1.46352e-07	0.119505	0.331	0.287	0.0040042	Lpar1	lysophosphatidic acid receptor 1			Appiki
5.77145e-19	0.135773	0.374	0.287	1.57907e-14	Lpar1	lysophosphatidic acid receptor 1			B1KOAppki
2.08952e-16	0.154346	0.307	0.234	5.71692e-12	Lpcat2	lysophosphatidylcholine acyltransferase 2			B1KOAppki
4.33769e-12	0.143188	0.75	0.699	1.18679e-07	Lpgat1	lysophosphatidylglycerol acyltransferase 1			B1KOAppki
3.26323e-07	-0.0887017	0.456	0.489	0.00892819	Lpin2	lipin 2			B1ff
5.77866e-08	-0.106922	0.79	0.793	0.00158104	Lrba	LPS-responsive beige-like anchor			B1ff
7.28799e-17	-0.174168	0.76	0.822	1.99399e-12	Lrfn5	leucine rich repeat and fibronectin type III domain containing 5			B1ff
6.10358e-08	0.158673	0.455	0.405	0.00166994	Lrmda	leucine rich melanocyte differentiation associated			Appiki
2.88531e-21	0.289677	0.49	0.405	7.89422e-17	Lrmda	leucine rich melanocyte differentiation associated			B1KOAppki
1.06705e-08	0.0913112	0.992	0.99	0.000291944	Lrp1b	low density lipoprotein-related protein 1B			Appiki
1.78543e-06	0.0703909	0.991	0.99	0.0488495	Lrp1b	low density lipoprotein-related protein 1B			B1KOAppki
2.36796e-11	0.0546385	0.188	0.137	6.47874e-07	Lrp4	low density lipoprotein receptor-related protein 4			B1KOAppki
3.25462e-09	-0.051582	0.162	0.204	8.90465e-05	Lrp8os2	low density lipoprotein receptor-related protein 8, apolipoprotein e receptor, opposite strand 2			B1ff
7.48864e-08	-0.0900339	0.961	0.962	0.00204889	Lrrc4c	leucine rich repeat containing 4C			B1ff
1.45643e-37	-0.235568	0.784	0.852	3.98479e-33	Lrrc7	leucine rich repeat containing 7			B1ff
1.10001e-18	0.158777	0.588	0.5	3.00962e-14	Lrrc8b	leucine rich repeat containing 8 family, member B			B1KOAppki
5.47549e-12	0.125937	0.609	0.536	1.49809e-07	Lrrc8d	leucine rich repeat containing 8D			B1KOAppki
2.39994e-07	0.0601381	0.403	0.348	0.00656623	Lrrn1	leucine rich repeat protein 1, neuronal			B1KOAppki
1.32421e-09	0.129099	0.826	0.826	3.62303e-05	Lrrtm3	leucine rich repeat transmembrane neuronal 3			Appiki
6.13189e-27	-0.237119	0.811	0.873	1.67769e-22	Lrrtm4	leucine rich repeat transmembrane neuronal 4			B1ff
1.03246e-08	-0.0698111	0.93	0.958	0.000282482	Lsamp	limbic system-associated membrane protein			B1ff
3.83289e-07	0.052226	0.284	0.235	0.0104868	Lta4h	leukotriene A4 hydrolase			B1KOAppki
2.4221e-07	0.0793257	0.178	0.143	0.00662685	Ly6e	lymphocyte antigen 6 family member E			Appiki
1.93333e-17	0.0776975	0.21	0.143	5.28959e-13	Ly6e	lymphocyte antigen 6 family member E			B1KOAppki
1.20633e-07	0.099001	0.576	0.536	0.00330052	Ly6h	lymphocyte antigen 6 family member H			Appiki
1.8579e-16	0.113172	0.196	0.135	5.08322e-12	Lypd6	LY6/PLAUR domain containing 6			B1KOAppki
1.29215e-13	0.126297	0.119	0.079	3.53533e-09	Lypd6b	LY6/PLAUR domain containing 6B			Appiki
5.95988e-08	0.0611032	0.153	0.12	0.00163062	Lyzl4	lysozyme-like 4			Appiki
5.16905e-12	0.0622651	0.168	0.12	1.41425e-07	Lyzl4	lysozyme-like 4			B1KOAppki
1.87736e-14	0.0769553	0.346	0.27	5.13645e-10	Lztr1	leucine-zipper-like transcriptional regulator, 1			B1KOAppki
2.94698e-13	0.114937	0.254	0.192	8.06293e-09	Lzts2	leucine zipper, putative tumor suppressor 2			B1KOAppki
1.40267e-13	0.0795073	0.324	0.254	3.8377e-09	Lzts3	leucine zipper, putative tumor suppressor family member 3			B1KOAppki
1.46995e-07	-0.0949916	0.474	0.509	0.0040218	Macrod1	mono-ADP ribosylhydrolase 1			B1ff
2.63964e-47	-0.234879	0.875	0.91	7.22204e-43	Macrod2	mono-ADP ribosylhydrolase 2			B1ff
1.83507e-07	0.0679205	0.351	0.296	0.00502074	Mad1l1	MAD1 mitotic arrest deficient 1-like 1			B1KOAppki
5.63681e-12	0.14555	0.267	0.217	1.54223e-07	Maf	MAF bZIP transcription factor			Appiki
2.30325e-50	0.39682	0.663	0.522	6.30169e-46	Mag	myelin-associated glycoprotein			B1KOAppki
1.41376e-08	-0.0768912	0.413	0.456	0.000386804	Maged1	MAGE family member D1			B1ff
4.36699e-07	0.0923677	0.857	0.84	0.0119481	Magi1	membrane associated guanylate kinase, WW and PDZ domain containing 1			Appiki
4.62097e-35	0.169682	0.995	0.995	1.2643e-30	Magi2	membrane associated guanylate kinase, WW and PDZ domain containing 2			Appiki
1.25035e-48	0.241873	0.996	0.995	3.42096e-44	Magi2	membrane associated guanylate kinase, WW and PDZ domain containing 2			B1KOAppki
6.45361e-14	-0.168629	0.51	0.55	1.76571e-09	Magi3	membrane associated guanylate kinase, WW and PDZ domain containing 3			B1ff
7.19209e-08	0.11429	0.209	0.173	0.00196776	Magt1	magnesium transporter 1			Appiki
6.14831e-19	0.12992	0.245	0.173	1.68218e-14	Magt1	magnesium transporter 1			B1KOAppki
1.11069e-25	0.213541	0.425	0.323	3.03883e-21	Mal	myelin and lymphocyte protein, T cell differentiation protein			B1KOAppki
1.25265e-59	-0.210891	1	1	3.42726e-55	Malat1	metastasis associated lung adenocarcinoma transcript 1 (non-coding RNA)			B1ff
3.56028e-22	0.101126	1	1	9.74092e-18	Malat1	metastasis associated lung adenocarcinoma transcript 1 (non-coding RNA)			B1KOAppki
9.10013e-07	0.0639496	0.276	0.229	0.024898	Malt1	MALT1 paracaspase			B1KOAppki
2.45131e-08	-0.121306	0.613	0.653	0.000670677	Maml3	mastermind like transcriptional coactivator 3			B1ff
4.28849e-11	0.0815365	0.462	0.388	1.17333e-06	Man2a2	mannosidase 2, alpha 2			B1KOAppki
1.20031e-08	0.0655823	0.332	0.273	0.000328405	Man2c1os	mannosidase, alpha, class 2C, member 1, opposite strand			B1KOAppki
3.85708e-08	-0.078331	0.749	0.79	0.0010553	Map1b	microtubule-associated protein 1B			B1ff
1.36155e-06	-0.108611	0.771	0.79	0.0372521	Map1b	microtubule-associated protein 1B			B1ff
7.63429e-20	-0.15532	0.834	0.863	2.08874e-15	Map2	microtubule-associated protein 2			B1ff
1.82589e-10	0.0779907	0.341	0.276	4.99564e-06	Map2k2	mitogen-activated protein kinase kinase 2			B1KOAppki
1.83113e-09	-0.0655414	0.143	0.183	5.00998e-05	Map3k1	mitogen-activated protein kinase kinase kinase 1			B1ff
3.57356e-19	0.174448	0.814	0.749	9.77727e-15	Map4	microtubule-associated protein 4			B1KOAppki
6.8528e-18	0.137957	0.222	0.156	1.87493e-13	Map6d1	MAP6 domain containing 1			B1KOAppki
5.42801e-29	0.238068	0.905	0.85	1.4851e-24	Map7	microtubule-associated protein 7			B1KOAppki
2.72843e-15	-0.155829	0.787	0.824	7.46498e-11	Mapk10	mitogen-activated protein kinase 10			B1ff
9.76253e-14	0.0600152	0.159	0.109	2.67103e-09	Mapk11	mitogen-activated protein kinase 11			B1KOAppki
2.57789e-11	-0.191937	0.56	0.593	7.05312e-07	Mapk4	mitogen-activated protein kinase 4			B1ff
3.85516e-14	0.0913014	0.321	0.248	1.05477e-09	Mapk6	mitogen-activated protein kinase 6			B1KOAppki
1.89474e-23	0.160478	0.421	0.323	5.184e-19	Mapk8ip1	mitogen-activated protein kinase 8 interacting protein 1			B1KOAppki
6.85048e-08	0.112318	0.699	0.652	0.00187429	Mapre2	microtubule-associated protein, RP/EB family, member 2			B1KOAppki
3.59203e-57	0.336417	0.964	0.931	9.8278e-53	Mapt	microtubule-associated protein tau			B1KOAppki
5.78876e-28	0.226143	0.657	0.568	1.58381e-23	Mast3	microtubule associated serine/threonine kinase 3			B1KOAppki
1.62018e-10	0.150013	0.932	0.919	4.43281e-06	Mast4	microtubule associated serine/threonine kinase family member 4			Appiki
7.08462e-49	0.367388	0.948	0.919	1.93835e-44	Mast4	microtubule associated serine/threonine kinase family member 4			B1KOAppki
1.00964e-07	0.0631205	0.703	0.645	0.00276237	Mat2a	methionine adenosyltransferase 2A			B1KOAppki
6.32717e-17	0.0734473	0.251	0.18	1.73111e-12	Matn4	matrilin 4			B1KOAppki
1.29295e-10	0.0948105	0.245	0.196	3.53751e-06	Mboat1	membrane bound O-acyltransferase domain containing 1			Appiki
5.18827e-36	0.203064	0.304	0.196	1.41951e-31	Mboat1	membrane bound O-acyltransferase domain containing 1			B1KOAppki
9.06604e-49	0.343893	0.882	0.806	2.48047e-44	Mbp	myelin basic protein			B1KOAppki
2.95463e-07	0.0690848	0.166	0.129	0.00808385	Mcam	melanoma cell adhesion molecule			B1KOAppki
1.38412e-12	0.070206	0.202	0.147	3.78696e-08	Mcrip1	MAPK regulated corepressor interacting protein 1			B1KOAppki
8.88779e-21	-0.21786	0.686	0.742	2.4317e-16	Mctp1	multiple C2 domains, transmembrane 1			B1ff
1.24412e-27	0.158779	0.961	0.955	3.4039e-23	Mdga2	MAM domain containing glycosylphosphatidylinositol anchor 2			Appiki
3.86459e-08	0.0598921	0.455	0.389	0.00105735	Med1	mediator complex subunit 1			B1KOAppki
1.7969e-10	-0.116872	0.774	0.814	4.91633e-06	Mef2c	myocyte enhancer factor 2C			B1ff
1.58126e-06	0.0898136	0.944	0.94	0.0432633	Meg3	maternally expressed 3			Appiki
1.24157e-16	0.169252	0.404	0.334	3.39694e-12	Megf10	multiple EGF-like-domains 10			Appiki
2.03836e-34	0.215985	0.453	0.334	5.57694e-30	Megf10	multiple EGF-like-domains 10			B1KOAppki
3.90641e-13	0.0603476	0.132	0.09	1.06879e-08	Mei1	meiotic double-stranded break formation protein 1			Appiki
8.95801e-07	-0.124949	0.229	0.264	0.0245091	Mei4	meiotic double-stranded break formation protein 4			B1ff
7.67902e-08	-0.0969118	0.223	0.264	0.00210098	Mei4	meiotic double-stranded break formation protein 4			B1ff
3.09099e-50	-0.444094	0.627	0.709	8.45695e-46	Meis2	Meis homeobox 2			B1ff
1.20589e-32	-0.33096	0.654	0.709	3.29932e-28	Meis2	Meis homeobox 2			B1ff
8.09397e-09	0.0699881	0.338	0.278	0.000221451	Mettl15	methyltransferase like 15			B1KOAppki
1.26213e-12	0.0791412	0.289	0.225	3.45319e-08	Mettl7a1				B1KOAppki
8.40576e-10	0.0618374	0.349	0.284	2.29982e-05	Mfap3	microfibrillar-associated protein 3			B1KOAppki
3.60043e-07	0.0572614	0.358	0.306	0.00985077	Mgat3	mannoside acetylglucosaminyltransferase 3			B1KOAppki
9.80789e-21	-0.15793	0.63	0.699	2.68344e-16	Mgat4c	MGAT4 family, member C			B1ff
1.79087e-09	-0.0686147	0.079	0.111	4.89982e-05	Mhrt	myosin heavy chain associated RNA transcript			B1ff
6.49272e-12	0.182204	0.662	0.636	1.77641e-07	Mical2	microtubule associated monooxygenase, calponin and LIM domain containing 2			Appiki
1.14205e-13	0.110499	0.366	0.291	3.12465e-09	Micall1	microtubule associated monooxygenase, calponin and LIM domain containing -like 1			B1KOAppki
1.393e-11	0.0687847	0.141	0.097	3.81126e-07	Mindy1	MINDY lysine 48 deubiquitinase 1			B1KOAppki
2.28063e-13	0.105211	0.915	0.91	6.23981e-09	Mir100hg	Mir100 Mirlet7a-2 Mir125b-1 cluster host gene			Appiki
1.29791e-10	0.115152	0.921	0.91	3.55108e-06	Mir100hg	Mir100 Mirlet7a-2 Mir125b-1 cluster host gene			B1KOAppki
7.82298e-15	0.157903	0.697	0.661	2.14037e-10	Mir124a-1hg	Mir124-1 host gene (non-protein coding)			Appiki
6.71064e-08	0.0648859	0.1	0.07	0.00183603	Mir142hg	Mir142 host gene (non-protein coding)			B1KOAppki
1.5661e-10	0.142385	0.86	0.852	4.28485e-06	Mir99ahg	Mir99a and Mirlet7c-1 host gene (non-protein coding)			Appiki
6.72525e-13	0.164867	0.609	0.537	1.84003e-08	Mitf	melanogenesis associated transcription factor			B1KOAppki
2.49106e-08	-0.145635	0.43	0.461	0.000681554	Mlip	muscular LMNA-interacting protein			B1ff
1.16195e-09	-0.12214	0.727	0.748	3.1791e-05	Mllt3	myeloid/lymphoid or mixed-lineage leukemia; translocated to, 3			B1ff
4.21036e-10	0.100887	0.415	0.349	1.15196e-05	Mlxip	MLX interacting protein			B1KOAppki
1.11173e-07	-0.078406	0.723	0.771	0.0030417	Mmp16	matrix metallopeptidase 16			B1ff
6.48982e-22	0.268243	0.344	0.269	1.77562e-17	Mob3b	MOB kinase activator 3B			Appiki
7.10479e-30	0.253727	0.372	0.269	1.94387e-25	Mob3b	MOB kinase activator 3B			B1KOAppki
4.00492e-25	0.213653	0.686	0.584	1.09575e-20	Mobp	myelin-associated oligodendrocytic basic protein			B1KOAppki
2.09665e-45	0.359697	0.678	0.553	5.73642e-41	Mog	myelin oligodendrocyte glycoprotein			B1KOAppki
2.44704e-09	0.107516	0.483	0.434	6.69511e-05	Mpdz	multiple PDZ domain crumbs cell polarity complex component			Appiki
2.86687e-13	0.12661	0.515	0.434	7.84375e-09	Mpdz	multiple PDZ domain crumbs cell polarity complex component			B1KOAppki
1.91719e-09	0.0939246	0.488	0.419	5.24543e-05	Mpp5				B1KOAppki
1.69746e-06	-0.138161	0.293	0.324	0.0464424	Mpp7	membrane protein, palmitoylated 7 (MAGUK p55 subfamily member 7)			B1ff
4.0497e-08	-0.109537	0.283	0.324	0.001108	Mpp7	membrane protein, palmitoylated 7 (MAGUK p55 subfamily member 7)			B1ff
3.96772e-20	0.161305	0.492	0.397	1.08557e-15	Mpzl1	myelin protein zero-like 1			B1KOAppki
3.80149e-14	-0.0860392	0.075	0.118	1.04009e-09	Mro	maestro			B1ff
4.95306e-19	-0.0775734	0.07	0.118	1.35516e-14	Mro	maestro			B1ff
4.06101e-13	0.0717264	0.289	0.222	1.11109e-08	Mroh1	maestro heat-like repeat family member 1			B1KOAppki
1.03659e-13	0.0686072	0.266	0.2	2.83611e-09	Mrps26	mitochondrial ribosomal protein S26			B1KOAppki
3.44195e-14	-0.145951	0.755	0.787	9.41718e-10	Mrtfb	myocardin related transcription factor B			B1ff
7.45978e-07	0.066135	0.472	0.415	0.02041	Msantd2	Myb/SANT-like DNA-binding domain containing 2			B1KOAppki
8.26661e-104	-0.368618	0.997	0.999	2.26174e-99	mt-Atp6				B1ff
8.55688e-80	-0.295201	0.996	0.999	2.34116e-75	mt-Atp6				B1ff
9.36632e-43	-0.205523	0.982	0.989	2.56262e-38	mt-Co1				B1ff
2.84044e-39	-0.170069	0.983	0.989	7.77144e-35	mt-Co1				B1ff
1.29957e-81	-0.323113	0.981	0.994	3.55562e-77	mt-Co2				B1ff
4.88981e-58	-0.269677	0.986	0.994	1.33785e-53	mt-Co2				B1ff
1.62023e-97	-0.342916	0.997	0.999	4.43294e-93	mt-Co3				B1ff
8.64996e-72	-0.291281	0.997	0.999	2.36663e-67	mt-Co3				B1ff
2.80913e-55	-0.260546	0.961	0.98	7.68577e-51	mt-Cytb				B1ff
3.68383e-41	-0.200114	0.971	0.98	1.0079e-36	mt-Cytb				B1ff
5.72306e-72	-0.298903	0.96	0.972	1.56583e-67	mt-Nd1				B1ff
7.76651e-63	-0.2649	0.959	0.972	2.12492e-58	mt-Nd1				B1ff
2.31675e-29	-0.158281	0.915	0.939	6.33862e-25	mt-Nd2				B1ff
1.53695e-32	-0.179621	0.916	0.939	4.2051e-28	mt-Nd2				B1ff
3.95655e-43	-0.284523	0.699	0.769	1.08251e-38	mt-Nd3				B1ff
3.69004e-64	-0.321551	0.651	0.769	1.0096e-59	mt-Nd3				B1ff
8.32874e-71	-0.296252	0.956	0.974	2.27874e-66	mt-Nd4				B1ff
5.32466e-60	-0.261265	0.953	0.974	1.45683e-55	mt-Nd4				B1ff
7.07071e-17	-0.154075	0.2	0.263	1.93455e-12	mt-Nd4l				B1ff
2.86116e-32	-0.19507	0.176	0.263	7.82814e-28	mt-Nd4l				B1ff
2.78835e-09	-0.0698541	0.426	0.477	7.62892e-05	mt-Nd5				B1ff
5.4826e-16	-0.134456	0.115	0.167	1.50004e-11	mt-Nd6				B1ff
1.83378e-14	-0.10403	0.119	0.167	5.01723e-10	mt-Nd6				B1ff
2.74602e-16	-0.115745	0.11	0.16	7.51311e-12	Mt1	metallothionein 1			B1ff
6.65919e-11	0.0887178	0.212	0.16	1.82195e-06	Mt1	metallothionein 1			B1KOAppki
9.67408e-11	0.118733	0.577	0.506	2.64683e-06	Mta3	metastasis associated 3			B1KOAppki
7.13317e-19	0.0585353	0.174	0.112	1.95164e-14	Mthfd2	methylenetetrahydrofolate dehydrogenase (NAD+ dependent), methenyltetrahydrofolate cyclohydrolase			B1KOAppki
1.08729e-23	0.191135	0.444	0.345	2.97484e-19	Mtmr2	myotubularin related protein 2			B1KOAppki
3.07048e-07	0.0714481	0.487	0.426	0.00840082	Mtss1	MTSS I-BAR domain containing 1			B1KOAppki
6.11808e-08	0.0578851	0.333	0.279	0.00167391	Mtus1	mitochondrial tumor suppressor 1			B1KOAppki
1.89093e-15	-0.169273	0.563	0.605	5.17358e-11	Mtus2	microtubule associated tumor suppressor candidate 2			B1ff
5.10714e-07	0.0583191	0.587	0.522	0.0139731	Mvb12b	multivesicular body subunit 12B			B1KOAppki
5.4985e-10	0.0503067	0.278	0.22	1.50439e-05	Mxd4	Max dimerization protein 4			B1KOAppki
1.06614e-06	-0.133737	0.46	0.48	0.0291696	Myh10	myosin, heavy polypeptide 10, non-muscle			B1ff
9.3893e-19	0.112499	0.228	0.158	2.56891e-14	Myh14	myosin, heavy polypeptide 14			B1KOAppki
4.22304e-08	0.0524857	0.359	0.302	0.00115542	Myh9	myosin, heavy polypeptide 9, non-muscle			B1KOAppki
2.47927e-08	0.0683691	0.357	0.3	0.000678328	Myl12b	myosin, light chain 12B, regulatory			B1KOAppki
3.69105e-37	-0.378241	0.426	0.514	1.00987e-32	Myo16	myosin XVI			B1ff
8.69263e-30	-0.322727	0.439	0.514	2.3783e-25	Myo16	myosin XVI			B1ff
5.08947e-23	0.198542	0.685	0.594	1.39248e-18	Myo18a	myosin XVIIIA			B1KOAppki
7.79914e-23	0.23106	0.637	0.552	2.13384e-18	Myo1d	myosin ID			B1KOAppki
2.94164e-55	0.308202	0.418	0.288	8.04833e-51	Myo1e	myosin IE			Appiki
3.15382e-08	0.0593675	0.345	0.288	0.000862886	Myo1e	myosin IE			B1KOAppki
1.77734e-09	-0.124474	0.743	0.753	4.86282e-05	Myo5a	myosin VA			B1ff
2.0248e-21	0.209973	0.757	0.676	5.53985e-17	Myo6	myosin VI			B1KOAppki
6.83487e-09	-0.0868899	0.824	0.836	0.000187002	Myo9a	myosin IXa			B1ff
4.10619e-31	0.179831	0.301	0.2	1.12345e-26	Myrf	myelin regulatory factor			B1KOAppki
1.15772e-06	0.0799	0.614	0.552	0.0316751	Mysm1	myb-like, SWIRM and MPN domains 1			B1KOAppki
8.44628e-17	-0.157578	0.758	0.814	2.3109e-12	Myt1l	myelin transcription factor 1-like			B1ff
2.79841e-12	-0.138946	0.734	0.753	7.65645e-08	Nalcn	sodium leak channel, non-selective			B1ff
4.94287e-12	0.0734481	0.325	0.26	1.35237e-07	Napepld	N-acyl phosphatidylethanolamine phospholipase D			B1KOAppki
6.85721e-07	0.0691979	0.377	0.325	0.0187613	Narf	nuclear prelamin A recognition factor			B1KOAppki
3.65264e-17	0.0757317	0.343	0.261	9.99364e-13	Nars				B1KOAppki
1.45899e-06	-0.0895506	0.849	0.857	0.0399179	Nav2	neuron navigator 2			B1ff
2.30939e-10	-0.114981	0.849	0.884	6.31848e-06	Nav3	neuron navigator 3			B1ff
1.09271e-26	0.217842	0.771	0.69	2.98964e-22	Nbas	neuroblastoma amplified sequence			B1KOAppki
2.85266e-21	-0.122132	0.937	0.948	7.80489e-17	Nbea	neurobeachin			B1ff
5.0906e-09	0.146848	0.693	0.669	0.000139279	Ncald	neurocalcin delta			Appiki
1.0173e-08	0.0927736	0.966	0.957	0.000278333	Ncam1	neural cell adhesion molecule 1			Appiki
7.54317e-21	0.182788	0.977	0.957	2.06381e-16	Ncam1	neural cell adhesion molecule 1			B1KOAppki
1.25009e-21	0.16467	0.955	0.935	3.42024e-17	Ncam2	neural cell adhesion molecule 2			Appiki
2.95162e-13	0.075003	0.121	0.078	8.07562e-09	Nde1	nudE neurodevelopment protein 1			B1KOAppki
1.87512e-07	0.0978162	0.84	0.798	0.00513032	Ndfip1	Nedd4 family interacting protein 1			B1KOAppki
1.08273e-29	0.166613	0.29	0.193	2.96234e-25	Ndrg1	N-myc downstream regulated gene 1			B1KOAppki
1.18616e-11	-0.167083	0.473	0.516	3.24533e-07	Ndufa4	Ndufa4, mitochondrial complex associated			B1ff
1.09369e-17	-0.173356	0.451	0.516	2.99235e-13	Ndufa4	Ndufa4, mitochondrial complex associated			B1ff
1.9527e-07	0.0576436	0.313	0.26	0.00534257	Ndufb1-ps				B1KOAppki
4.73521e-12	0.0666941	0.191	0.138	1.29555e-07	Ndufs7	NADH:ubiquinone oxidoreductase core subunit S7			B1KOAppki
1.28665e-32	0.356474	0.61	0.514	3.52028e-28	Neat1	nuclear paraspeckle assembly transcript 1 (non-protein coding)			Appiki
1.0482e-83	0.507605	0.685	0.514	2.86786e-79	Neat1	nuclear paraspeckle assembly transcript 1 (non-protein coding)			B1KOAppki
1.95948e-09	-0.109032	0.385	0.436	5.36115e-05	Necab1	N-terminal EF-hand calcium binding protein 1			B1ff
5.68359e-07	-0.104562	0.299	0.336	0.0155503	Nectin3	nectin cell adhesion molecule 3			B1ff
8.79427e-24	-0.192354	0.747	0.793	2.40611e-19	Nedd4l	neural precursor cell expressed, developmentally down-regulated gene 4-like			B1ff
2.38743e-56	-0.282588	0.878	0.917	6.53202e-52	Negr1	neuronal growth regulator 1			B1ff
3.79212e-09	-0.0849929	0.912	0.917	0.000103752	Negr1	neuronal growth regulator 1			B1ff
1.8275e-12	0.0893998	0.409	0.336	5.00005e-08	Nek7	NIMA (never in mitosis gene a)-related expressed kinase 7			B1KOAppki
7.33e-10	-0.0858889	0.428	0.489	2.00549e-05	Nell1	NEL-like 1			B1ff
3.44808e-07	-0.103226	0.631	0.666	0.00943395	Neto1	neuropilin (NRP) and tolloid (TLL)-like 1			B1ff
1.51055e-06	-0.118671	0.45	0.475	0.0413287	Nexmif	neurite extension and migration factor			B1ff
4.08855e-11	0.0910367	0.849	0.798	1.11863e-06	Nfasc	neurofascin			B1KOAppki
6.57512e-08	0.0542369	0.468	0.402	0.00179895	Nfatc3	nuclear factor of activated T cells, cytoplasmic, calcineurin dependent 3			B1KOAppki
8.31722e-24	0.150452	0.302	0.215	2.27559e-19	Nfe2l3	nuclear factor, erythroid derived 2, like 3			B1KOAppki
4.35706e-10	0.159723	0.824	0.794	1.19209e-05	Nfia	nuclear factor I/A			Appiki
3.80819e-21	0.223898	0.851	0.794	1.04192e-16	Nfia	nuclear factor I/A			B1KOAppki
9.39504e-10	0.135005	0.763	0.739	2.57048e-05	Nfib	nuclear factor I/B			Appiki
4.16005e-09	0.122483	0.768	0.739	0.000113819	Nfib	nuclear factor I/B			B1KOAppki
2.12407e-21	0.195277	0.628	0.533	5.81145e-17	Nfix	nuclear factor I/X			B1KOAppki
7.61229e-10	0.0717298	0.367	0.301	2.08272e-05	Nfs1	nitrogen fixation gene 1 (S. cerevisiae)			B1KOAppki
4.12663e-26	0.279459	0.457	0.367	1.12905e-21	Ninj2	ninjurin 2			Appiki
8.23676e-74	0.47581	0.536	0.367	2.25358e-69	Ninj2	ninjurin 2			B1KOAppki
3.93651e-10	0.100718	0.536	0.466	1.07703e-05	Nipa1	non imprinted in Prader-Willi/Angelman syndrome 1 homolog (human)			B1KOAppki
3.12701e-09	0.0727123	0.125	0.089	8.5555e-05	Nipal4	NIPA-like domain containing 4			B1KOAppki
1.41051e-07	0.0604608	0.443	0.38	0.00385915	Nipsnap2	nipsnap homolog 2			B1KOAppki
2.17703e-12	0.109514	0.609	0.531	5.95637e-08	Nisch	nischarin			B1KOAppki
7.18874e-10	0.0689227	0.307	0.247	1.96684e-05	Nit1	nitrilase 1			B1KOAppki
6.34246e-35	0.265086	0.457	0.336	1.7353e-30	Nkain1	Na+/K+ transporting ATPase interacting 1			B1KOAppki
3.4441e-17	0.138696	0.991	0.989	9.42305e-13	Nkain2	Na+/K+ transporting ATPase interacting 2			Appiki
5.8441e-15	0.148107	0.988	0.989	1.59895e-10	Nkain2	Na+/K+ transporting ATPase interacting 2			B1KOAppki
1.40857e-10	0.110707	0.818	0.799	3.85384e-06	Nktr	natural killer tumor recognition sequence			Appiki
1.49231e-10	0.0901671	0.187	0.14	4.08295e-06	Nkx2-2os	NK2 homeobox 2, opposite strand			B1KOAppki
4.32954e-15	0.0655886	0.105	0.063	1.18456e-10	Nkx6-2	NK6 homeobox 2			B1KOAppki
1.96386e-19	-0.145514	0.944	0.96	5.37311e-15	Nlgn1	neuroligin 1			B1ff
4.86846e-10	-0.190571	0.628	0.646	1.33201e-05	Nmnat2	nicotinamide nucleotide adenylyltransferase 2			B1ff
7.20285e-11	0.0761201	0.42	0.348	1.9707e-06	Nmt1	N-myristoyltransferase 1			B1KOAppki
6.17158e-07	-0.0654941	0.155	0.189	0.0168855	Noc3l	NOC3 like DNA replication regulator			B1ff
4.01558e-07	-0.0980272	0.705	0.735	0.0109866	Nol4	nucleolar protein 4			B1ff
5.06788e-09	-0.116667	0.554	0.594	0.000138657	Npas2	neuronal PAS domain protein 2			B1ff
5.89432e-07	0.0602692	0.381	0.325	0.0161269	Npdc1	neural proliferation, differentiation and control 1			B1KOAppki
4.23673e-12	-0.24385	0.278	0.343	1.15917e-07	Npsr1	neuropeptide S receptor 1			B1ff
7.65216e-08	-0.0790799	0.843	0.864	0.00209363	Nptn	neuroplastin			B1ff
8.32602e-11	0.0760538	0.34	0.274	2.278e-06	Nptx1	neuronal pentraxin 1			B1KOAppki
3.12311e-13	-0.104326	0.099	0.142	8.54482e-09	Nr4a3	nuclear receptor subfamily 4, group A, member 3			B1ff
8.76257e-21	0.167547	0.461	0.367	2.39744e-16	Nrbp2	nuclear receptor binding protein 2			B1KOAppki
9.65506e-09	-0.109493	0.788	0.826	0.000264162	Nrcam	neuronal cell adhesion molecule			B1ff
1.5686e-06	-0.132022	0.715	0.711	0.042917	Nrd1				B1ff
3.21932e-10	-0.133672	0.68	0.711	8.80806e-06	Nrd1				B1ff
7.63648e-12	0.0520157	0.119	0.078	2.08934e-07	Nrde2	nrde-2 necessary for RNA interference, domain containing			B1KOAppki
1.39277e-28	-0.243709	0.791	0.858	3.81062e-24	Nrg1	neuregulin 1			B1ff
7.01029e-09	-0.125002	0.613	0.649	0.000191801	Nrg2	neuregulin 2			B1ff
2.86842e-08	0.109801	0.923	0.9	0.000784801	Nrg3	neuregulin 3			Appiki
4.22408e-10	-0.116435	0.853	0.9	1.15571e-05	Nrg3	neuregulin 3			B1ff
1.0903e-06	0.120648	0.44	0.405	0.0298306	Nrp1	neuropilin 1			Appiki
7.62681e-24	-0.163956	0.904	0.934	2.08669e-19	Nrxn1	neurexin I			B1ff
4.81829e-50	-0.30294	0.866	0.928	1.31829e-45	Nrxn3	neurexin III			B1ff
2.56794e-15	0.0884143	0.408	0.321	7.02587e-11	Nsmf	NMDA receptor synaptonuclear signaling and neuronal migration factor			B1KOAppki
1.87574e-10	0.0837278	0.433	0.361	5.13202e-06	Ntan1	N-terminal Asn amidase			B1KOAppki
5.28549e-15	-0.138422	0.792	0.848	1.44611e-10	Ntm	neurotrimin			B1ff
3.29173e-22	-0.285587	0.781	0.822	9.00616e-18	Ntrk2	neurotrophic tyrosine kinase, receptor, type 2			B1ff
9.65592e-09	-0.204324	0.813	0.822	0.000264186	Ntrk2	neurotrophic tyrosine kinase, receptor, type 2			B1ff
1.51592e-09	0.0693595	0.39	0.323	4.14756e-05	Nucks1	nuclear casein kinase and cyclin-dependent kinase substrate 1			B1KOAppki
4.27643e-08	0.0883597	0.632	0.569	0.00117003	Nudcd3	NudC domain containing 3			B1KOAppki
3.52254e-07	-0.121788	0.574	0.592	0.00963768	Nup93	nucleoporin 93			B1ff
5.15635e-12	0.115345	0.33	0.263	1.41078e-07	Nxpe3	neurexophilin and PC-esterase domain family, member 3			B1KOAppki
2.15635e-12	-0.0890021	0.308	0.382	5.89977e-08	Nxph1	neurexophilin 1			B1ff
2.19815e-23	-0.227955	0.558	0.617	6.01413e-19	Nyap2	neuronal tyrosine-phophorylated phosphoinositide 3-kinase adaptor 2			B1ff
3.39315e-07	0.053959	0.266	0.217	0.00928366	Oaz2	ornithine decarboxylase antizyme 2			B1KOAppki
1.71431e-07	-0.0823578	0.891	0.895	0.00469035	Ogt	O-linked N-acetylglucosamine (GlcNAc) transferase (UDP-N-acetylglucosamine:polypeptide-N-acetylglucosaminyl transferase)			B1ff
8.72962e-07	0.0965172	0.254	0.216	0.0238842	Olfml1	olfactomedin-like 1			Appiki
2.97288e-27	0.164265	0.312	0.216	8.1338e-23	Olfml1	olfactomedin-like 1			B1KOAppki
5.25596e-14	0.114561	0.192	0.141	1.43803e-09	Olig1	oligodendrocyte transcription factor 1			Appiki
3.19493e-08	0.070216	0.182	0.141	0.000874132	Olig1	oligodendrocyte transcription factor 1			B1KOAppki
4.87322e-07	0.0822298	0.105	0.079	0.0133331	Olig2	oligodendrocyte transcription factor 2			Appiki
1.21311e-13	0.0915171	0.265	0.207	3.31907e-09	Onecut2	one cut domain, family member 2			Appiki
1.28686e-25	0.107507	0.299	0.207	3.52084e-21	Onecut2	one cut domain, family member 2			B1KOAppki
3.7027e-43	0.321384	0.404	0.277	1.01306e-38	Opalin	oligodendrocytic myelin paranodal and inner loop protein			B1KOAppki
8.86286e-12	0.0639597	0.168	0.12	2.42488e-07	Ormdl2	ORM1-like 2 (S. cerevisiae)			B1KOAppki
4.05882e-16	0.157451	0.708	0.638	1.11049e-11	Osbpl1a	oxysterol binding protein-like 1A			B1KOAppki
3.24208e-19	0.125489	0.241	0.169	8.87032e-15	Osbpl7	oxysterol binding protein-like 7			B1KOAppki
1.95321e-09	-0.108563	0.696	0.722	5.344e-05	Osbpl8	oxysterol binding protein-like 8			B1ff
2.879e-09	0.0792406	0.863	0.86	7.87695e-05	Otud7a	OTU domain containing 7A			Appiki
6.3696e-23	0.18335	0.695	0.6	1.74272e-18	Otud7b	OTU domain containing 7B			B1KOAppki
2.87048e-10	0.12188	0.62	0.544	7.85363e-06	Otulin	OTU deubiquitinase with linear linkage specificity			B1KOAppki
1.85689e-09	-0.108769	0.675	0.688	5.08044e-05	Oxct1	3-oxoacid CoA transferase 1			B1ff
1.04964e-10	0.0684259	0.265	0.208	2.87181e-06	P2rx4	purinergic receptor P2X, ligand-gated ion channel 4			B1KOAppki
5.68878e-14	0.0899144	0.221	0.162	1.55645e-09	P2rx7	purinergic receptor P2X, ligand-gated ion channel, 7			B1KOAppki
1.17404e-06	-0.0815777	0.343	0.379	0.0321216	P2ry12	purinergic receptor P2Y, G-protein coupled 12			B1ff
5.73318e-39	-0.296678	0.528	0.598	1.5686e-34	P2ry14	purinergic receptor P2Y, G-protein coupled, 14			B1ff
2.11162e-43	-0.285251	0.516	0.598	5.77739e-39	P2ry14	purinergic receptor P2Y, G-protein coupled, 14			B1ff
2.0423e-13	0.0969436	0.596	0.518	5.58774e-09	Pabpn1	poly(A) binding protein, nuclear 1			B1KOAppki
3.20097e-35	0.33062	0.851	0.788	8.75784e-31	Pacrg	PARK2 co-regulated			B1KOAppki
4.26333e-15	0.145471	0.57	0.49	1.16645e-10	Pacs2	phosphofurin acidic cluster sorting protein 2			B1KOAppki
7.18725e-19	0.195241	0.825	0.755	1.96643e-14	Pak1	p21 (RAC1) activated kinase 1			B1KOAppki
1.11917e-07	0.0580535	0.515	0.453	0.00306206	Pak2	p21 (RAC1) activated kinase 2			B1KOAppki
1.61772e-06	-0.111702	0.701	0.72	0.0442608	Pak3	p21 (RAC1) activated kinase 3			B1ff
8.24223e-09	0.133208	0.561	0.5	0.000225507	Pakap.1				B1KOAppki
4.44525e-07	0.0975904	0.76	0.737	0.0121622	Pam	peptidylglycine alpha-amidating monooxygenase			Appiki
8.67184e-09	0.0680644	0.349	0.288	0.000237262	Parl	presenilin associated, rhomboid-like			B1KOAppki
1.49399e-10	0.0622638	0.176	0.13	4.08756e-06	Paxx	non-homologous end joining factor			B1KOAppki
7.50126e-39	-0.289705	0.817	0.863	2.05235e-34	Pbx1	pre B cell leukemia homeobox 1			B1ff
2.00686e-09	-0.138674	0.849	0.863	5.49077e-05	Pbx1	pre B cell leukemia homeobox 1			B1ff
3.72239e-31	-0.493165	0.505	0.575	1.01845e-26	Pbx3	pre B cell leukemia homeobox 3			B1ff
1.74413e-18	-0.306544	0.523	0.575	4.77195e-14	Pbx3	pre B cell leukemia homeobox 3			B1ff
2.20624e-13	-0.31678	0.437	0.462	6.03628e-09	Pcbp3	poly(rC) binding protein 3			B1ff
5.27078e-24	-0.342622	0.403	0.462	1.44209e-19	Pcbp3	poly(rC) binding protein 3			B1ff
6.06091e-10	0.0803742	0.364	0.297	1.65827e-05	Pcbp4	poly(rC) binding protein 4			B1KOAppki
1.49157e-06	-0.118893	0.564	0.574	0.0408095	Pcdh10	protocadherin 10			B1ff
2.47209e-08	-0.138666	0.603	0.624	0.000676363	Pcdh11x	protocadherin 11 X-linked			B1ff
1.34608e-10	-0.176276	0.697	0.721	3.68288e-06	Pcdh15	protocadherin 15			B1ff
1.17538e-09	-0.0812849	0.791	0.842	3.21583e-05	Pcdh7	protocadherin 7			B1ff
2.59213e-16	0.125058	0.999	0.999	7.09208e-12	Pcdh9	protocadherin 9			Appiki
2.40999e-08	0.0793913	0.997	0.999	0.000659372	Pcdh9	protocadherin 9			B1KOAppki
5.34322e-08	0.0540136	0.195	0.153	0.0014619	Pcif1	phosphorylated CTD interacting factor 1			B1KOAppki
4.80455e-08	-0.0953175	0.743	0.75	0.00131453	Pcm1	pericentriolar material 1			B1ff
5.05875e-12	0.0791368	0.212	0.157	1.38407e-07	Pcolce2	procollagen C-endopeptidase enhancer 2			B1KOAppki
4.02522e-10	-0.163672	0.468	0.504	1.1013e-05	Pcp4	Purkinje cell protein 4			B1ff
3.56218e-16	-0.148824	0.436	0.504	9.74614e-12	Pcp4	Purkinje cell protein 4			B1ff
3.35422e-13	-0.135572	0.229	0.278	9.17715e-09	Pcsk2os2	proprotein convertase subtilisin/kexin type 2, opposite strand 2			B1ff
9.03582e-10	-0.096779	0.235	0.278	2.4722e-05	Pcsk2os2	proprotein convertase subtilisin/kexin type 2, opposite strand 2			B1ff
4.16546e-24	0.164673	0.284	0.197	1.13967e-19	Pcsk6	proprotein convertase subtilisin/kexin type 6			B1KOAppki
1.79231e-11	0.076426	0.342	0.276	4.90377e-07	Pcyt1b	phosphate cytidylyltransferase 1, choline, beta isoform			B1KOAppki
5.32548e-10	-0.140904	0.507	0.554	1.45705e-05	Pdcd4	programmed cell death 4			B1ff
1.82675e-09	-0.134359	0.779	0.825	4.998e-05	Pde10a	phosphodiesterase 10A			B1ff
4.25496e-11	0.226074	0.653	0.626	1.16416e-06	Pde1a	phosphodiesterase 1A, calmodulin-dependent			Appiki
5.13241e-09	-0.0967	0.565	0.626	0.000140423	Pde1a	phosphodiesterase 1A, calmodulin-dependent			B1ff
7.32514e-08	-0.129091	0.526	0.547	0.00200416	Pde4a	phosphodiesterase 4A, cAMP specific			B1ff
7.75901e-16	0.209828	0.975	0.975	2.12287e-11	Pde4b	phosphodiesterase 4B, cAMP specific			Appiki
1.24467e-40	0.367919	0.981	0.975	3.40542e-36	Pde4b	phosphodiesterase 4B, cAMP specific			B1KOAppki
2.51867e-16	0.225821	0.531	0.466	6.89109e-12	Pde8a	phosphodiesterase 8A			Appiki
2.69774e-63	0.446893	0.616	0.466	7.38102e-59	Pde8a	phosphodiesterase 8A			B1KOAppki
6.77734e-10	-0.133556	0.685	0.718	1.85428e-05	Pde8b	phosphodiesterase 8B			B1ff
4.52095e-13	0.0691164	0.121	0.082	1.23693e-08	Pdgfb	platelet derived growth factor, B polypeptide			Appiki
6.90761e-31	0.0731989	0.155	0.082	1.88992e-26	Pdgfb	platelet derived growth factor, B polypeptide			B1KOAppki
3.76412e-09	0.0509074	0.288	0.233	0.000102986	Pdhb	pyruvate dehydrogenase (lipoamide) beta			B1KOAppki
1.29134e-09	0.0959156	0.404	0.352	3.5331e-05	Pdia6	protein disulfide isomerase associated 6			Appiki
1.30054e-10	0.0605151	0.126	0.087	3.55828e-06	Pdk4	pyruvate dehydrogenase kinase, isoenzyme 4			B1KOAppki
2.37045e-07	0.071091	0.307	0.258	0.00648554	Pdlim5	PDZ and LIM domain 5			B1KOAppki
1.66421e-08	-0.153111	0.392	0.441	0.000455329	Pdzrn3	PDZ domain containing RING finger 3			B1ff
1.04978e-11	0.0971856	0.45	0.376	2.8722e-07	Pebp1	phosphatidylethanolamine binding protein 1			B1KOAppki
2.08211e-11	-0.147558	0.565	0.592	5.69666e-07	Peg3	paternally expressed 3			B1ff
9.37135e-24	0.247999	0.899	0.881	2.564e-19	Pex5l	peroxisomal biogenesis factor 5-like			Appiki
4.13811e-23	0.268201	0.909	0.881	1.13219e-18	Pex5l	peroxisomal biogenesis factor 5-like			B1KOAppki
8.00819e-07	-0.120279	0.431	0.453	0.0219104	Pgap1	post-GPI attachment to proteins 1			B1ff
1.98511e-07	0.0620082	0.404	0.346	0.00543127	Pgap2	post-GPI attachment to proteins 2			B1KOAppki
2.18336e-07	0.064238	0.326	0.272	0.00597367	Pgrmc1	progesterone receptor membrane component 1			B1KOAppki
1.17236e-09	-0.114179	0.935	0.937	3.20759e-05	Phactr1	phosphatase and actin regulator 1			B1ff
6.77787e-15	0.101346	0.305	0.235	1.85442e-10	Phactr4	phosphatase and actin regulator 4			B1KOAppki
4.78021e-13	0.0673736	0.123	0.08	1.30787e-08	Phgdh	3-phosphoglycerate dehydrogenase			B1KOAppki
2.38518e-54	0.351328	0.668	0.518	6.52585e-50	Phldb1	pleckstrin homology like domain, family B, member 1			B1KOAppki
2.33138e-15	0.0705533	0.119	0.073	6.37866e-11	Phldb2	pleckstrin homology like domain, family B, member 2			B1KOAppki
5.19639e-12	0.155392	0.929	0.917	1.42173e-07	Phlpp1	PH domain and leucine rich repeat protein phosphatase 1			Appiki
3.31868e-47	0.349001	0.953	0.917	9.0799e-43	Phlpp1	PH domain and leucine rich repeat protein phosphatase 1			B1KOAppki
7.92346e-09	-0.105283	0.691	0.704	0.000216786	Pias2	protein inhibitor of activated STAT 2			B1ff
1.76483e-09	0.0517997	0.177	0.134	4.82858e-05	Pias4	protein inhibitor of activated STAT 4			B1KOAppki
4.77693e-07	0.0577383	0.256	0.211	0.0130697	Pick1	protein interacting with C kinase 1			B1KOAppki
3.57374e-18	0.0825093	0.194	0.13	9.77775e-14	Piga	phosphatidylinositol glycan anchor biosynthesis, class A			B1KOAppki
2.26355e-13	0.0614649	0.19	0.135	6.19307e-09	Pigq	phosphatidylinositol glycan anchor biosynthesis, class Q			B1KOAppki
5.16421e-22	0.139026	0.189	0.12	1.41293e-17	Pigz	phosphatidylinositol glycan anchor biosynthesis, class Z			B1KOAppki
1.67519e-22	0.226823	0.588	0.491	4.58333e-18	Pik3c2b	phosphatidylinositol-4-phosphate 3-kinase catalytic subunit type 2 beta			B1KOAppki
1.44398e-08	0.0646173	0.236	0.188	0.000395073	Pik3ip1	phosphoinositide-3-kinase interacting protein 1			B1KOAppki
1.52825e-16	0.183518	0.684	0.602	4.18128e-12	Pik3r1	phosphoinositide-3-kinase regulatory subunit 1			B1KOAppki
4.84901e-16	0.120591	0.208	0.146	1.32669e-11	Pim3	proviral integration site 3			B1KOAppki
1.87219e-08	0.0677296	0.191	0.148	0.000512232	Pink1	PTEN induced putative kinase 1			B1KOAppki
4.91401e-15	0.180362	0.783	0.726	1.34447e-10	Pip4k2a	phosphatidylinositol-5-phosphate 4-kinase, type II, alpha			B1KOAppki
3.3306e-09	0.0911931	0.83	0.79	9.11252e-05	Pkp4	plakophilin 4			B1KOAppki
1.53475e-14	-0.1629	0.236	0.29	4.19907e-10	Pla2g3	phospholipase A2, group III			B1ff
5.96139e-22	0.131416	0.3	0.216	1.63104e-17	Plaat3	phospholipase A and acyltransferase 3			B1KOAppki
1.63464e-06	-0.0656623	0.133	0.164	0.0447238	Plat	plasminogen activator, tissue			B1ff
1.33978e-40	-0.236935	0.827	0.884	3.66564e-36	Plcb1	phospholipase C, beta 1			B1ff
1.254e-09	-0.0928387	0.878	0.884	3.43093e-05	Plcb1	phospholipase C, beta 1			B1ff
1.40634e-12	0.196579	0.934	0.923	3.84774e-08	Plcl1	phospholipase C-like 1			Appiki
4.55777e-61	0.480344	0.959	0.923	1.247e-56	Plcl1	phospholipase C-like 1			B1KOAppki
2.42155e-11	-0.132088	0.65	0.688	6.62535e-07	Plcl2	phospholipase C-like 2			B1ff
4.16098e-15	0.141989	0.361	0.286	1.13845e-10	Pld1	phospholipase D1			B1KOAppki
9.66802e-17	-0.141883	0.811	0.837	2.64517e-12	Plekha5	pleckstrin homology domain containing, family A member 5			B1ff
4.48913e-19	0.0985725	0.149	0.093	1.22823e-14	Plekhb1	pleckstrin homology domain containing, family B (evectins) member 1			B1KOAppki
1.54702e-13	0.165771	0.548	0.484	4.23264e-09	Plekhg1	pleckstrin homology domain containing, family G (with RhoGef domain) member 1			Appiki
2.20181e-42	0.291273	0.617	0.484	6.02416e-38	Plekhg1	pleckstrin homology domain containing, family G (with RhoGef domain) member 1			B1KOAppki
5.51211e-25	0.160734	0.3	0.209	1.50811e-20	Plekhg3	pleckstrin homology domain containing, family G (with RhoGef domain) member 3			B1KOAppki
1.685e-06	0.140073	0.436	0.397	0.0461016	Plekhh1	pleckstrin homology domain containing, family H (with MyTH4 domain) member 1			Appiki
1.63528e-42	0.310062	0.531	0.397	4.47413e-38	Plekhh1	pleckstrin homology domain containing, family H (with MyTH4 domain) member 1			B1KOAppki
8.70496e-09	0.116847	0.397	0.348	0.000238168	Plekhh2	pleckstrin homology domain containing, family H (with MyTH4 domain) member 2			Appiki
8.46857e-09	0.0826453	0.49	0.425	0.0002317	Plekhm2	pleckstrin homology domain containing, family M (with RUN domain) member 2			B1KOAppki
1.05129e-24	0.150868	0.264	0.178	2.87632e-20	Pllp	plasma membrane proteolipid			B1KOAppki
2.89658e-15	0.0914005	0.182	0.125	7.92505e-11	Plod1	procollagen-lysine, 2-oxoglutarate 5-dioxygenase 1			B1KOAppki
1.08727e-50	0.417211	0.891	0.831	2.97477e-46	Plp1	proteolipid protein (myelin) 1			B1KOAppki
1.04254e-17	-0.197394	0.453	0.515	2.85238e-13	Plppr1	phospholipid phosphatase related 1			B1ff
5.97713e-08	-0.0951497	0.471	0.515	0.00163534	Plppr1	phospholipid phosphatase related 1			B1ff
3.62007e-39	0.277539	0.553	0.433	9.9045e-35	Pls1	plastin 1 (I-isoform)			B1KOAppki
1.61208e-13	0.174268	0.853	0.819	4.41066e-09	Plxdc2	plexin domain containing 2			Appiki
5.46695e-24	0.259948	0.874	0.819	1.49576e-19	Plxdc2	plexin domain containing 2			B1KOAppki
8.07644e-24	0.160213	0.28	0.194	2.20971e-19	Plxnb3	plexin B3			B1KOAppki
2.12434e-07	0.0509675	0.149	0.113	0.0058122	Pmm1	phosphomannomutase 1			B1KOAppki
1.09369e-17	0.0733621	0.115	0.067	2.99233e-13	Pmp22	peripheral myelin protein 22			B1KOAppki
4.01575e-20	0.0845722	0.14	0.083	1.09871e-15	Polr2e	polymerase (RNA) II (DNA directed) polypeptide E			B1KOAppki
8.97721e-07	0.0555097	0.254	0.21	0.0245617	Pomgnt1	protein O-linked mannose beta 1,2-N-acetylglucosaminyltransferase			B1KOAppki
1.89807e-07	0.0765932	0.315	0.265	0.00519312	Pot1b	protection of telomeres 1B			B1KOAppki
7.66112e-10	0.0681701	0.147	0.105	2.09608e-05	Pou3f1	POU domain, class 3, transcription factor 1			B1KOAppki
2.42063e-08	0.0688208	0.282	0.231	0.000662284	Ppard	peroxisome proliferator activator receptor delta			B1KOAppki
5.91465e-40	-0.266465	0.792	0.849	1.61825e-35	Ppfia2	protein tyrosine phosphatase, receptor type, f polypeptide (PTPRF), interacting protein (liprin), alpha 2			B1ff
5.99838e-09	-0.166142	0.234	0.279	0.000164116	Ppfibp1	PTPRF interacting protein, binding protein 1 (liprin beta 1)			B1ff
1.25917e-10	0.141785	0.362	0.307	3.44508e-06	Ppfibp2	PTPRF interacting protein, binding protein 2 (liprin beta 2)			Appiki
3.65059e-38	0.2471	0.433	0.307	9.988e-34	Ppfibp2	PTPRF interacting protein, binding protein 2 (liprin beta 2)			B1KOAppki
5.69695e-12	-0.139786	0.453	0.504	1.55868e-07	Ppia	peptidylprolyl isomerase A			B1ff
2.67403e-21	-0.24733	0.693	0.74	7.31614e-17	Ppm1e	protein phosphatase 1E (PP2C domain containing)			B1ff
9.78922e-07	-0.151086	0.727	0.74	0.0267833	Ppm1e	protein phosphatase 1E (PP2C domain containing)			B1ff
1.71966e-17	-0.265866	0.653	0.666	4.705e-13	Ppm1l	protein phosphatase 1 (formerly 2C)-like			B1ff
2.4386e-11	-0.191929	0.647	0.666	6.67201e-07	Ppm1l	protein phosphatase 1 (formerly 2C)-like			B1ff
2.77434e-09	-0.129485	0.395	0.444	7.59061e-05	Ppp1cc	protein phosphatase 1 catalytic subunit gamma			B1ff
7.9293e-19	0.134033	0.237	0.166	2.16946e-14	Ppp1r14a	protein phosphatase 1, regulatory inhibitor subunit 14A			B1KOAppki
2.93751e-43	0.335344	0.784	0.691	8.03703e-39	Ppp1r16b	protein phosphatase 1, regulatory subunit 16B			B1KOAppki
1.54673e-10	0.103435	0.602	0.528	4.23184e-06	Ppp1r21	protein phosphatase 1, regulatory subunit 21			B1KOAppki
7.03965e-08	-0.0922222	0.808	0.826	0.00192605	Ppp1r9a	protein phosphatase 1, regulatory subunit 9A			B1ff
7.74771e-08	0.0999253	0.76	0.708	0.00211977	Ppp2r2a	protein phosphatase 2, regulatory subunit B, alpha			B1KOAppki
5.84393e-18	-0.156617	0.757	0.808	1.5989e-13	Ppp2r2b	protein phosphatase 2, regulatory subunit B, beta			B1ff
6.7763e-14	0.139788	0.787	0.734	1.854e-09	Ppp2r3a	protein phosphatase 2, regulatory subunit B'', alpha			B1KOAppki
2.63444e-09	0.118562	0.317	0.261	7.20783e-05	Prag1	PEAK1 related kinase activating pseudokinase 1			B1KOAppki
6.73886e-16	0.112188	0.318	0.244	1.84375e-11	Prdm5	PR domain containing 5			B1KOAppki
6.4188e-11	0.154549	0.936	0.92	1.75618e-06	Prickle2	prickle planar cell polarity protein 2			B1KOAppki
2.59245e-17	0.0926814	0.225	0.157	7.09294e-13	Prima1	proline rich membrane anchor 1			B1KOAppki
4.37786e-14	-0.169132	0.415	0.463	1.19778e-09	Prkar2b	protein kinase, cAMP dependent regulatory, type II beta			B1ff
3.84244e-22	0.176578	0.354	0.262	1.05129e-17	Prkcq	protein kinase C, theta			B1KOAppki
2.23532e-12	0.0873564	0.292	0.228	6.11583e-08	Prkd3	protein kinase D3			B1KOAppki
3.44871e-32	-0.293409	0.706	0.78	9.43568e-28	Prkg1	protein kinase, cGMP-dependent, type I			B1ff
7.3673e-13	0.120557	0.564	0.481	2.01569e-08	Prnp	prion protein			B1KOAppki
1.07442e-21	0.160188	0.414	0.322	2.9396e-17	Prox1	prospero homeobox 1			B1KOAppki
7.31106e-09	0.0917148	0.145	0.11	0.000200031	Prox1os	prospero homeobox 1, opposite strand			Appiki
2.69717e-18	0.111042	0.169	0.11	7.37946e-14	Prox1os	prospero homeobox 1, opposite strand			B1KOAppki
3.9892e-28	-0.201974	0.684	0.729	1.09144e-23	Prpf4b	pre-mRNA processing factor 4B			B1ff
2.33482e-16	-0.199459	0.489	0.554	6.38806e-12	Prr16	proline rich 16			B1ff
2.00444e-22	0.295811	0.695	0.641	5.48414e-18	Prr5l	proline rich 5 like			Appiki
5.06151e-65	0.506201	0.754	0.641	1.38483e-60	Prr5l	proline rich 5 like			B1KOAppki
5.03124e-22	0.193428	0.312	0.228	1.37655e-17	Prrg1	proline rich Gla (G-carboxyglutamic acid) 1			B1KOAppki
6.23922e-23	0.141908	0.301	0.215	1.70705e-18	Prtg	protogenin			B1KOAppki
4.15535e-16	0.0831361	0.167	0.111	1.1369e-11	Psat1	phosphoserine aminotransferase 1			B1KOAppki
1.28391e-06	0.0576919	0.175	0.139	0.0351276	Psmc3	proteasome (prosome, macropain) 26S subunit, ATPase 3			B1KOAppki
2.86708e-11	-0.121222	0.762	0.764	7.84432e-07	Psme4	proteasome (prosome, macropain) activator subunit 4			B1ff
1.68164e-10	0.0565767	0.175	0.129	4.60097e-06	Psmg2	proteasome (prosome, macropain) assembly chaperone 2			B1KOAppki
1.45087e-07	0.0590795	0.336	0.282	0.00396958	Pstk	phosphoseryl-tRNA kinase			B1KOAppki
7.06189e-49	0.373807	0.556	0.414	1.93213e-44	Pstpip2	proline-serine-threonine phosphatase-interacting protein 2			B1KOAppki
5.38169e-08	0.0583517	0.304	0.249	0.00147243	Ptar1	protein prenyltransferase alpha subunit repeat containing 1			B1KOAppki
1.14982e-07	0.136882	0.5	0.468	0.00314589	Ptchd4	patched domain containing 4			Appiki
2.48237e-30	-0.291531	0.538	0.626	6.79176e-26	Ptgds	prostaglandin D2 synthase (brain)			B1ff
5.92931e-18	0.151796	0.903	0.898	1.62226e-13	Ptk2	PTK2 protein tyrosine kinase 2			Appiki
3.07762e-22	0.15133	0.922	0.898	8.42036e-18	Ptk2	PTK2 protein tyrosine kinase 2			B1KOAppki
4.63643e-12	0.168717	0.851	0.816	1.26853e-07	Ptn	pleiotrophin			B1KOAppki
1.03787e-10	0.0580592	0.219	0.166	2.83962e-06	Ptov1	prostate tumor over expressed gene 1			B1KOAppki
1.3283e-07	0.0612274	0.565	0.497	0.00363424	Ptpn11	protein tyrosine phosphatase, non-receptor type 11			B1KOAppki
1.12632e-09	0.0963775	0.761	0.697	3.0816e-05	Ptpra	protein tyrosine phosphatase receptor type A			B1KOAppki
1.23309e-06	-0.0704678	0.574	0.605	0.0337374	Ptprm	protein tyrosine phosphatase receptor type M			B1ff
8.90247e-12	-0.0788494	0.544	0.605	2.43571e-07	Ptprm	protein tyrosine phosphatase receptor type M			B1ff
1.79941e-24	-0.185353	0.732	0.799	4.92318e-20	Ptprn2	protein tyrosine phosphatase receptor type N polypeptide 2			B1ff
3.64479e-32	-0.341565	0.407	0.481	9.97215e-28	Ptpro	protein tyrosine phosphatase receptor type O			B1ff
3.61321e-32	-0.311874	0.397	0.481	9.88575e-28	Ptpro	protein tyrosine phosphatase receptor type O			B1ff
9.22501e-10	-0.155917	0.477	0.505	2.52396e-05	Ptprr	protein tyrosine phosphatase receptor type R			B1ff
4.07136e-07	-0.06865	0.668	0.723	0.0111392	Ptprt	protein tyrosine phosphatase receptor type T			B1ff
6.94943e-10	0.0797424	0.551	0.481	1.90136e-05	Pura	purine rich element binding protein A			B1KOAppki
2.77491e-09	0.125468	0.565	0.521	7.59215e-05	Pvt1	Pvt1 oncogene			Appiki
5.37315e-13	0.148523	0.596	0.521	1.47009e-08	Pvt1	Pvt1 oncogene			B1KOAppki
6.75487e-34	0.108769	0.194	0.109	1.84813e-29	Pwwp3a	PWWP domain containing 3A, DNA repair factor			B1KOAppki
1.38131e-11	0.0743277	0.183	0.134	3.77928e-07	Pxn	paxillin			B1KOAppki
7.09739e-22	0.199702	0.384	0.295	1.94185e-17	Qdpr	quinoid dihydropteridine reductase			B1KOAppki
8.48611e-37	0.285916	0.99	0.984	2.3218e-32	Qk				B1KOAppki
1.68143e-06	0.0659348	0.415	0.36	0.0460039	R3hcc1l	R3H domain and coiled-coil containing 1 like			B1KOAppki
2.10801e-25	-0.206006	0.89	0.913	5.76752e-21	R3hdm1	R3H domain containing 1			B1ff
1.29117e-06	0.0642912	0.381	0.326	0.0353265	Rab1a	RAB1A, member RAS oncogene family			B1KOAppki
8.9248e-36	0.299453	0.706	0.595	2.44183e-31	Rab31	RAB31, member RAS oncogene family			B1KOAppki
1.99729e-13	-0.188048	0.546	0.592	5.46458e-09	Rab3c	RAB3C, member RAS oncogene family			B1ff
2.08362e-11	0.145153	0.681	0.611	5.70078e-07	Rab40c	Rab40C, member RAS oncogene family			B1KOAppki
2.011e-13	0.0947596	0.433	0.355	5.50209e-09	Rab5b	RAB5B, member RAS oncogene family			B1KOAppki
1.5854e-09	0.0675375	0.624	0.554	4.33766e-05	Rabl6	RAB, member RAS oncogene family-like 6			B1KOAppki
3.45033e-11	0.100016	0.388	0.318	9.4401e-07	Rac1	Rac family small GTPase 1			B1KOAppki
1.65726e-08	0.122909	0.815	0.77	0.000453425	Ralgps1	Ral GEF with PH domain and SH3 binding motif 1			B1KOAppki
5.7298e-07	-0.0892006	0.47	0.506	0.0156767	Ralgps2	Ral GEF with PH domain and SH3 binding motif 2			B1ff
4.76375e-11	0.155395	0.846	0.822	1.30336e-06	Ralyl	RALY RNA binding protein-like			Appiki
1.67306e-09	-0.13104	0.434	0.464	4.57749e-05	Ranbp17	RAN binding protein 17			B1ff
3.85401e-13	-0.120508	0.409	0.464	1.05446e-08	Ranbp17	RAN binding protein 17			B1ff
6.37913e-08	0.0986947	0.645	0.585	0.00174533	Rap1a	RAS-related protein 1a			B1KOAppki
6.03742e-10	0.0877807	0.563	0.487	1.65184e-05	Rapgef1	Rap guanine nucleotide exchange factor (GEF) 1			B1KOAppki
1.13503e-07	0.0563578	0.203	0.161	0.00310545	Rapgef3	Rap guanine nucleotide exchange factor (GEF) 3			B1KOAppki
4.06231e-08	0.096912	0.452	0.408	0.00111145	Rapgef4os1	Rap guanine nucleotide exchange factor (GEF) 4, opposite strand 1			Appiki
3.23518e-14	-0.212008	0.374	0.443	8.85146e-10	Rarb	retinoic acid receptor, beta			B1ff
7.03967e-07	-0.106206	0.597	0.622	0.0192605	Rasgef1a	RasGEF domain family, member 1A			B1ff
7.02066e-10	-0.128149	0.597	0.641	1.92085e-05	Rasgef1b	RasGEF domain family, member 1B			B1ff
9.57378e-11	-0.152249	0.366	0.411	2.61939e-06	Rasgrf2	RAS protein-specific guanine nucleotide-releasing factor 2			B1ff
5.61698e-09	-0.0618403	0.138	0.176	0.000153681	Rasgrp2	RAS, guanyl releasing protein 2			B1ff
3.00291e-29	0.258575	0.374	0.282	8.21597e-25	Rasgrp3	RAS, guanyl releasing protein 3			Appiki
2.5078e-33	0.195838	0.397	0.282	6.86135e-29	Rasgrp3	RAS, guanyl releasing protein 3			B1KOAppki
3.52455e-32	0.194277	0.332	0.226	9.64317e-28	Rassf2	Ras association (RalGDS/AF-6) domain family member 2			B1KOAppki
5.93645e-22	0.0585712	0.104	0.053	1.62421e-17	Rbfa	ribosome binding factor A			B1KOAppki
1.37956e-24	-0.198787	0.857	0.914	3.77447e-20	Rbfox1	RNA binding protein, fox-1 homolog (C. elegans) 1			B1ff
2.4943e-25	-0.188789	0.765	0.802	6.8244e-21	Rbfox2	RNA binding protein, fox-1 homolog (C. elegans) 2			B1ff
1.97037e-11	0.0897155	0.536	0.458	5.39094e-07	Rbl2	RB transcriptional corepressor like 2			B1KOAppki
1.76171e-06	-0.0586058	0.192	0.225	0.0482004	Rbm17	RNA binding motif protein 17			B1ff
6.29726e-09	0.0742418	0.926	0.917	0.000172293	Rbm39	RNA binding motif protein 39			B1KOAppki
2.67791e-10	0.103772	0.562	0.489	7.32677e-06	Rbm4b	RNA binding motif protein 4B			B1KOAppki
9.62559e-11	-0.0924673	0.739	0.771	2.63356e-06	Rbm5	RNA binding motif protein 5			B1ff
9.89341e-07	-0.135631	0.482	0.508	0.0270684	Rbms1	RNA binding motif, single stranded interacting protein 1			B1ff
6.8489e-13	-0.180238	0.531	0.585	1.87386e-08	Rbms3	RNA binding motif, single stranded interacting protein			B1ff
1.5616e-17	0.149869	0.527	0.437	4.27255e-13	Rcbtb1	regulator of chromosome condensation (RCC1) and BTB (POZ) domain containing protein 1			B1KOAppki
3.50865e-12	0.123395	0.493	0.418	9.59967e-08	Reep3	receptor accessory protein 3			B1KOAppki
1.88149e-17	0.136426	0.537	0.44	5.14776e-13	Reep5	receptor accessory protein 5			B1KOAppki
3.99482e-07	0.0565326	0.189	0.15	0.0109298	Rell1	RELT-like 1			B1KOAppki
2.4077e-11	0.0623854	0.229	0.173	6.58746e-07	Rer1	retention in endoplasmic reticulum sorting receptor 1			B1KOAppki
3.89619e-08	-0.0649333	0.208	0.25	0.001066	Rerg	RAS-like, estrogen-regulated, growth-inhibitor			B1ff
2.97923e-07	0.111142	0.58	0.539	0.00815118	Retreg1	reticulophagy regulator 1			Appiki
1.79005e-13	0.130441	0.618	0.539	4.89757e-09	Retreg1	reticulophagy regulator 1			B1KOAppki
2.89636e-12	0.106129	0.489	0.41	7.92444e-08	Retreg3	reticulophagy regulator family member 3			B1KOAppki
1.69654e-09	0.143602	0.537	0.487	4.64175e-05	Rffl	ring finger and FYVE like domain containing protein			Appiki
1.49114e-41	0.276025	0.615	0.487	4.07975e-37	Rffl	ring finger and FYVE like domain containing protein			B1KOAppki
4.75548e-16	0.168705	0.374	0.308	1.3011e-11	Rftn1	raftlin lipid raft linker 1			Appiki
4.53805e-27	0.166762	0.413	0.308	1.24161e-22	Rftn1	raftlin lipid raft linker 1			B1KOAppki
1.05126e-09	-0.139897	0.565	0.594	2.87625e-05	Rgl1	ral guanine nucleotide dissociation stimulator,-like 1			B1ff
3.0227e-16	0.116118	0.282	0.211	8.27009e-12	Rgma	repulsive guidance molecule family member A			B1KOAppki
3.04193e-07	-0.0516291	0.102	0.132	0.00832273	Rgs12	regulator of G-protein signaling 12			B1ff
4.39822e-14	-0.203313	0.535	0.596	1.20335e-09	Rgs6	regulator of G-protein signaling 6			B1ff
4.80206e-13	-0.150613	0.767	0.807	1.31384e-08	Rgs7	regulator of G protein signaling 7			B1ff
1.42055e-06	-0.116333	0.724	0.751	0.0388662	Rgs7bp	regulator of G-protein signalling 7 binding protein			B1ff
4.03775e-07	-0.0868311	0.365	0.412	0.0110473	Rgs9	regulator of G-protein signaling 9			B1ff
4.81289e-09	0.0685516	0.135	0.099	0.000131681	Rhbdd1	rhomboid domain containing 1			B1KOAppki
4.39382e-10	0.0586824	0.252	0.197	1.20215e-05	Rhbdl1	rhomboid like 1			B1KOAppki
1.65099e-06	-0.0598965	0.206	0.241	0.0451712	Rhbdl3	rhomboid like 3			B1ff
1.58147e-08	0.0798532	0.387	0.326	0.000432689	Rhobtb3	Rho-related BTB domain containing 3			B1KOAppki
6.34291e-37	0.206013	0.446	0.32	1.73542e-32	Rhou	ras homolog family member U			B1KOAppki
1.58542e-30	-0.218938	0.731	0.802	4.3377e-26	Rian	RNA imprinted and accumulated in nucleus			B1ff
2.20309e-09	0.124555	0.841	0.83	6.02764e-05	Rims1	regulating synaptic membrane exocytosis 1			Appiki
4.81686e-32	-0.21369	0.804	0.856	1.31789e-27	Rims2	regulating synaptic membrane exocytosis 2			B1ff
6.89991e-11	0.108245	0.294	0.234	1.88782e-06	Rin2	Ras and Rab interactor 2			B1KOAppki
4.90898e-07	0.0571893	0.42	0.363	0.013431	Ring1	ring finger protein 1			B1KOAppki
1.6289e-10	0.0689633	0.289	0.229	4.45667e-06	Rint1	RAD50 interactor 1			B1KOAppki
8.82605e-07	-0.114784	0.52	0.543	0.0241481	Ripor2	RHO family interacting cell polarization regulator 2			B1ff
2.0234e-09	-0.133912	0.62	0.653	5.53602e-05	Rit2	Ras-like without CAAX 2			B1ff
1.63348e-08	0.127727	0.685	0.625	0.00044692	Rnf13	ring finger protein 13			B1KOAppki
8.09964e-19	0.103541	0.332	0.25	2.21606e-14	Rnf141	ring finger protein 141			B1KOAppki
1.74609e-10	0.056352	0.418	0.349	4.7773e-06	Rnf144a	ring finger protein 144A			B1KOAppki
1.04028e-12	-0.171847	0.626	0.653	2.84621e-08	Rnf150	ring finger protein 150			B1ff
1.61738e-10	0.0553994	0.276	0.217	4.42516e-06	Rnf166	ring finger protein 166			B1KOAppki
6.11384e-13	0.0905312	0.163	0.113	1.67275e-08	Rnf181	ring finger protein 181			B1KOAppki
4.15716e-07	0.0551809	0.305	0.253	0.011374	Rnf185	ring finger protein 185			B1KOAppki
3.91804e-09	0.109594	0.686	0.623	0.000107198	Rnf216	ring finger protein 216			B1KOAppki
8.99205e-08	-0.136022	0.368	0.4	0.00246022	Rnf217	ring finger protein 217			B1ff
1.76302e-13	0.276939	0.73	0.7	4.82363e-09	Rnf220	ring finger protein 220			Appiki
9.1739e-61	0.550588	0.8	0.7	2.50998e-56	Rnf220	ring finger protein 220			B1KOAppki
6.97593e-24	0.170081	0.224	0.147	1.90861e-19	Rnf43	ring finger protein 43			B1KOAppki
1.40222e-10	0.0699915	0.222	0.17	3.83646e-06	Rnf6	ring finger protein (C3H2C3 type) 6			B1KOAppki
4.20922e-13	0.0684121	0.164	0.115	1.15164e-08	Rnh1	ribonuclease/angiogenin inhibitor 1			B1KOAppki
1.41586e-06	0.116043	0.841	0.818	0.038738	Robo1	roundabout guidance receptor 1			Appiki
2.07958e-11	-0.176088	0.789	0.818	5.68973e-07	Robo1	roundabout guidance receptor 1			B1ff
1.00268e-34	-0.289843	0.729	0.796	2.74332e-30	Robo2	roundabout guidance receptor 2			B1ff
7.62802e-12	-0.131974	0.775	0.796	2.08703e-07	Robo2	roundabout guidance receptor 2			B1ff
9.12009e-08	-0.103389	0.747	0.765	0.00249526	Rock2	Rho-associated coiled-coil containing protein kinase 2			B1ff
5.39483e-18	-0.156638	0.811	0.857	1.47603e-13	Rora	RAR-related orphan receptor alpha			B1ff
4.77517e-07	0.0591335	0.244	0.201	0.0130649	Rpa1	replication protein A1			B1KOAppki
2.79012e-08	-0.0672137	0.173	0.212	0.000763377	Rpl14	ribosomal protein L14			B1ff
6.19842e-14	-0.0957186	0.198	0.254	1.69589e-09	Rpl23	ribosomal protein L23			B1ff
1.22822e-06	-0.0767839	0.213	0.249	0.0336041	Rpl27	ribosomal protein L27			B1ff
7.16785e-07	-0.0717014	0.328	0.366	0.0196112	Rpl27a	ribosomal protein L27A			B1ff
4.16961e-08	-0.0777164	0.176	0.215	0.00114081	Rpl37	ribosomal protein L37			B1ff
3.45026e-09	-0.0890124	0.168	0.207	9.43992e-05	Rpl38	ribosomal protein L38			B1ff
1.91516e-08	-0.10039	0.309	0.353	0.000523987	Rpl9	ribosomal protein L9			B1ff
3.28191e-11	-0.143549	0.344	0.392	8.97929e-07	Rplp1	ribosomal protein lateral stalk subunit P1			B1ff
1.66663e-24	-0.178769	0.306	0.392	4.55989e-20	Rplp1	ribosomal protein lateral stalk subunit P1			B1ff
9.523e-08	-0.0930869	0.187	0.224	0.00260549	Rps10	ribosomal protein S10			B1ff
4.63421e-12	-0.12041	0.243	0.294	1.26792e-07	Rps14	ribosomal protein S14			B1ff
8.4144e-07	-0.0783406	0.261	0.297	0.0230218	Rps15a	ribosomal protein S15A			B1ff
5.30768e-07	-0.0572089	0.112	0.142	0.0145218	Rps17	ribosomal protein S17			B1ff
1.35016e-14	-0.165933	0.287	0.346	3.69403e-10	Rps21	ribosomal protein S21			B1ff
1.98873e-08	-0.0818353	0.166	0.204	0.000544117	Rps23	ribosomal protein S23			B1ff
1.88476e-10	-0.0805362	0.233	0.282	5.1567e-06	Rps24	ribosomal protein S24			B1ff
7.37262e-08	-0.074019	0.132	0.167	0.00201715	Rps25	ribosomal protein S25			B1ff
1.60341e-10	-0.0779453	0.135	0.177	4.38692e-06	Rps28	ribosomal protein S28			B1ff
6.83294e-20	-0.15484	0.221	0.292	1.86949e-15	Rps29	ribosomal protein S29			B1ff
3.2334e-08	-0.12167	0.64	0.666	0.000884659	Rps6ka3	ribosomal protein S6 kinase polypeptide 3			B1ff
2.26604e-11	0.0721099	0.351	0.284	6.19989e-07	Rps6kb2	ribosomal protein S6 kinase, polypeptide 2			B1KOAppki
2.00047e-08	-0.0915721	0.234	0.275	0.000547329	Rps7	ribosomal protein S7			B1ff
2.63794e-08	-0.0755435	0.284	0.328	0.00072174	Rps8	ribosomal protein S8			B1ff
6.34005e-07	0.0684697	0.703	0.645	0.0173464	Rptor	regulatory associated protein of MTOR, complex 1			B1KOAppki
2.50583e-07	0.0561409	0.176	0.138	0.00685596	Rrm2b	ribonucleotide reductase M2 B (TP53 inducible)			B1KOAppki
5.22565e-08	0.0651296	0.424	0.361	0.00142974	Rrnad1				B1KOAppki
7.66568e-10	0.084059	0.298	0.241	2.09733e-05	Rsl1d1	ribosomal L1 domain containing 1			B1KOAppki
1.1923e-11	0.125384	0.159	0.118	3.26212e-07	Rspo2	R-spondin 2			Appiki
9.66786e-07	-0.0694163	0.146	0.178	0.0264513	Rspo3	R-spondin 3			B1ff
2.69352e-10	0.0842162	0.45	0.379	7.36946e-06	Rsu1	Ras suppressor protein 1			B1KOAppki
1.00956e-18	0.109116	0.266	0.192	2.76217e-14	Rtkn	rhotekin			B1KOAppki
8.10559e-17	0.108137	0.19	0.129	2.21769e-12	Rtkn2	rhotekin 2			B1KOAppki
4.16763e-07	-0.0812702	0.89	0.899	0.0114026	Rtn1	reticulon 1			B1ff
1.26365e-20	0.191347	0.948	0.929	3.45735e-16	Rtn4	reticulon 4			B1KOAppki
3.05162e-08	-0.0836513	0.727	0.749	0.000834922	Rufy3	RUN and FYVE domain containing 3			B1ff
2.33309e-21	-0.228688	0.588	0.646	6.38334e-17	Runx1t1	RUNX1 translocation partner 1			B1ff
1.17763e-08	0.0720343	0.359	0.297	0.0003222	Rusc2	RUN and SH3 domain containing 2			B1KOAppki
1.87438e-07	0.0557867	0.278	0.227	0.0051283	Rxylt1	ribitol xylosyltransferase 1			B1KOAppki
1.28173e-10	-0.108863	0.735	0.794	3.5068e-06	Ryr2	ryanodine receptor 2, cardiac			B1ff
8.53902e-17	-0.219537	0.624	0.683	2.33628e-12	Ryr3	ryanodine receptor 3			B1ff
2.70303e-19	0.114703	0.254	0.18	7.39548e-15	S100b	S100 protein, beta polypeptide, neural			B1KOAppki
1.85062e-30	-0.218916	0.735	0.803	5.0633e-26	Samd12	sterile alpha motif domain containing 12			B1ff
2.11401e-07	0.0596353	0.159	0.123	0.00578394	Samhd1	SAM domain and HD domain, 1			B1KOAppki
1.13475e-07	0.0850436	0.546	0.487	0.00310468	Sash1	SAM and SH3 domain containing 1			B1KOAppki
1.25125e-08	0.112026	0.34	0.286	0.000342342	Sat1	spermidine/spermine N1-acetyl transferase 1			B1KOAppki
1.67383e-09	0.0678113	0.214	0.165	4.5796e-05	Sbno2	strawberry notch 2			B1KOAppki
3.23929e-07	0.0993667	0.71	0.682	0.0088627	Scai	suppressor of cancer cell invasion			Appiki
5.52825e-07	0.0631942	0.258	0.214	0.0151253	Scamp2	secretory carrier membrane protein 2			B1KOAppki
9.1881e-20	0.165933	0.526	0.434	2.51386e-15	Scamp5	secretory carrier membrane protein 5			B1KOAppki
1.21476e-13	0.119088	0.395	0.32	3.32359e-09	Scarb2	scavenger receptor class B, member 2			B1KOAppki
1.90677e-08	0.0539192	0.231	0.184	0.000521692	Sccpdh	saccharopine dehydrogenase (putative)			B1KOAppki
1.31158e-17	0.183836	0.756	0.678	3.58848e-13	Scd2	stearoyl-Coenzyme A desaturase 2			B1KOAppki
1.03242e-22	0.175787	0.177	0.114	2.82469e-18	Scd3	stearoyl-coenzyme A desaturase 3			Appiki
5.46322e-32	0.15732	0.198	0.114	1.49474e-27	Scd3	stearoyl-coenzyme A desaturase 3			B1KOAppki
2.00499e-08	0.0795252	0.438	0.375	0.000548565	Scn1b	sodium channel, voltage-gated, type I, beta			B1KOAppki
6.67992e-08	-0.109371	0.734	0.75	0.00182763	Scn2a	sodium channel, voltage-gated, type II, alpha			B1ff
4.90794e-11	0.0502485	0.241	0.184	1.34281e-06	Scn2b	sodium channel, voltage-gated, type II, beta			B1KOAppki
6.57166e-11	-0.139856	0.562	0.593	1.79801e-06	Scn3a	sodium channel, voltage-gated, type III, alpha			B1ff
3.53676e-09	-0.0723489	0.072	0.105	9.67656e-05	Scnm1	sodium channel modifier 1			B1ff
6.62309e-14	-0.088665	0.066	0.105	1.81208e-09	Scnm1	sodium channel modifier 1			B1ff
4.0077e-09	0.0995933	0.35	0.304	0.000109651	Sdc2	syndecan 2			Appiki
6.36589e-07	0.0578369	0.253	0.207	0.0174171	Sdhaf2	succinate dehydrogenase complex assembly factor 2			B1KOAppki
6.33447e-07	-0.060962	0.406	0.449	0.0173311	Sdk1	sidekick cell adhesion molecule 1			B1ff
1.5776e-08	0.123772	0.341	0.296	0.000431631	Sec11c	SEC11 homolog C, signal peptidase complex subunit			Appiki
1.55619e-27	0.179133	0.399	0.296	4.25775e-23	Sec11c	SEC11 homolog C, signal peptidase complex subunit			B1KOAppki
6.62764e-09	0.143773	0.487	0.436	0.000181332	Sec14l5	SEC14-like lipid binding 5			Appiki
1.66119e-48	0.297404	0.584	0.436	4.54502e-44	Sec14l5	SEC14-like lipid binding 5			B1KOAppki
7.10213e-08	0.0759109	0.263	0.213	0.00194314	Selenos	selenoprotein S			B1KOAppki
2.37704e-08	-0.0820891	0.103	0.135	0.000650358	Sema3d	sema domain, immunoglobulin domain (Ig), short basic domain, secreted, (semaphorin) 3D			B1ff
2.06821e-14	0.0897135	0.505	0.422	5.65861e-10	Sema4d	sema domain, immunoglobulin domain (Ig), transmembrane domain (TM) and short cytoplasmic domain, (semaphorin) 4D			B1KOAppki
2.1203e-10	0.139121	0.601	0.533	5.80114e-06	Sema6a	sema domain, transmembrane domain (TM), and cytoplasmic domain, (semaphorin) 6A			B1KOAppki
1.09525e-10	0.0809397	0.296	0.234	2.99661e-06	Serac1	serine active site containing 1			B1KOAppki
3.69977e-14	0.0752678	0.131	0.089	1.01226e-09	Serinc2	serine incorporator 2			Appiki
1.11992e-18	0.0666821	0.144	0.089	3.06411e-14	Serinc2	serine incorporator 2			B1KOAppki
9.59086e-09	0.100705	0.83	0.82	0.000262406	Setbp1	SET binding protein 1			Appiki
2.33448e-11	-0.090018	0.293	0.345	6.38714e-07	Setd4	SET domain containing 4			B1ff
9.30553e-10	-0.11239	0.399	0.444	2.54599e-05	Sez6	seizure related gene 6			B1ff
4.55534e-27	0.198028	0.609	0.499	1.24634e-22	Sez6l2	seizure related 6 homolog like 2			B1KOAppki
1.48411e-08	-0.0688776	0.331	0.377	0.000406053	Sfi1	Sfi1 homolog, spindle assembly associated (yeast)			B1ff
2.89834e-07	0.0590088	0.248	0.202	0.00792986	Sgcb	sarcoglycan, beta (dystrophin-associated glycoprotein)			B1KOAppki
1.94541e-24	-0.247929	0.598	0.682	5.32265e-20	Sgcd	sarcoglycan, delta (dystrophin-associated glycoprotein)			B1ff
1.00598e-20	-0.204123	0.737	0.804	2.75237e-16	Sgcz	sarcoglycan zeta			B1ff
3.16759e-20	-0.154848	0.816	0.845	8.66653e-16	Sgip1	SH3-domain GRB2-like (endophilin) interacting protein 1			B1ff
8.95932e-10	-0.135475	0.505	0.551	2.45127e-05	Sgk1	serum/glucocorticoid regulated kinase 1			B1ff
1.07847e-08	-0.0665983	0.143	0.179	0.000295069	Sh3bgrl2	SH3 domain binding glutamic acid-rich protein like 2			B1ff
2.15685e-27	0.216898	0.709	0.609	5.90114e-23	Sh3d19	SH3 domain protein D19			B1KOAppki
4.36066e-07	-0.112813	0.686	0.71	0.0119308	Sh3gl2	SH3-domain GRB2-like 2			B1ff
3.69538e-11	0.172521	0.711	0.675	1.01106e-06	Sh3kbp1	SH3-domain kinase binding protein 1			Appiki
1.76291e-09	0.137508	0.722	0.675	4.82331e-05	Sh3kbp1	SH3-domain kinase binding protein 1			B1KOAppki
6.88441e-11	0.0916232	0.152	0.111	1.88357e-06	Sh3tc2	SH3 domain and tetratricopeptide repeats 2			Appiki
6.26109e-35	0.163252	0.198	0.111	1.71304e-30	Sh3tc2	SH3 domain and tetratricopeptide repeats 2			B1KOAppki
4.8049e-09	-0.131126	0.59	0.61	0.000131462	Shank2	SH3 and multiple ankyrin repeat domains 2			B1ff
1.01697e-26	0.161179	0.518	0.405	2.78244e-22	Shisa4	shisa family member 4			B1KOAppki
4.6249e-11	-0.155027	0.646	0.685	1.26537e-06	Shisa9	shisa family member 9			B1ff
1.22219e-11	0.0577041	0.181	0.132	3.34391e-07	Shroom3	shroom family member 3			B1KOAppki
6.29032e-32	0.312727	0.786	0.731	1.72103e-27	Shtn1	shootin 1			Appiki
4.34414e-32	0.284036	0.804	0.731	1.18856e-27	Shtn1	shootin 1			B1KOAppki
1.8647e-12	0.156267	0.924	0.909	5.10183e-08	Sik3	SIK family kinase 3			Appiki
1.81632e-18	0.19356	0.94	0.909	4.96946e-14	Sik3	SIK family kinase 3			B1KOAppki
4.56439e-09	0.0503677	0.233	0.183	0.000124882	Sike1	suppressor of IKBKE 1			B1KOAppki
4.33952e-13	-0.138048	0.749	0.794	1.18729e-08	Sipa1l1	signal-induced proliferation-associated 1 like 1			B1ff
9.69041e-14	0.170909	0.381	0.307	2.6513e-09	Sirt2	sirtuin 2			B1KOAppki
9.24595e-13	0.0601989	0.397	0.318	2.52969e-08	Sirt7	sirtuin 7			B1KOAppki
3.61516e-10	0.145731	0.412	0.364	9.89107e-06	Skap2	src family associated phosphoprotein 2			Appiki
1.27201e-25	0.157239	0.471	0.364	3.48022e-21	Skap2	src family associated phosphoprotein 2			B1KOAppki
2.40305e-07	0.118093	0.649	0.613	0.00657475	Slain1	SLAIN motif family, member 1			Appiki
3.10805e-28	0.233815	0.709	0.613	8.50362e-24	Slain1	SLAIN motif family, member 1			B1KOAppki
6.50898e-19	0.248116	0.736	0.671	1.78086e-14	Slc12a2	solute carrier family 12, member 2			B1KOAppki
4.8295e-13	0.223418	0.197	0.145	1.32135e-08	Slc13a1	solute carrier family 13 (sodium/sulfate symporters), member 1			B1KOAppki
3.07747e-35	0.14407	0.207	0.117	8.41996e-31	Slc15a2	solute carrier family 15 (H+/peptide transporter), member 2			B1KOAppki
9.02578e-19	0.146518	0.501	0.41	2.46945e-14	Slc20a2	solute carrier family 20, member 2			B1KOAppki
6.35057e-12	0.114581	0.693	0.621	1.73752e-07	Slc22a17	solute carrier family 22 (organic cation transporter), member 17			B1KOAppki
1.00533e-08	0.121065	0.743	0.678	0.000275059	Slc22a23	solute carrier family 22, member 23			B1KOAppki
7.33951e-17	0.193631	0.962	0.956	2.00809e-12	Slc24a2	solute carrier family 24 (sodium/potassium/calcium exchanger), member 2			Appiki
4.95466e-52	0.374993	0.965	0.956	1.35559e-47	Slc24a2	solute carrier family 24 (sodium/potassium/calcium exchanger), member 2			B1KOAppki
4.25021e-09	0.105704	0.38	0.322	0.000116286	Slc25a13	solute carrier family 25 (mitochondrial carrier, adenine nucleotide translocator), member 13			B1KOAppki
1.21137e-07	0.0715409	0.669	0.616	0.00331432	Slc25a27	solute carrier family 25, member 27			B1KOAppki
3.54209e-16	-0.214734	0.7	0.749	9.69115e-12	Slc2a13	solute carrier family 2 (facilitated glucose transporter), member 13			B1ff
7.3826e-11	0.0523723	0.184	0.136	2.01988e-06	Slc35a2	solute carrier family 35 (UDP-galactose transporter), member A2			B1KOAppki
1.34005e-09	0.0603173	0.259	0.206	3.66637e-05	Slc35b1	solute carrier family 35, member B1			B1KOAppki
5.98084e-12	-0.158543	0.553	0.595	1.63636e-07	Slc35f4	solute carrier family 35, member F4			B1ff
6.63801e-09	0.0586903	0.216	0.168	0.000181616	Slc38a10	solute carrier family 38, member 10			B1KOAppki
9.2446e-15	-0.128149	0.65	0.699	2.52932e-10	Slc38a2	solute carrier family 38, member 2			B1ff
2.27751e-11	0.179553	0.765	0.699	6.23126e-07	Slc38a2	solute carrier family 38, member 2			B1KOAppki
2.17358e-07	0.0852916	0.584	0.516	0.00594692	Slc38a9	solute carrier family 38, member 9			B1KOAppki
7.5894e-07	0.0678408	0.436	0.378	0.0207646	Slc43a2	solute carrier family 43, member 2			B1KOAppki
1.21274e-17	0.148518	0.83	0.761	3.31806e-13	Slc44a1	solute carrier family 44, member 1			B1KOAppki
1.5781e-23	0.139797	0.322	0.23	4.31769e-19	Slc48a1	solute carrier family 48 (heme transporter), member 1			B1KOAppki
9.19556e-07	-0.0888788	0.734	0.762	0.0251591	Slc4a10	solute carrier family 4, sodium bicarbonate cotransporter-like, member 10			B1ff
6.18292e-17	-0.177221	0.623	0.691	1.69165e-12	Slc4a4	solute carrier family 4 (anion exchanger), member 4			B1ff
7.71844e-08	-0.10927	0.662	0.691	0.00211177	Slc4a4	solute carrier family 4 (anion exchanger), member 4			B1ff
3.54403e-19	0.100881	0.374	0.285	9.69646e-15	Slc50a1	solute carrier family 50 (sugar transporter), member 1			B1KOAppki
1.15292e-06	-0.085409	0.679	0.703	0.0315438	Slc6a6	solute carrier family 6 (neurotransmitter transporter, taurine), member 6			B1ff
2.35493e-09	0.0642573	0.181	0.137	6.44309e-05	Slc6a9	solute carrier family 6 (neurotransmitter transporter, glycine), member 9			B1KOAppki
6.08757e-11	0.145837	0.924	0.912	1.66556e-06	Slc8a1	solute carrier family 8 (sodium/calcium exchanger), member 1			Appiki
1.47442e-09	0.156962	0.927	0.912	4.03402e-05	Slc8a1	solute carrier family 8 (sodium/calcium exchanger), member 1			B1KOAppki
3.59751e-10	0.062222	0.302	0.241	9.84278e-06	Slc9a8	solute carrier family 9 (sodium/hydrogen exchanger), member 8			B1KOAppki
3.8176e-24	0.218306	0.644	0.574	1.0445e-19	Slco3a1	solute carrier organic anion transporter family, member 3a1			Appiki
4.34122e-14	-0.108356	0.103	0.149	1.18776e-09	Slco5a1	solute carrier organic anion transporter family, member 5A1			B1ff
7.2067e-26	-0.2601	0.382	0.463	1.97175e-21	Slit2	slit guidance ligand 2			B1ff
6.86327e-07	-0.0891845	0.428	0.463	0.0187779	Slit2	slit guidance ligand 2			B1ff
4.88629e-10	-0.082983	0.413	0.457	1.33689e-05	Smad4	SMAD family member 4			B1ff
3.07579e-14	0.160787	0.65	0.566	8.41536e-10	Smad7	SMAD family member 7			B1KOAppki
1.02467e-07	0.0629209	0.361	0.307	0.00280351	Smg5	SMG5 nonsense mediated mRNA decay factor			B1KOAppki
2.01709e-09	-0.0867785	0.098	0.132	5.51877e-05	Smoc1	SPARC related modular calcium binding 1			B1ff
1.04162e-07	0.0605524	0.151	0.117	0.00284989	Smoc2	SPARC related modular calcium binding 2			B1KOAppki
1.81364e-09	-0.118102	0.819	0.86	4.96211e-05	Snap25	synaptosomal-associated protein 25			B1ff
5.84186e-17	-0.165456	0.708	0.735	1.59833e-12	Snap91	synaptosomal-associated protein 91			B1ff
1.23482e-15	0.0857346	0.201	0.14	3.37846e-11	Sned1	sushi, nidogen and EGF-like domains 1			B1KOAppki
6.77731e-09	0.0509375	0.292	0.236	0.000185427	Snf8	SNF8, ESCRT-II complex subunit, homolog (S. cerevisiae)			B1KOAppki
3.95977e-26	-0.190805	0.776	0.832	1.08339e-21	Snhg14	small nucleolar RNA host gene 14			B1ff
4.94521e-09	-0.0676491	0.873	0.885	0.000135301	Snrnp70	small nuclear ribonucleoprotein 70 (U1)			B1ff
3.29725e-14	0.123895	0.901	0.885	9.02127e-10	Snrnp70	small nuclear ribonucleoprotein 70 (U1)			B1KOAppki
1.29744e-26	0.153984	0.448	0.34	3.54981e-22	Snrpf	small nuclear ribonucleoprotein polypeptide F			B1KOAppki
1.59598e-25	-0.193241	0.756	0.821	4.36659e-21	Sntg1	syntrophin, gamma 1			B1ff
6.56571e-09	-0.091801	0.229	0.274	0.000179638	Sntg2	syntrophin, gamma 2			B1ff
1.06063e-06	-0.064278	0.235	0.274	0.029019	Sntg2	syntrophin, gamma 2			B1ff
8.17814e-16	0.079744	0.182	0.124	2.23754e-11	Snu13	SNU13 homolog, small nuclear ribonucleoprotein (U4/U6.U5)			B1KOAppki
2.18134e-12	0.0678573	0.247	0.187	5.96814e-08	Snupn	snurportin 1			B1KOAppki
1.49295e-13	0.128012	0.499	0.419	4.08472e-09	Snx1	sorting nexin 1			B1KOAppki
1.36062e-09	0.0972961	0.541	0.473	3.72266e-05	Snx24	sorting nexing 24			B1KOAppki
9.17589e-14	0.125674	0.616	0.533	2.51052e-09	Snx30	sorting nexin family member 30			B1KOAppki
2.6009e-13	0.0970414	0.467	0.39	7.11606e-09	Snx32	sorting nexin 32			B1KOAppki
2.29997e-07	0.0739977	0.268	0.222	0.00629273	Soat1	sterol O-acyltransferase 1			B1KOAppki
7.4476e-11	0.116092	0.367	0.301	2.03766e-06	Soga1	suppressor of glucose, autophagy associated 1			B1KOAppki
1.03253e-14	-0.152536	0.753	0.801	2.82501e-10	Sorbs2	sorbin and SH3 domain containing 2			B1ff
1.94171e-13	-0.185675	0.611	0.641	5.31251e-09	Sorbs2os	sorbin and SH3 domain containing 2, opposite strand			B1ff
5.33797e-08	-0.135204	0.621	0.641	0.00146047	Sorbs2os	sorbin and SH3 domain containing 2, opposite strand			B1ff
4.52359e-24	0.127802	0.163	0.097	1.23765e-19	Sorbs3	sorbin and SH3 domain containing 3			B1KOAppki
5.51337e-12	0.168542	0.862	0.822	1.50846e-07	Sorcs1	sortilin-related VPS10 domain containing receptor 1			B1KOAppki
1.47e-06	-0.110505	0.448	0.479	0.0402193	Sorcs2	sortilin-related VPS10 domain containing receptor 2			B1ff
1.18188e-08	0.185334	0.664	0.639	0.000323362	Sorcs3	sortilin-related VPS10 domain containing receptor 3			Appiki
3.59966e-08	0.115737	0.681	0.627	0.000984867	Sort1	sortilin 1			B1KOAppki
1.21321e-19	0.152218	0.444	0.35	3.31935e-15	Sox10	SRY (sex determining region Y)-box 10			B1KOAppki
8.9377e-09	0.0870748	0.224	0.176	0.000244535	Sox2	SRY (sex determining region Y)-box 2			B1KOAppki
2.1607e-08	0.142835	0.902	0.86	0.000591168	Sox2ot	SOX2 overlapping transcript (non-protein coding)			B1KOAppki
5.68586e-17	0.0782489	0.319	0.24	1.55565e-12	Sox8	SRY (sex determining region Y)-box 8			B1KOAppki
1.09028e-06	0.0532837	0.376	0.32	0.0298302	Spcs2	signal peptidase complex subunit 2 homolog (S. cerevisiae)			B1KOAppki
2.19145e-15	0.121927	0.801	0.77	5.99582e-11	Specc1	sperm antigen with calponin homology and coiled-coil domains 1			Appiki
3.73501e-10	0.08968	0.809	0.77	1.0219e-05	Specc1	sperm antigen with calponin homology and coiled-coil domains 1			B1KOAppki
7.04737e-08	0.0702437	0.161	0.126	0.00192816	Spg20				Appiki
4.12194e-26	0.123137	0.204	0.126	1.12776e-21	Spg20				B1KOAppki
9.29988e-10	0.0640721	0.185	0.139	2.54445e-05	Spidr	scaffolding protein involved in DNA repair			B1KOAppki
3.37654e-17	0.121384	0.38	0.297	9.2382e-13	Spns2	SPNS lysolipid transporter 2, sphingosine-1-phosphate			B1KOAppki
4.08939e-09	0.14692	0.795	0.77	0.000111886	Spock1	sparc/osteonectin, cwcv and kazal-like domains proteoglycan 1			Appiki
2.41822e-31	0.296086	0.816	0.77	6.61626e-27	Spock1	sparc/osteonectin, cwcv and kazal-like domains proteoglycan 1			B1KOAppki
6.06711e-09	0.0510297	0.208	0.162	0.000165996	Sppl2b	signal peptide peptidase like 2B			B1KOAppki
1.80917e-09	0.11249	0.702	0.666	4.94988e-05	Spred1	sprouty protein with EVH-1 domain 1, related sequence			Appiki
2.8764e-10	0.0867086	0.273	0.224	7.86983e-06	Spry2	sprouty RTK signaling antagonist 2			Appiki
3.66614e-15	0.0759898	0.296	0.224	1.00306e-10	Spry2	sprouty RTK signaling antagonist 2			B1KOAppki
7.69696e-19	0.117947	0.194	0.13	2.10589e-14	Spsb1	splA/ryanodine receptor domain and SOCS box containing 1			B1KOAppki
1.26284e-06	-0.0724068	0.859	0.863	0.0345512	Sptbn1	spectrin beta, non-erythrocytic 1			B1ff
1.40229e-11	0.089701	0.409	0.34	3.83668e-07	Sqstm1	sequestosome 1			B1KOAppki
1.22227e-18	0.186477	0.791	0.734	3.34413e-14	Srcin1	SRC kinase signaling inhibitor 1			B1KOAppki
3.53296e-07	0.0602194	0.117	0.086	0.00966618	Srebf1	sterol regulatory element binding transcription factor 1			B1KOAppki
1.51278e-08	0.130366	0.632	0.578	0.000413898	Srgap1	SLIT-ROBO Rho GTPase activating protein 1			B1KOAppki
5.12538e-18	-0.153004	0.812	0.84	1.4023e-13	Srpk2	serine/arginine-rich protein specific kinase 2			B1ff
4.87941e-17	-0.133984	0.811	0.84	1.33501e-12	Srpk2	serine/arginine-rich protein specific kinase 2			B1ff
1.23827e-07	-0.134275	0.49	0.52	0.00338791	Srrm4	serine/arginine repetitive matrix 4			B1ff
1.31748e-14	0.12172	0.742	0.67	3.60464e-10	Srsf2	serine and arginine-rich splicing factor 2			B1KOAppki
6.87376e-10	-0.108828	0.856	0.854	1.88066e-05	Srsf7	serine and arginine-rich splicing factor 7			B1ff
3.0711e-17	-0.122599	0.841	0.854	8.40254e-13	Srsf7	serine and arginine-rich splicing factor 7			B1ff
1.78079e-06	0.0524339	0.386	0.335	0.0487225	Ss18	SS18, subunit of BAF chromatin remodeling complex			B1KOAppki
6.91784e-26	-0.189141	0.789	0.814	1.89272e-21	Ssbp2	single-stranded DNA binding protein 2			B1ff
2.07358e-09	-0.0933097	0.799	0.814	5.67331e-05	Ssbp2	single-stranded DNA binding protein 2			B1ff
1.2985e-06	0.0745117	0.458	0.421	0.035527	Ssbp4	single stranded DNA binding protein 4			Appiki
1.21238e-15	0.18551	0.309	0.243	3.31709e-11	Sst	somatostatin			Appiki
2.02322e-12	0.154169	0.311	0.243	5.53554e-08	Sst	somatostatin			B1KOAppki
1.34369e-10	0.173735	0.765	0.737	3.67633e-06	St18	suppression of tumorigenicity 18			Appiki
8.09556e-54	0.441694	0.824	0.737	2.21495e-49	St18	suppression of tumorigenicity 18			B1KOAppki
1.61215e-17	0.137916	0.62	0.534	4.41084e-13	St3gal3	ST3 beta-galactoside alpha-2,3-sialyltransferase 3			B1KOAppki
5.12591e-08	0.11003	0.29	0.248	0.00140245	St3gal4	ST3 beta-galactoside alpha-2,3-sialyltransferase 4			Appiki
6.94113e-15	0.107647	0.319	0.248	1.89909e-10	St3gal4	ST3 beta-galactoside alpha-2,3-sialyltransferase 4			B1KOAppki
6.86501e-07	0.0624445	0.348	0.299	0.0187827	St5				B1KOAppki
1.26156e-32	0.246361	0.614	0.503	3.45164e-28	St6gal1	beta galactoside alpha 2,6 sialyltransferase 1			B1KOAppki
1.70992e-07	0.0830476	0.389	0.346	0.00467835	St6gal2	beta galactoside alpha 2,6 sialyltransferase 2			Appiki
2.20939e-13	0.211007	0.886	0.861	6.04488e-09	St6galnac3	ST6 (alpha-N-acetyl-neuraminyl-2,3-beta-galactosyl-1,3)-N-acetylgalactosaminide alpha-2,6-sialyltransferase 3			B1KOAppki
4.51486e-08	0.0521829	0.164	0.125	0.00123526	Stambp	STAM binding protein			B1KOAppki
7.45254e-17	0.137038	0.578	0.485	2.03902e-12	Stard13	StAR related lipid transfer domain containing 13			B1KOAppki
1.79896e-14	0.0775606	0.224	0.162	4.92194e-10	Stard3	StAR related lipid transfer domain containing 3			B1KOAppki
7.78977e-08	0.09979	0.443	0.387	0.00213128	Stard9	StAR related lipid transfer domain containing 9			B1KOAppki
3.29273e-10	-0.132226	0.644	0.67	9.00891e-06	Stau2	staufen double-stranded RNA binding protein 2			B1ff
7.1072e-08	0.11374	0.524	0.455	0.00194453	Stmn1	stathmin 1			B1KOAppki
3.05039e-22	0.200005	0.405	0.314	8.34586e-18	Stmn4	stathmin-like 4			B1KOAppki
5.14279e-13	0.0618596	0.268	0.204	1.40707e-08	Stub1	STIP1 homology and U-Box containing protein 1			B1KOAppki
6.479e-08	-0.115102	0.599	0.615	0.00177265	Stxbp1	syntaxin binding protein 1			B1ff
3.53957e-10	0.0685864	0.442	0.375	9.68427e-06	Stxbp3	syntaxin binding protein 3			B1KOAppki
1.27412e-07	-0.100654	0.677	0.696	0.003486	Stxbp5	syntaxin binding protein 5 (tomosyn)			B1ff
1.61096e-19	-0.166842	0.735	0.786	4.40759e-15	Stxbp5l	syntaxin binding protein 5-like			B1ff
4.75076e-14	0.191462	0.677	0.635	1.29981e-09	Stxbp6	syntaxin binding protein 6 (amisyn)			Appiki
3.75094e-21	0.214424	0.717	0.635	1.02626e-16	Stxbp6	syntaxin binding protein 6 (amisyn)			B1KOAppki
1.53778e-10	0.0764636	0.354	0.287	4.20737e-06	Sulf2	sulfatase 2			B1KOAppki
3.82124e-09	0.101984	0.514	0.446	0.000104549	Sv2a	synaptic vesicle glycoprotein 2a			B1KOAppki
3.21685e-09	-0.137867	0.312	0.357	8.80131e-05	Sv2c	synaptic vesicle glycoprotein 2c			B1ff
1.79637e-06	-0.0947745	0.32	0.357	0.0491486	Sv2c	synaptic vesicle glycoprotein 2c			B1ff
1.06102e-25	-0.207528	0.73	0.786	2.90295e-21	Syn2	synapsin II			B1ff
2.60835e-11	-0.129186	0.581	0.615	7.13643e-07	Syn3	synapsin III			B1ff
7.0456e-07	-0.109883	0.413	0.443	0.0192768	Syndig1	synapse differentiation inducing 1			B1ff
2.02717e-14	-0.138574	0.815	0.84	5.54634e-10	Syne1	spectrin repeat containing, nuclear envelope 1			B1ff
1.92245e-22	0.152217	0.495	0.394	5.25982e-18	Synj2	synaptojanin 2			B1KOAppki
1.26689e-06	0.0604188	0.526	0.466	0.0346621	Synrg	synergin, gamma			B1KOAppki
1.48209e-10	0.061823	0.271	0.212	4.05499e-06	Sys1	SYS1 Golgi-localized integral membrane protein homolog (S. cerevisiae)			B1KOAppki
3.85705e-34	-0.231056	0.865	0.911	1.05529e-29	Syt1	synaptotagmin I			B1ff
4.66735e-20	0.191903	0.73	0.646	1.27699e-15	Syt11	synaptotagmin XI			B1KOAppki
9.65134e-11	-0.141309	0.521	0.552	2.64061e-06	Syt14	synaptotagmin XIV			B1ff
3.65874e-08	-0.101197	0.24	0.284	0.00100103	Syt6	synaptotagmin VI			B1ff
4.92765e-29	0.240154	0.525	0.413	1.34821e-24	Sytl2	synaptotagmin-like 2			B1KOAppki
8.80691e-07	0.0569276	0.188	0.15	0.0240957	Tada1	transcriptional adaptor 1			B1KOAppki
1.8825e-09	-0.111734	0.442	0.483	5.15051e-05	Taf1d	TATA-box binding protein associated factor, RNA polymerase I, D			B1ff
2.17066e-08	-0.148852	0.611	0.661	0.000593893	Tafa2	TAFA chemokine like family member 2			B1ff
1.99753e-10	0.0582678	0.338	0.274	5.46525e-06	Taldo1	transaldolase 1			B1KOAppki
3.95655e-16	0.142398	0.553	0.471	1.08251e-11	Tanc1	tetratricopeptide repeat, ankyrin repeat and coiled-coil containing 1			B1KOAppki
1.02357e-09	0.0549157	0.245	0.192	2.80048e-05	Tango6	transport and golgi organization 6			B1KOAppki
6.46166e-13	0.0722427	0.212	0.155	1.76791e-08	Tbc1d10b	TBC1 domain family, member 10b			B1KOAppki
7.44016e-07	0.0603572	0.371	0.315	0.0203563	Tbc1d14	TBC1 domain family, member 14			B1KOAppki
2.85623e-20	0.184772	0.916	0.886	7.81466e-16	Tbc1d5	TBC1 domain family, member 5			B1KOAppki
7.8034e-07	-0.0889303	0.346	0.383	0.0213501	Tbc1d8	TBC1 domain family, member 8			B1ff
3.34792e-09	0.106597	0.571	0.509	9.15992e-05	Tbcd	tubulin-specific chaperone d			B1KOAppki
8.20424e-08	0.0776449	0.672	0.61	0.00224468	Tbl1xr1	transducin (beta)-like 1X-linked receptor 1			B1KOAppki
6.5132e-08	0.080746	0.122	0.092	0.00178201	Tbxas1	thromboxane A synthase 1, platelet			Appiki
6.87249e-13	0.0673498	0.136	0.092	1.88031e-08	Tbxas1	thromboxane A synthase 1, platelet			B1KOAppki
9.88451e-11	0.152828	0.943	0.917	2.7044e-06	Tcf12	transcription factor 12			B1KOAppki
7.57424e-07	0.0769909	0.949	0.947	0.0207231	Tcf4	transcription factor 4			Appiki
3.68878e-07	0.074563	0.957	0.947	0.0100925	Tcf4	transcription factor 4			B1KOAppki
7.93005e-09	0.0830845	0.491	0.424	0.000216966	Tef	thyrotroph embryonic factor			B1KOAppki
1.0623e-11	0.0557117	0.147	0.103	2.90644e-07	Telo2	telomere maintenance 2			B1KOAppki
1.24412e-09	-0.14058	0.657	0.696	3.40392e-05	Tenm1	teneurin transmembrane protein 1			B1ff
5.3925e-33	-0.244058	0.839	0.895	1.47539e-28	Tenm2	teneurin transmembrane protein 2			B1ff
3.29187e-57	-0.518935	0.63	0.716	9.00656e-53	Tenm3	teneurin transmembrane protein 3			B1ff
1.38781e-12	-0.216572	0.683	0.716	3.79705e-08	Tenm3	teneurin transmembrane protein 3			B1ff
2.70692e-36	-0.252503	0.721	0.792	7.40614e-32	Tenm4	teneurin transmembrane protein 4			B1ff
3.57395e-10	0.0735385	0.272	0.214	9.77833e-06	Terf2	telomeric repeat binding factor 2			B1KOAppki
1.36906e-08	0.15305	0.307	0.262	0.000374573	Tesk2	testis-specific kinase 2			Appiki
9.6175e-18	0.135398	0.345	0.262	2.63135e-13	Tesk2	testis-specific kinase 2			B1KOAppki
6.06187e-11	0.103856	0.519	0.442	1.65853e-06	Tex2	testis expressed gene 2			B1KOAppki
3.75735e-17	0.115054	0.249	0.179	1.02801e-12	Tfeb	transcription factor EB			B1KOAppki
2.85726e-12	0.106663	0.349	0.282	7.81747e-08	Tgfa	transforming growth factor alpha			B1KOAppki
4.46685e-08	0.0588581	0.282	0.232	0.00122213	Tgfbrap1	transforming growth factor, beta receptor associated protein 1			B1KOAppki
6.53317e-10	-0.0684759	0.143	0.184	1.78748e-05	Thbs3	thrombospondin 3			B1ff
1.35711e-11	0.115681	0.591	0.514	3.71306e-07	Thra	thyroid hormone receptor alpha			B1KOAppki
3.42975e-13	0.16363	0.74	0.716	9.38379e-09	Thrb	thyroid hormone receptor beta			Appiki
7.58502e-17	-0.185464	0.552	0.603	2.07526e-12	Tiam1	T cell lymphoma invasion and metastasis 1			B1ff
7.48395e-13	-0.160667	0.448	0.487	2.04761e-08	Tiam2	T cell lymphoma invasion and metastasis 2			B1ff
3.04965e-13	-0.14893	0.439	0.487	8.34385e-09	Tiam2	T cell lymphoma invasion and metastasis 2			B1ff
2.65372e-17	0.0894954	0.396	0.309	7.26059e-13	Tjap1	tight junction associated protein 1			B1KOAppki
8.16875e-20	0.148051	0.409	0.318	2.23497e-15	Tjp2	tight junction protein 2			B1KOAppki
2.52681e-13	0.105044	0.301	0.233	6.91336e-09	Tm7sf3	transmembrane 7 superfamily member 3			B1KOAppki
1.63125e-31	0.229999	0.448	0.335	4.46311e-27	Tmbim1	transmembrane BAX inhibitor motif containing 1			B1KOAppki
7.14546e-15	0.102641	0.261	0.195	1.955e-10	Tmc7	transmembrane channel-like gene family 7			B1KOAppki
1.23815e-06	0.0653147	0.919	0.918	0.0338758	Tmcc1	transmembrane and coiled coil domains 1			Appiki
2.41162e-12	0.107984	0.936	0.918	6.59819e-08	Tmcc1	transmembrane and coiled coil domains 1			B1KOAppki
3.07254e-16	0.134844	0.338	0.262	8.40647e-12	Tmcc2	transmembrane and coiled-coil domains 2			B1KOAppki
6.41222e-10	0.185982	0.684	0.648	1.75438e-05	Tmcc3	transmembrane and coiled coil domains 3			Appiki
1.01279e-29	0.271842	0.736	0.648	2.77099e-25	Tmcc3	transmembrane and coiled coil domains 3			B1KOAppki
3.20727e-14	0.0721339	0.101	0.06	8.77509e-10	Tmcc3os				B1KOAppki
1.48731e-07	0.056049	0.477	0.41	0.00406927	Tmed10	transmembrane p24 trafficking protein 10			B1KOAppki
1.18707e-23	0.240835	0.648	0.556	3.24783e-19	Tmeff1	transmembrane protein with EGF-like and two follistatin-like domains 1			B1KOAppki
1.31997e-18	0.181301	0.975	0.962	3.61144e-14	Tmeff2	transmembrane protein with EGF-like and two follistatin-like domains 2			B1KOAppki
5.78699e-07	0.0690414	0.263	0.218	0.0158332	Tmem106b	transmembrane protein 106B			B1KOAppki
4.57475e-117	-0.555873	0.555	0.701	1.25165e-112	Tmem117	transmembrane protein 117			B1ff
1.70271e-62	-0.364251	0.592	0.701	4.6586e-58	Tmem117	transmembrane protein 117			B1ff
1.18956e-10	0.0623479	0.16	0.116	3.25464e-06	Tmem144	transmembrane protein 144			B1KOAppki
2.45477e-25	0.160796	0.378	0.278	6.71624e-21	Tmem151a	transmembrane protein 151A			B1KOAppki
7.58882e-10	0.0815772	0.451	0.384	2.0763e-05	Tmem165	transmembrane protein 165			B1KOAppki
1.95191e-10	0.152038	0.424	0.378	5.34043e-06	Tmem178	transmembrane protein 178			Appiki
1.1139e-28	0.189666	0.948	0.931	3.04764e-24	Tmem178b	transmembrane protein 178B			Appiki
1.52577e-06	0.100303	0.945	0.931	0.0417451	Tmem178b	transmembrane protein 178B			B1KOAppki
1.72209e-06	0.057046	0.338	0.289	0.0471164	Tmem184b	transmembrane protein 184b			B1KOAppki
3.63002e-16	0.0903497	0.297	0.222	9.93172e-12	Tmem189				B1KOAppki
1.43561e-11	0.07312	0.412	0.337	3.92782e-07	Tmem208	transmembrane protein 208			B1KOAppki
1.16027e-12	0.0524699	0.228	0.168	3.17449e-08	Tmem214	transmembrane protein 214			B1KOAppki
1.20221e-08	0.054324	0.296	0.24	0.000328925	Tmem216	transmembrane protein 216			B1KOAppki
5.60615e-10	0.0558417	0.19	0.143	1.53384e-05	Tmem219	transmembrane protein 219			B1KOAppki
5.72358e-14	0.0601906	0.139	0.091	1.56597e-09	Tmem229a	transmembrane protein 229A			B1KOAppki
9.41287e-13	0.0766537	0.454	0.373	2.57536e-08	Tmem234	transmembrane protein 234			B1KOAppki
1.32332e-06	0.052711	0.141	0.108	0.0362059	Tmem256	transmembrane protein 256			B1KOAppki
9.66717e-35	0.207211	0.322	0.214	2.64494e-30	Tmem63a	transmembrane protein 63a			B1KOAppki
1.45337e-08	0.0552092	0.252	0.202	0.000397643	Tmem80	transmembrane protein 80			B1KOAppki
5.70001e-13	0.0780701	0.184	0.131	1.55952e-08	Tmem88b	transmembrane protein 88B			B1KOAppki
8.40407e-12	0.0641622	0.128	0.087	2.29935e-07	Tmem98	transmembrane protein 98			B1KOAppki
1.8154e-14	0.133862	0.505	0.427	4.96693e-10	Tmod1	tropomodulin 1			B1KOAppki
1.23815e-09	-0.150345	0.645	0.673	3.38759e-05	Tmod2	tropomodulin 2			B1ff
2.40096e-08	0.090057	0.739	0.673	0.000656902	Tmod2	tropomodulin 2			B1KOAppki
8.66769e-11	-0.117803	0.703	0.739	2.37148e-06	Tmsb4x	thymosin, beta 4, X chromosome			B1ff
[truncated: 168 more rows]

## Sheet: Sheet1 (3)
p_val	avg_log2FC	gene	gene_name			note
1.63064e-10	0.127501	March1	MARCHF1 Gene - Membrane Associated Ring-CH-Type Finger 1
4.52895e-10	0.159819	Agbl4	ATP/GTP binding protein-like 4
2.30335e-08	0.123291	Asap1	ArfGAP with SH3 domain, ankyrin repeat and PH domain1
1.17301e-15	0.158954	B230209E15Rik	RIKEN cDNA B230209E15 gene
4.56356e-13	0.116522	B3galt1	UDP-Gal:betaGlcNAc beta 1,3-galactosyltransferase, polypeptide 1
3.21199e-10	0.133332	Btbd9	BTB domain containing 9
6.86704e-09	0.108769	Cadm1	cell adhesion molecule 1
8.86584e-16	0.138448	Ccser1	coiled-coil serine rich 1
1.29237e-11	0.0808964	0610043K17Rik	RIKEN cDNA 0610043K17 gene
4.65983e-07	0.0627998	1110008P14Rik
3.66676e-21	0.102842	1190005I06Rik	RIKEN cDNA 1190005I06 gene
4.74658e-15	-0.199065	1500004A13Rik	RIKEN cDNA 1500004A13 gene
8.54249e-34	-0.242739	1500004A13Rik	RIKEN cDNA 1500004A13 gene
1.45556e-07	0.0561083	1500015L24Rik	RIKEN cDNA 1500015L24 gene
2.23857e-25	0.120096	1500015L24Rik	RIKEN cDNA 1500015L24 gene
9.03246e-45	0.311373	1700047M11Rik	RIKEN cDNA 1700047M11 gene
2.39507e-20	0.14748	1700084C06Rik	RIKEN cDNA 1700084C06 gene
1.05113e-65	0.233101	1700084C06Rik	RIKEN cDNA 1700084C06 gene
3.76432e-11	0.0787715	1700085D07Rik	RIKEN cDNA 1700085D07 gene
4.22944e-21	0.171613	1810062O18Rik	RIKEN cDNA 1810062O18 gene
1.3398e-06	-0.0980402	2010300C02Rik
1.47104e-06	-0.0998622	2010300C02Rik
7.81291e-08	-0.113003	2210408I21Rik	RIKEN cDNA 2210408I21 gene
1.35718e-25	0.200783	2610035D17Rik	RIKEN cDNA 2610035D17 gene
1.50756e-06	0.075773	2810410L24Rik
7.34912e-18	0.128095	2810410L24Rik
1.77442e-07	-0.0528477	2810432F15Rik	RIKEN cDNA 2810432F15 gene
1.61049e-17	0.0845202	2810468N07Rik
1.24005e-09	0.0852673	2900052L18Rik	RIKEN cDNA 2900052L18 gene
6.87362e-09	0.0641796	2900097C17Rik
1.73897e-10	0.0710845	3110056K07Rik	RIKEN cDNA 3110056K07 gene
4.74695e-09	0.0590918	3110082I17Rik	RIKEN cDNA 3110082I17 gene
3.96545e-13	0.0675418	3222401L13Rik	RIKEN cDNA 3222401L13 gene
8.18161e-10	0.131303	4732471J01Rik	RIKEN cDNA 4732471J01 gene
1.08427e-09	0.117558	4732471J01Rik	RIKEN cDNA 4732471J01 gene
1.2346e-14	0.0649492	4831440D22Rik	RIKEN cDNA 4831440D22 gene
8.28038e-67	0.336653	4921511C10Rik	RIKEN cDNA 4921511C10 gene
2.68013e-90	0.382714	4921511C10Rik	RIKEN cDNA 4921511C10 gene
6.71108e-08	0.111311	4930402H24Rik
9.34108e-56	0.403183	4930415C11Rik	RIKEN cDNA 4930415C11 gene
8.47048e-52	0.407727	4930415C11Rik	RIKEN cDNA 4930415C11 gene
4.45914e-09	0.197758	4930419G24Rik	RIKEN cDNA 4930419G24 gene
1.49673e-19	0.262657	4930419G24Rik	RIKEN cDNA 4930419G24 gene
1.86531e-81	0.456543	4930420G21Rik	RIKEN cDNA 4930420G21 gene
3.27176e-76	0.369249	4930420G21Rik	RIKEN cDNA 4930420G21 gene
9.64097e-16	0.12574	4930488L21Rik	RIKEN cDNA 4930488L21 gene
6.58917e-09	-0.175856	4930509J09Rik	RIKEN cDNA 4930509J09 gene
2.81771e-14	-0.214243	4930509J09Rik	RIKEN cDNA 4930509J09 gene
2.80184e-65	0.374339	4930511M06Rik	RIKEN cDNA 4930511M06 gene
1.24784e-07	-0.102741	4930512B01Rik	RIKEN cDNA 4930512B01 gene
4.21105e-15	-0.177439	4930532I03Rik	RIKEN cDNA 4930532I03 gene
9.77684e-13	-0.112419	4930532I03Rik	RIKEN cDNA 4930532I03 gene
1.8078e-08	-0.141357	4930545L23Rik	RIKEN cDNA 4930545L23 gene
1.67447e-18	-0.166716	4930545L23Rik	RIKEN cDNA 4930545L23 gene
4.9946e-26	0.122106	4930549C15Rik	RIKEN cDNA 4930549C15 gene
2.87329e-20	-0.152678	4930555F03Rik	RIKEN cDNA 4930555F03 gene
9.50505e-10	-0.140182	4930555F03Rik	RIKEN cDNA 4930555F03 gene
5.29966e-12	0.0691083	4930581F22Rik	RIKEN cDNA 4930581F22 gene
1.69077e-18	-0.215677	4930587E11Rik	RIKEN cDNA 4930587E11 gene
1.92033e-12	-0.156134	4930587E11Rik	RIKEN cDNA 4930587E11 gene
6.79972e-11	-0.119237	4932438A13Rik
2.09124e-13	0.111696	4933400F21Rik	RIKEN cDNA 4933400F21 gene
7.46923e-20	0.102506	4933428G20Rik	RIKEN cDNA 4933428G20 gene
1.87122e-07	0.0527392	4933434E20Rik	RIKEN cDNA 4933434E20 gene
2.45523e-20	0.207548	5031439G07Rik	RIKEN cDNA 5031439G07 gene
9.60068e-18	0.138506	5033421B08Rik	RIKEN cDNA 5033421B08 gene
7.48542e-15	0.0880222	5430405H02Rik	RIKEN cDNA 5430405H02 gene
3.77527e-08	-0.125418	5530401A14Rik	RIKEN cDNA 5530401A14 gene
4.02936e-28	-0.252493	5730522E02Rik	RIKEN cDNA 5730522E02 gene
7.8183e-29	0.163129	5830418P13Rik	RIKEN cDNA 5830418P13 gene
1.79806e-10	-0.185133	6530403H02Rik	RIKEN cDNA 6530403H02 gene
6.09214e-08	-0.107405	6530403H02Rik	RIKEN cDNA 6530403H02 gene
1.43481e-06	0.0556068	6530409C15Rik	RIKEN cDNA 6530409C15 gene
1.90482e-12	0.0873453	6720427I07Rik	RIKEN cDNA 6720427I07 gene
2.49458e-12	0.120522	9130019P16Rik	RIKEN cDNA 9130019P16 gene
2.35124e-15	0.261705	9330111N05Rik	RIKEN cDNA 9330111N05 gene
7.76133e-23	0.33693	9330111N05Rik	RIKEN cDNA 9330111N05 gene
5.21385e-26	0.159505	9330117O12Rik	RIKEN cDNA 9330117O12 gene
6.7576e-08	0.0897619	9330175M20Rik	RIKEN cDNA 9330175M20 gene
3.44913e-07	0.052475	9530052E02Rik	RIKEN cDNA 9530052E02 gene
6.73976e-30	0.204069	9630014M24Rik	RIKEN cDNA 9630014M24 gene
6.76923e-16	0.142141	9630014M24Rik	RIKEN cDNA 9630014M24 gene
9.09949e-24	-0.23783	9630028H03Rik	RIKEN cDNA 9630028H03 gene
4.90486e-14	-0.16109	9630028H03Rik	RIKEN cDNA 9630028H03 gene
1.24026e-16	0.218426	A230001M10Rik	RIKEN cDNA A230001M10 gene
2.49446e-47	0.348482	A230001M10Rik	RIKEN cDNA A230001M10 gene
1.43845e-14	0.135316	A230009B12Rik	RIKEN cDNA A230009B12 gene
2.29233e-13	0.0982232	A230009B12Rik	RIKEN cDNA A230009B12 gene
6.35938e-19	-0.161943	A230057D06Rik	RIKEN cDNA A230057D06 gene
8.27423e-10	0.126579	A330015K06Rik	RIKEN cDNA A330015K06 gene
6.72301e-13	0.16601	A330015K06Rik	RIKEN cDNA A330015K06 gene
1.41552e-38	0.242856	A330049N07Rik	RIKEN cDNA A330049N07 gene
9.43528e-51	0.214146	A330049N07Rik	RIKEN cDNA A330049N07 gene
2.10516e-19	-0.182748	A330076H08Rik	RIKEN cDNA A330076H08 gene
2.7384e-14	0.0933413	A430106G13Rik
3.51641e-14	0.0828651	A730090N16Rik	RIKEN cDNA A730090N16 gene
2.03434e-08	-0.113728	A830018L16Rik	RIKEN cDNA A830018L16 gene
4.92454e-07	0.0748576	Cd47	CD47 antigen (Rh-related antigen, integrin-associated signal transducer)
1.14036e-08	0.136794	Cdh11	cadherin 11
2.5009e-08	0.099836	Cdyl2	chromodomain protein, Y chromosome-like 2
3.65209e-09	0.118721	Cobl	cordon-bleu WH2 repeat
4.18766e-08	0.148214	Col25a1	collagen, type XXV, alpha 1
1.52297e-07	0.119364	Cx3cl1	C-X3-C motif chemokine ligand 1
1.43609e-08	0.0890596	Dennd1a	DENN domain containing 1A
1.95e-13	0.127169	Dgki	diacylglycerol kinase, iota
3.19343e-10	0.081414	Dpy19l1	dpy-19 like C-mannosyltransferase 1
9.78254e-09	0.147786	Efr3a	EFR3 homolog A
7.53834e-09	0.104596	Elavl4	ELAV like RNA binding protein 4
1.97963e-09	0.169154	Epha7	Eph receptor A7
2.08689e-13	0.0920187	Exoc4	exocyst complex component 4
2.11096e-10	0.154174	Flrt2	fibronectin leucine rich transmembrane protein 2
9.51411e-07	0.0902126	Ftx	Ftx transcript, Xist regulator, non-protein coding
7.70777e-09	0.135117	Fut9	fucosyltransferase 9
3.44517e-09	0.118666	Gabra1	gamma-aminobutyric acid type A receptor subunit alpha 1
1.20401e-08	0.0768215	Gphn	gephyrin
1.61823e-19	0.320587	Grik1	glutamate receptor, ionotropic, kainate 1
1.12829e-08	0.0955468	Grik2	glutamate receptor, ionotropic, kainate 2 (beta 2)
7.76e-07	0.0858099	Kcnq1ot1	KCNQ1 overlapping transcript 1
3.05518e-09	0.221982	Ldb2	LIM domain binding 2
1.32421e-09	0.129099	Lrrtm3	leucine rich repeat transmembrane neuronal 3
1.29215e-13	0.126297	Lypd6b	LY6/PLAUR domain containing 6B
5.63681e-12	0.14555	Maf	MAF bZIP transcription factor
1.24412e-27	0.158779	Mdga2	MAM domain containing glycosylphosphatidylinositol anchor 2
1.58126e-06	0.0898136	Meg3	maternally expressed 3
3.90641e-13	0.0603476	Mei1	meiotic double-stranded break formation protein 1
6.49272e-12	0.182204	Mical2	microtubule associated monooxygenase, calponin and LIM domain containing 2
7.82298e-15	0.157903	Mir124a-1hg	Mir124-1 host gene (non-protein coding)
5.0906e-09	0.146848	Ncald	neurocalcin delta
1.25009e-21	0.16467	Ncam2	neural cell adhesion molecule 2
1.40857e-10	0.110707	Nktr	natural killer tumor recognition sequence
1.0903e-06	0.120648	Nrp1	neuropilin 1
4.44525e-07	0.0975904	Pam	peptidylglycine alpha-amidating monooxygenase
1.29134e-09	0.0959156	Pdia6	protein disulfide isomerase associated 6
1.14982e-07	0.136882	Ptchd4	patched domain containing 4
4.76375e-11	0.155395	Ralyl	RALY RNA binding protein-like
4.06231e-08	0.096912	Rapgef4os1	Rap guanine nucleotide exchange factor (GEF) 4, opposite strand 1
2.20309e-09	0.124555	Rims1	regulating synaptic membrane exocytosis 1
4.0077e-09	0.0995933	Sdc2	syndecan 2
9.59086e-09	0.100705	Setbp1	SET binding protein 1
3.8176e-24	0.218306	Slco3a1	solute carrier organic anion transporter family, member 3a1
1.18188e-08	0.185334	Sorcs3	sortilin-related VPS10 domain containing receptor 3
1.80917e-09	0.11249	Spred1	sprouty protein with EVH-1 domain 1, related sequence
3.42975e-13	0.16363	Thrb	thyroid hormone receptor beta
1.95191e-10	0.152038	Tmem178	transmembrane protein 178
3.43666e-11	0.136321	Vsnl1	visinin-like 1
9.99469e-09	0.0784548	Zcchc7	zinc finger, CCHC domain containing 7
2.75174e-08	0.111523	Sept8
8.42604e-11	0.0787488	Ank2	ankyrin 2, brain
9.50844e-25	0.219288	Ankub1	ankyrin repeat and ubiquitin domain containing 1
3.8756e-38	0.265174	Anln	anillin, actin binding protein
1.71342e-06	0.141439	Ano4	anoctamin 4
3.56815e-12	0.171156	Apbb1ip	amyloid beta precursor protein binding family B member 1 interacting protein
6.63865e-08	0.0878319	Apbb2	amyloid beta precursor protein binding family B member 2
9.88732e-19	0.196215	Apod	apolipoprotein D
7.83861e-10	0.156284	Arhgef28	Rho guanine nucleotide exchange factor 28
1.28288e-10	0.13933	Arsg	arylsulfatase G
1.19052e-06	0.0771024	BC031181	cDNA sequence BC031181
5.17955e-83	0.342464	Btaf1	B-TFIID TATA-box binding protein associated factor 1
4.79653e-15	0.142029	Calr	calreticulin
7.06312e-07	0.059137	Car12	carbonic anhydrase 12
5.67885e-19	0.242207	Cdh20	cadherin 20
5.22936e-12	0.128374	Cdk5rap2	CDK5 regulatory subunit associated protein 2
1.61994e-46	0.439641	Cntnap5c	contactin associated protein-like 5C
6.52062e-22	0.169506	Cog5	component of oligomeric golgi complex 5
1.61226e-15	0.0697971	Commd2	COMM domain containing 2
1.03336e-14	0.114395	Cpox	coproporphyrinogen oxidase
4.87952e-18	0.176602	Creb5	cAMP responsive element binding protein 5
1.40857e-06	0.0970634	Crlf3	cytokine receptor-like factor 3
1.56244e-06	0.0851743	Ctnna2	catenin alpha 2
1.24525e-08	0.0948294	Cyb5b	cytochrome b5 type B
1.69946e-11	0.134136	Dip2b	disco interacting protein 2 homolog B
3.17056e-07	0.129247	Dock1	dedicator of cytokinesis 1
1.50967e-09	0.126977	Dock5	dedicator of cytokinesis 5
5.12881e-10	0.138847	Dscaml1	DS cell adhesion molecule like 1
1.63958e-13	0.0814493	Dus4l	dihydrouridine synthase 4 like
1.80383e-12	0.162211	Dusp16	dual specificity phosphatase 16
2.20736e-57	0.122875	E130311K13Rik	RIKEN cDNA E130311K13 gene
3.06491e-10	0.107298	E330020D12Rik	Riken cDNA E330020D12 gene
5.63387e-16	0.168755	Edil3	EGF-like repeats and discoidin I-like domains 3
2.28776e-11	0.099428	Efemp1	epidermal growth factor-containing fibulin-like extracellular matrix protein 1
3.36338e-13	0.133275	Enox1	ecto-NOX disulfide-thiol exchanger 1
3.42845e-62	0.253704	Enpp6	ectonucleotide pyrophosphatase/phosphodiesterase 6
1.46034e-07	0.0984777	Epb41l4b	erythrocyte membrane protein band 4.1 like 4b
9.0258e-09	0.159791	Erbin	Erbb2 interacting protein
9.41119e-09	0.107178	Etv5	ets variant 5
1.6777e-17	0.149448	Eya4	EYA transcriptional coactivator and phosphatase 4
2.39004e-09	0.127409	Fam135b	family with sequence similarity 135, member B
2.4403e-21	0.124116	Fbxw15	F-box and WD-40 domain protein 15
3.87929e-08	0.0703477	Fem1c	fem 1 homolog c
1.86958e-21	0.104679	Fgfbp3	fibroblast growth factor binding protein 3
2.69517e-15	0.199147	Fnbp1	formin binding protein 1
4.06094e-09	0.146134	Frmd4b	FERM domain containing 4B
3.06842e-13	0.176703	Frmd5	FERM domain containing 5
9.70841e-08	0.202702	Gab1	growth factor receptor bound protein 2-associated protein 1
7.25608e-56	0.374479	Gabra2	gamma-aminobutyric acid type A receptor subunit alpha 2
1.39678e-09	0.145894	Gatm	glycine amidinotransferase (L-arginine:glycine amidinotransferase)
1.67044e-09	0.144512	Gna12	guanine nucleotide binding protein, alpha 12
3.56097e-08	0.0874079	Gon4l	gon-4-like (C.elegans)
3.06761e-18	0.158149	Gpm6b	glycoprotein m6b
3.75686e-09	0.0818411	Grina	glutamate receptor, ionotropic, N-methyl D-aspartate-associated protein 1 (glutamate binding)
1.19974e-18	0.138606	Hapln2	hyaluronan and proteoglycan link protein 2
3.981e-09	0.138345	Hcn2	hyperpolarization-activated, cyclic nucleotide-gated K+ 2
2.88375e-13	0.114489	Herpud1	homocysteine-inducible, endoplasmic reticulum stress-inducible, ubiquitin-like domain member 1
1.38486e-08	0.0849002	Hhip	Hedgehog-interacting protein
2.1447e-20	0.227093	Hspa5	heat shock protein 5
1.32491e-79	0.269262	Ide	insulin degrading enzyme
5.20624e-16	0.115231	Ifi27	interferon, alpha-inducible protein 27
8.75504e-14	0.165232	Il1rap	interleukin 1 receptor accessory protein
4.9248e-12	0.178333	Il33	interleukin 33
2.4265e-07	0.0861776	Insc	INSC spindle orientation adaptor protein
2.98527e-09	0.122464	Iqgap2	IQ motif containing GTPase activating protein 2
2.31595e-24	0.240074	Kcnab1	potassium voltage-gated channel, shaker-related subfamily, beta member 1
2.23488e-08	0.0798008	Kcnq3	potassium voltage-gated channel, subfamily Q, member 3
1.1721e-10	0.167405	Kif13b	kinesin family member 13B
4.73639e-19	0.202992	Kif6	kinesin family member 6
1.76023e-07	0.113214	Klf7	Kruppel-like transcription factor 7 (ubiquitous)
3.27661e-44	0.233083	Lekr1	leucine, glutamate and lysine rich 1
1.46352e-07	0.119505	Lpar1	lysophosphatidic acid receptor 1
6.10358e-08	0.158673	Lrmda	leucine rich melanocyte differentiation associated
1.06705e-08	0.0913112	Lrp1b	low density lipoprotein-related protein 1B
2.4221e-07	0.0793257	Ly6e	lymphocyte antigen 6 family member E
5.95988e-08	0.0611032	Lyzl4	lysozyme-like 4
4.62097e-35	0.169682	Magi2	membrane associated guanylate kinase, WW and PDZ domain containing 2
7.19209e-08	0.11429	Magt1	magnesium transporter 1
1.62018e-10	0.150013	Mast4	microtubule associated serine/threonine kinase family member 4
1.29295e-10	0.0948105	Mboat1	membrane bound O-acyltransferase domain containing 1
1.24157e-16	0.169252	Megf10	multiple EGF-like-domains 10
2.28063e-13	0.105211	Mir100hg	Mir100 Mirlet7a-2 Mir125b-1 cluster host gene
1.5661e-10	0.142385	Mir99ahg	Mir99a and Mirlet7c-1 host gene (non-protein coding)
6.48982e-22	0.268243	Mob3b	MOB kinase activator 3B
2.44704e-09	0.107516	Mpdz	multiple PDZ domain crumbs cell polarity complex component
2.94164e-55	0.308202	Myo1e	myosin IE
1.0173e-08	0.0927736	Ncam1	neural cell adhesion molecule 1
1.28665e-32	0.356474	Neat1	nuclear paraspeckle assembly transcript 1 (non-protein coding)
4.35706e-10	0.159723	Nfia	nuclear factor I/A
9.39504e-10	0.135005	Nfib	nuclear factor I/B
4.12663e-26	0.279459	Ninj2	ninjurin 2
3.4441e-17	0.138696	Nkain2	Na+/K+ transporting ATPase interacting 2
2.86842e-08	0.109801	Nrg3	neuregulin 3
8.72962e-07	0.0965172	Olfml1	olfactomedin-like 1
5.25596e-14	0.114561	Olig1	oligodendrocyte transcription factor 1
1.21311e-13	0.0915171	Onecut2	one cut domain, family member 2
2.879e-09	0.0792406	Otud7a	OTU domain containing 7A
2.59213e-16	0.125058	Pcdh9	protocadherin 9
4.25496e-11	0.226074	Pde1a	phosphodiesterase 1A, calmodulin-dependent
7.75901e-16	0.209828	Pde4b	phosphodiesterase 4B, cAMP specific
2.51867e-16	0.225821	Pde8a	phosphodiesterase 8A
4.52095e-13	0.0691164	Pdgfb	platelet derived growth factor, B polypeptide
9.37135e-24	0.247999	Pex5l	peroxisomal biogenesis factor 5-like
5.19639e-12	0.155392	Phlpp1	PH domain and leucine rich repeat protein phosphatase 1
1.40634e-12	0.196579	Plcl1	phospholipase C-like 1
1.54702e-13	0.165771	Plekhg1	pleckstrin homology domain containing, family G (with RhoGef domain) member 1
1.685e-06	0.140073	Plekhh1	pleckstrin homology domain containing, family H (with MyTH4 domain) member 1
8.70496e-09	0.116847	Plekhh2	pleckstrin homology domain containing, family H (with MyTH4 domain) member 2
1.61208e-13	0.174268	Plxdc2	plexin domain containing 2
1.25917e-10	0.141785	Ppfibp2	PTPRF interacting protein, binding protein 2 (liprin beta 2)
7.31106e-09	0.0917148	Prox1os	prospero homeobox 1, opposite strand
2.00444e-22	0.295811	Prr5l	proline rich 5 like
5.92931e-18	0.151796	Ptk2	PTK2 protein tyrosine kinase 2
2.77491e-09	0.125468	Pvt1	Pvt1 oncogene
3.00291e-29	0.258575	Rasgrp3	RAS, guanyl releasing protein 3
2.97923e-07	0.111142	Retreg1	reticulophagy regulator 1
1.69654e-09	0.143602	Rffl	ring finger and FYVE like domain containing protein
4.75548e-16	0.168705	Rftn1	raftlin lipid raft linker 1
1.76302e-13	0.276939	Rnf220	ring finger protein 220
1.41586e-06	0.116043	Robo1	roundabout guidance receptor 1
1.03242e-22	0.175787	Scd3	stearoyl-coenzyme A desaturase 3
1.5776e-08	0.123772	Sec11c	SEC11 homolog C, signal peptidase complex subunit
6.62764e-09	0.143773	Sec14l5	SEC14-like lipid binding 5
3.69977e-14	0.0752678	Serinc2	serine incorporator 2
3.69538e-11	0.172521	Sh3kbp1	SH3-domain kinase binding protein 1
6.88441e-11	0.0916232	Sh3tc2	SH3 domain and tetratricopeptide repeats 2
6.29032e-32	0.312727	Shtn1	shootin 1
1.8647e-12	0.156267	Sik3	SIK family kinase 3
3.61516e-10	0.145731	Skap2	src family associated phosphoprotein 2
2.40305e-07	0.118093	Slain1	SLAIN motif family, member 1
7.33951e-17	0.193631	Slc24a2	solute carrier family 24 (sodium/potassium/calcium exchanger), member 2
6.08757e-11	0.145837	Slc8a1	solute carrier family 8 (sodium/calcium exchanger), member 1
2.19145e-15	0.121927	Specc1	sperm antigen with calponin homology and coiled-coil domains 1
7.04737e-08	0.0702437	Spg20
4.08939e-09	0.14692	Spock1	sparc/osteonectin, cwcv and kazal-like domains proteoglycan 1
2.8764e-10	0.0867086	Spry2	sprouty RTK signaling antagonist 2
1.21238e-15	0.18551	Sst	somatostatin
1.34369e-10	0.173735	St18	suppression of tumorigenicity 18
5.12591e-08	0.11003	St3gal4	ST3 beta-galactoside alpha-2,3-sialyltransferase 4
4.75076e-14	0.191462	Stxbp6	syntaxin binding protein 6 (amisyn)
6.5132e-08	0.080746	Tbxas1	thromboxane A synthase 1, platelet
7.57424e-07	0.0769909	Tcf4	transcription factor 4
1.36906e-08	0.15305	Tesk2	testis-specific kinase 2
1.23815e-06	0.0653147	Tmcc1	transmembrane and coiled coil domains 1
6.41222e-10	0.185982	Tmcc3	transmembrane and coiled coil domains 3
1.1139e-28	0.189666	Tmem178b	transmembrane protein 178B
5.48453e-11	0.115791	Tra2a	transformer 2 alpha
3.6409e-07	0.0914404	Ube2e2	ubiquitin-conjugating enzyme E2E 2
1.5568e-06	0.118548	Vegfa	vascular endothelial growth factor A
1.82316e-27	0.177774	Vgf	VGF nerve growth factor inducible
1.02367e-07	0.0732841	Vip	vasoactive intestinal polypeptide
6.28468e-08	0.081861	Wdr43	WD repeat domain 43
3.20182e-14	0.104685	Wwtr1	WW domain containing transcription regulator 1
3.53413e-11	0.132645	Zdhhc14	zinc finger, DHHC domain containing 14
1.60195e-07	0.120018	Zeb2	zinc finger E-box binding homeobox 2
2.12909e-16	0.150329	Zfp532	zinc finger protein 532
3.65195e-27	0.0905665	Zfp707	zinc finger protein 707
8.5218e-13	-0.12679	Abi2	abl interactor 2
1.30515e-12	-0.238729	Abi3bp	ABI family member 3 binding protein
[truncated: 1,849 more rows]
