# Supplementary material for: Contribution of amyloid deposition from oligodendrocytes in a mouse model of Alzheimer’s disease
Source: Mol Neurodegener. 2024 Nov 16;19:83. doi: 10.1186/s13024-024-00759-z (PMC11568619; doi:10.1186/s13024-024-00759-z)
Supplement: Supplementary file 2 — Supplementary Material 2 [file 13024_2024_759_MOESM2_ESM.xls]

## Sheet: OLs_B1KO_vs_B1ff_up
Pathway	geneID
negative regulation of cell development	Daam2/Mbp/Grb14/Vegfa/Dusp10/Ulk2/Slit1/Prox1/Sirt2/Sema4d/Sox10/Tjp2/Cers2/Dleu2/Arhgef2/Dip2b/Trpc6/Ptk2
synapse organization	Gabra2/Ppfibp2/Il1rap/Lrrtm4/Nfia/Abhd17b/Fgfr2/Mtmr2/Tmeff1/Magi2/Pik3r1/Tanc1/Dip2a/Sez6l2/Picalm/Mdga2/Sema4d/Arhgap39/Gpm6a/Ptk2/Ndrg1/Insr/Gphn/Eef2k/Ank3/Lgmn/Pdgfb/Gpc4/Tmem108
ameboidal-type cell migration	Adipor2/Anln/Prr5l/Daam2/Gna12/Rffl/Slc8a1/Glul/Vegfa/Dusp10/Clasp2/Zeb2/Prox1/Sema4d/Sox10/Ccbe1/Bcas3/Arid5b/Phactr4/Smoc2/Stard13/Ptk2/Rhoj/Akt3/Dock5/Lgmn/Pdgfb/Pdlim1
gliogenesis	Tspan2/Olig1/Daam2/Abca2/Aspa/Il33/Plp1/Nfib/Mal/Arhgef10/Dusp10/Epm2a/Sh3tc2/Sirt2/Sox10/Miat/Fa2h/Cers2/Olig2/Zcchc24/Ptk2/Ndrg1/Csf1/Pdgfb
ensheathment of neurons	Tspan2/Cldn11/Abca2/Mbp/Mtmr2/Plp1/Mal/Arhgef10/Gjc3/Sh3tc2/Sirt2/Sox10/Fa2h/Olig2/Ndrg1/Mpdz
axon ensheathment	Tspan2/Cldn11/Abca2/Mbp/Mtmr2/Plp1/Mal/Arhgef10/Gjc3/Sh3tc2/Sirt2/Sox10/Fa2h/Olig2/Ndrg1/Mpdz
oligodendrocyte differentiation	Tspan2/Olig1/Daam2/Abca2/Aspa/Il33/Plp1/Mal/Dusp10/Sirt2/Sox10/Fa2h/Olig2
small GTPase mediated signal transduction	Elmo1/Rasgrp3/Erbin/Rhou/Gna12/Cdc42bpa/Dock9/Dgki/Garnl3/Kctd13/Arhgef10/Ywhaq/Kndc1/Cyth1/Abca1/Arhgef28/Arhgef2/Phactr4/Stard13/Dennd1a/Rhoj/Rufy1/Dock5/Csf1/Heg1/Eps8l1
fibroblast migration	Adipor2/Prr5l/Gna12/Rffl/Slc8a1/Clasp2/Arid5b/Ptk2/Pdgfb/Pdlim1
glial cell differentiation	Tspan2/Olig1/Daam2/Abca2/Aspa/Il33/Plp1/Nfib/Mal/Arhgef10/Dusp10/Sh3tc2/Sirt2/Sox10/Miat/Fa2h/Olig2/Ndrg1/Pdgfb

## Sheet: OLs_B1KO_vs_B1ff_down
Pathway	geneID
synapse organization	Sema4a/Cacnb1/Bhlhb9/Ube3a/Rims4/Tanc2/Atp2b2/Negr1/Cntnap4/Efnb2/Grm5/Utrn/Nrg2/Abi2/Cdc42/Unc13a/Unc13c/Slc8a3/Iqsec3/Ptprt/Dlgap3/Sipa1l1/Drd2/Sez6/Arc/Chchd10/Epha3/Gap43/Cntnap2/Cacna1a/Rock2/Apoe/Zfp804a/Epha5/Dlg4/Baiap2/Asic2/Lrtm1/Nrxn3/Kirrel3/Hspa8/Ptpro/Ntrk2/Dgkb/Homer1
locomotory behavior	Adora2a/Fgf14/Ube3a/Abat/Sptbn4/Atp2b2/Negr1/Grm5/Snap25/Ankfn1/Pde1b/Drd2/Sez6/Penk/Egr1/Cntnap2/Fgf12/Cacna1c/Cacna1a/Apoe/Npas3/Adcy5/Htr2c/Dlg4/Kcnd2/Klhl1/Gad1/Pbx3
axonogenesis	Sema4a/Sptbn4/Chn1/Rufy3/Smad4/Efnb2/Ece1/Ttc8/Stxbp1/Dclk1/Alcam/Sipa1l1/Drd2/Mt3/Epha3/Gap43/Cntnap2/Tiam2/Foxp1/Map1b/Lama2/Cacna1a/Apoe/Auts2/Slit2/Nr4a3/Hsp90aa1/Epha5/Map2/Sema6a/Bcl11b/Lrtm1/Ptprm/Hsp90ab1/Dcc/Ptpro/Ntrk2
cytoplasmic translation	Rpl32/Rpl23a/Rps16/Drg1/Rps25/Rps14/Rps15a/Rps10/Rps4x/Rpl14/Rpl27/Rps11/Rpl15/Rpl38/Cpeb3/Rpl23/Rpl9/Rps21/Rplp1/Rps29
learning or memory	Bhlhb9/Ube3a/Grm5/Snap25/Pde8b/Abi2/Ptchd1/Grm4/Slc8a3/Pde1b/Tac1/Cpeb3/Drd2/Arc/Prkar2b/Egr1/Cntnap2/Cacna1c/Foxp2/Apoe/Hmgcr/Jph4/Plcb1/Camk4/Nrxn3/Ntrk2/Meis2
neuromuscular process	Adora2a/Fgf14/Rbfox1/Atp2b2/Pde8b/Ankfn1/Slc8a3/Itpr1/Drd2/Penk/Cntnap2/Fgf12/Nr4a1/Cacna1a/Rbfox2/Npas3/Nr4a3/Jph4/Adcy5/Dlg4/Homer1
regulation of synapse organization	Sema4a/Bhlhb9/Ube3a/Rims4/Tanc2/Negr1/Cntnap4/Nrg2/Abi2/Cdc42/Ptprt/Sipa1l1/Drd2/Arc/Apoe/Zfp804a/Baiap2/Asic2/Lrtm1/Hspa8/Ptpro/Ntrk2/Dgkb/Homer1
regulation of synapse structure or activity	Sema4a/Bhlhb9/Ube3a/Rims4/Tanc2/Negr1/Cntnap4/Nrg2/Abi2/Cdc42/Ptprt/Sipa1l1/Drd2/Arc/Apoe/Zfp804a/Baiap2/Asic2/Lrtm1/Hspa8/Ptpro/Ntrk2/Dgkb/Homer1
regulation of neurotransmitter levels	Adora2a/Rims4/Abat/Snap25/Ptprn2/Grm4/Unc13a/Unc13c/Stxbp1/Pde1b/Drd2/Lin7a/Nr4a1/Cacna1a/Trim9/Syn2/Htr2c/Gad2/Syt6/Nrxn3/Chrm2/Ntrk2/Gad1
cognition	Bhlhb9/Ube3a/Grm5/Snap25/Pde8b/Abi2/Ptchd1/Grm4/Slc8a3/Pde1b/Tac1/Cpeb3/Drd2/Arc/Prkar2b/Egr1/Cntnap2/Cacna1c/Foxp2/Apoe/Hmgcr/Jph4/Plcb1/Camk4/Nrxn3/Ntrk2/Meis2

## Sheet: OLs_B1KO-Appki_vs_Appki_up
Go pathway analysis:	OLs_B1KO-Appki_vs_Appki_up		Go pathway analysis:	OLs_B1KO-Appki_vs_Appki_down
Pathway	GeneID		Pathway	GeneID
ensheathment of neurons	Plp1/Mag/Mbp/Bcas1/Trf/Mal/Fa2h/Tspan2/Gjc3/Nfasc/Arhgef10/Cd9/Cntn2/Sirt2/Cldn11/Myrf/Mtmr2/Ndrg1/Abca2/Jam3/Sox10/Ugt8a/Kcnj10/Pllp/Gal3st1/Tppp/Tmem98/Ilk/Sh3tc2/Clu/S100b/Zfp24/Nkx6-2		synapse organization	Tanc2/Ptprd/Sorbs1/Ntrk3/Frmpd4/Abi2/Grin2b/Lrrtm3/Cadm1/Adgrb1/Snap91/Nptn/Kalrn/Mef2c/Gabrb3/Gpm6a/Ube3a/Stau2/Sipa1l1/Nrcam/Rock2/Cntnap4/Rapgef4/Ptprt/Pclo/Cacnb4/Homer1/Il1rapl1/Epha3/Erc2/Nlgn1/Ctnna2/Epha5/Pak3/Cdh8/Ntng1/Lrrc4c/Ctnnd2/Clstn2/Gpc6/Gabrb2/Mdga2/Dgkb/Flrt2/Efna5/Negr1/Cnksr2/Ppfia2/Sorbs2/Lrfn5/Gabra2/Lrrtm4/Nrxn1/Grm5/Adgrb3/Adgrl3/Asic2/Lingo2/Pdzrn3/Zfp804a/Nrg1/Cntn5/Nrx…
axon ensheathment	Plp1/Mag/Mbp/Bcas1/Trf/Mal/Fa2h/Tspan2/Gjc3/Nfasc/Arhgef10/Cd9/Cntn2/Sirt2/Cldn11/Myrf/Mtmr2/Ndrg1/Abca2/Jam3/Sox10/Ugt8a/Kcnj10/Pllp/Gal3st1/Tppp/Tmem98/Ilk/Sh3tc2/Clu/S100b/Zfp24/Nkx6-2		regulation of synapse organization	Tanc2/Ptprd/Ntrk3/Frmpd4/Abi2/Grin2b/Lrrtm3/Adgrb1/Snap91/Kalrn/Mef2c/Gpm6a/Ube3a/Stau2/Sipa1l1/Nrcam/Cntnap4/Rapgef4/Ptprt/Homer1/Il1rapl1/Nlgn1/Ctnna2/Pak3/Cdh8/Clstn2/Gpc6/Mdga2/Dgkb/Flrt2/Efna5/Negr1/Ppfia2/Lrfn5/Lrrtm4/Nrxn1/Adgrb3/Adgrl3/Asic2/Lingo2/Zfp804a
myelination	Plp1/Mag/Mbp/Bcas1/Trf/Mal/Fa2h/Tspan2/Gjc3/Nfasc/Arhgef10/Cd9/Cntn2/Sirt2/Cldn11/Myrf/Mtmr2/Ndrg1/Abca2/Jam3/Sox10/Ugt8a/Kcnj10/Pllp/Gal3st1/Tppp/Tmem98/Ilk/Sh3tc2/Clu/S100b/Zfp24/Nkx6-2		regulation of synapse structure or activity	Tanc2/Ptprd/Ntrk3/Frmpd4/Abi2/Grin2b/Lrrtm3/Adgrb1/Snap91/Kalrn/Mef2c/Gpm6a/Ube3a/Stau2/Sipa1l1/Nrcam/Cntnap4/Rapgef4/Ptprt/Homer1/Il1rapl1/Nlgn1/Ctnna2/Pak3/Cdh8/Clstn2/Gpc6/Mdga2/Dgkb/Flrt2/Efna5/Negr1/Ppfia2/Lrfn5/Lrrtm4/Nrxn1/Adgrb3/Adgrl3/Asic2/Lingo2/Zfp804a
gliogenesis	Il33/Plp1/Mag/Daam2/Bin1/Trf/Mal/Fa2h/Tspan2/Aspa/Arhgef10/Opalin/Cd9/Enpp2/Cntn2/Sirt2/Myrf/Ndrg1/Nfix/Abca2/Rtn4/Sox10/Ptpn11/Cnp/Kcnj10/Hdac11/Dusp10/Sox8/Erbb3/Abl1/Tppp/Tmem98/Zcchc24/Stat3/Dbi/Csf1/Ilk/Sh3tc2/Clu/Rhoa/Cers2/Trp53/Phgdh/Nkx6-2/P2rx4		cell-cell adhesion via plasma-membrane adhesion molecules	Ptprd/Cadm2/Cadm1/Nptn/Cdh11/Dab1/Cdh7/Nrcam/Ptprt/Il1rapl1/Epha3/Robo2/Nlgn1/Cdh8/Ntng1/Lrrc4c/Clstn2/Gpc6/Tenm1/Mdga2/Cntn6/Efna5/Cdh12/Lrfn5/Nrxn1/Cdh18/Pcdh15/Adgrl3/Tenm4/Nrg1/Cntn5/Tenm2/Robo1/Tenm3/Unc5d
glial cell differentiation	Il33/Plp1/Mag/Daam2/Bin1/Mal/Fa2h/Tspan2/Aspa/Arhgef10/Opalin/Enpp2/Cntn2/Sirt2/Myrf/Ndrg1/Nfix/Abca2/Rtn4/Sox10/Ptpn11/Cnp/Kcnj10/Hdac11/Dusp10/Sox8/Erbb3/Abl1/Tppp/Tmem98/Stat3/Ilk/Sh3tc2/Clu/Rhoa/Phgdh/Nkx6-2		synapse assembly	Ptprd/Ntrk3/Lrrtm3/Cadm1/Adgrb1/Nptn/Mef2c/Gabrb3/Gpm6a/Stau2/Sipa1l1/Pclo/Il1rapl1/Nlgn1/Clstn2/Gpc6/Gabrb2/Mdga2/Flrt2/Efna5/Negr1/Lrfn5/Gabra2/Lrrtm4/Nrxn1/Adgrb3/Adgrl3/Asic2/Lingo2/Nrg1/Cntn5/Nrxn3/Cntnap2
oligodendrocyte differentiation	Il33/Plp1/Mag/Daam2/Mal/Fa2h/Tspan2/Aspa/Opalin/Enpp2/Cntn2/Sirt2/Myrf/Abca2/Sox10/Cnp/Kcnj10/Hdac11/Dusp10/Sox8/Tppp/Tmem98/Clu/Nkx6-2		cell junction assembly	Ptprd/Sorbs1/Ntrk3/Myo9a/Abi2/Lrrtm3/Cadm1/Adgrb1/Nptn/Cdh11/Nedd4l/Mef2c/Gabrb3/Gpm6a/Stau2/Cdh7/Sipa1l1/Rock2/Pclo/Il1rapl1/Epha3/Nlgn1/Cdh8/Ctnnd2/Clstn2/Gpc6/Gabrb2/Mdga2/Flrt2/Efna5/Negr1/Cdh12/Lrfn5/Gabra2/Lrrtm4/Nrxn1/Adgrb3/Cdh18/Adgrl3/Asic2/Lingo2/Nrg1/Cntn5/Nrxn3/Cntnap2
regulation of microtubule cytoskeleton organization	Phldb1/Mapt/Tubb4a/Sgk1/Pak1/Stmn1/Dixdc1/Slain1/Rac1/Stmn4/Clasp2/Dctn1/Drg1/Abl1/Tppp/Gnai1/Map1a/Trim36/Clip3/Rhoa/Mid1/Map6d1/Cep97/Phldb2/Chmp7/Cdkn1b		regulation of membrane potential	Gria1/Celf4/Ntrk3/Dpp6/Akap6/Grin2b/Dgki/Neto1/Nedd4l/Mef2c/Gabra4/Gabrb3/Rgs7bp/Scn2a/Gabrb1/Nrcam/Ryr2/Atxn1/Rapgef4/Camk2d/Pclo/Cacna2d1/Cacnb4/Grik2/Nlgn1/Kcnd2/Dmd/Fgf14/Gabrb2/Gabrg3/Hcn1/Kcnma1/Rgs7/Rims2/Rims1/Gabra2/Nrxn1/Asic2/Grik1/Fgf12/Kcnh7/Kcnc2/Cntnap2
regulation of supramolecular fiber organization	Apoe/Daam2/Bin1/Mapt/Tmod2/Arhgef10/Tubb4a/Sgk1/Pak1/Stmn1/Prkcq/Pik3r1/Prox1/Tmod1/Slain1/Add3/Rac1/Cryab/Rapgef3/Clasp2/Dctn1/Drg1/Rdx/Abl1/Cdc42ep1/Map1a/Arpc1b/Whamm/Clip3/Clu/Rhoa/Arpc1a/Mid1/Hspa8/Cttn/Map6d1/Arpc5l/Flii/Dstn/Phldb2/Cdkn1b/Pak2		postsynapse organization	Tanc2/Ptprd/Sorbs1/Ntrk3/Frmpd4/Abi2/Grin2b/Cadm1/Adgrb1/Kalrn/Ube3a/Stau2/Sipa1l1/Nrcam/Rock2/Rapgef4/Homer1/Il1rapl1/Nlgn1/Epha5/Pak3/Ctnnd2/Dgkb/Cnksr2/Ppfia2/Sorbs2/Lrrtm4/Nrxn1/Zfp804a/Cntnap2
regulation of protein-containing complex assembly	Apoe/Daam2/Bin1/Mapt/Tmod2/Tubb4a/Sgk1/Sirt2/Pak1/Stmn1/Jam3/Ptpn11/Tmod1/Thra/Slain1/Add3/Rac1/Cck/Cryab/Prkcz/Clasp2/Dctn1/Drg1/Rdx/Abl1/Tppp/Eif4g1/Cdc42ep1/Arpc1b/H3f3b/Clip3/Clu/Rhoa/Arpc1a/Trp53/Pink1/Cttn/Arpc5l/Flii/Abca1/Rpl13a/Cdkn1b/Stub1/Psmc6		regulation of postsynaptic membrane potential	Gria1/Celf4/Grin2b/Dgki/Neto1/Mef2c/Gabra4/Gabrb3/Rgs7bp/Atxn1/Pclo/Grik2/Nlgn1/Fgf14/Gabrg3/Rgs7/Rims2/Rims1/Gabra2/Nrxn1/Grik1/Cntnap2
regulation of cell-substrate adhesion	Enpp2/Dock1/St6gal1/Edil3/Pik3r1/Spock1/Ptpn11/Bcar1/Apod/Dnm2/Ddr1/Map4k4/Mink1/Rac1/Bcl6/Prkcz/Clasp2/Dock5/Abl1/Jak2/Csf1/Ilk/Rhoa/Actn4/Dusp3/Lims2/Jup/Rin2/Phldb2/Coro1c		dendrite development	Tanc2/Ptprd/Abi2/Dclk1/Elavl4/Bcl11a/Rbfox2/Kalrn/Map2/Nedd4l/Mef2c/Phactr1/Dab1/Ube3a/Stau2/Sipa1l1/Asap1/Rock2/Rapgef4/Il1rapl1/Nlgn1/Ctnna2/Epha5/Pak3/Ctnnd2/Ppfia2/Prkg1/Hecw1/Adgrb3/Grip1/Cntnap2/Robo1
Go pathway analysis:	OLs_Appki_vs_B1ff_up		Go pathway analysis:	OLs_Appki_vs_B1ff_down
Pathway	GeneID		Pathway	GeneID
cell junction assembly	Gabra2/Cdh20/Apod/Cdh9/Magi2/Epha7/Il1rap/Mdga2/Gpm6b/Flrt2/Tesk2/Ptk2/Cdh11/Lrrtm3/Nrp1/Gabra1/Vegfa/Gabrb2/Cadm1/Mpdz/Pdgfb		cytoplasmic translation	Rps17/Rpl14/Rpl27a/Rps25/Rps8/Rpl27/Rps28/Rps15a/Rps24/Rps23/Drg1/Rpl38/Rps7/Rps10/Rpl23/Rpl9/Rps14/Rps29/Rps21/Rplp1
axonogenesis	Gab1/Nrp1/Vegfa/Robo1/Spry2/Tcf4/Pdgfb		positive regulation of ion transport	Fgf12/Atp2b1/P2ry12/Ano6/Dbi/Cacna1d/Plcb1/Akap9/Cacna2d1/Drd2/Camk2a/Actn2/Sgk1/Pcp4/Pla2g3/Cacna1c/Ndufa4/Dpp6
synapse assembly	Gab1/Nrp1/Vegfa/Robo1/Spry2/Tcf4/Pdgfb		positive regulation of cell projection organization	P2ry12/Camk2b/Dynll1/Rufy3/Negr1/Il1rapl1/Apoe/Tnik/Map1b/Dcc/Abl2/Robo2/Sgk1/Pcp4/Tiam2/Fyn/Auts2/Pla2g3/Ntrk2/Tenm3
vascular endothelial growth factor signaling pathway	Apod/Edil3/Gpm6b/Ptk2/Spock1/Calr/Dock1/Dock5/Nrp1/Vegfa/Onecut2/Pdgfb		ribosomal small subunit biogenesis	Rps17/Rps25/Rps8/Rps28/Rps24/Rpl38/Rps7/Rps14/Rps21
synapse organization	Gabra2/Cdh9/Magi2/Epha7/Il1rap/Nfia/Mdga2/Flrt2/Ptk2/Ppfibp2/Lrrtm3/Nrp1/Gabra1/Gabrb2/Cadm1/Etv5/Ctnna2/Gphn/Pdgfb		locomotory behavior	Fgf12/Ccnd2/Negr1/Nav2/Ankfn1/Kcnd2/Apoe/Drd2/Sez6/Abl2/Cacna1c/Klhl1/Gad1/Pbx3
cellular response to vascular endothelial growth factor stimulus	Gab1/Nrp1/Vegfa/Robo1/Spry2/Tcf4/Pdgfb		telencephalon development	P2ry12/Btg2/Slit2/Dbi/Plcb1/Dclk2/Nr4a3/Zswim6/Drd2/Fgf13/Robo2/Epha5/Ntrk2/Kirrel3
regulation of cell-substrate adhesion	Apod/Edil3/Gpm6b/Ptk2/Spock1/Calr/Dock1/Dock5/Nrp1/Vegfa/Onecut2/Pdgfb		dendrite development	Camk2b/Il1rapl1/Apoe/Tnik/Fat3/Map1b/Sez6/Camk2a/Abl2/Sgk1/Epha5/Fyn/Kndc1/Klhl1/Ntrk2
commissural neuron axon guidance	Nfib/Nrp1/Vegfa/Ncam1		learning or memory	Ccnd2/Grm4/Btg2/Dbi/Plcb1/Apoe/Drd2/Abl2/Fgf13/Sgk1/Tmod2/Cacna1c/Camk4/Ntrk2/Meis2
ameboidal-type cell migration	Prr5l/Anln/Ptk2/Slc8a1/Gna12/Rffl/Calr/Dock1/Dock5/Nrp1/Zeb2/Vegfa/Robo1/Spred1/Gab2/Epb41l4b/Pdgfb		axonogenesis	Ptprm/Sema3d/Smad4/Rufy3/Slit2/Enah/Apoe/Nr4a3/Map1b/Drd2/Dcc/Fgf13/Robo2/Epha5/Tiam2/Auts2/Ntrk2/Ptpro
regulation of fibroblast migration	Prr5l/Ptk2/Slc8a1/Gna12/Rffl/Pdgfb		cognition	Ccnd2/Grm4/Btg2/Dbi/Plcb1/Apoe/Drd2/Abl2/Fgf13/Sgk1/Tmod2/Cacna1c/Camk4/Ntrk2/Meis2
Go pathway analysis:	OLs_B1KO-Appki_vs_B1ff_up		Go pathway analysis:	OLs_B1KO-Appki_vs_B1ff_down
Pathway	GeneID		Pathway	GeneID
gliogenesis	Il33/Plp1/Mag/Trf/Aspa/Enpp2/Daam2/Opalin/Fa2h/Bin1/Tspan2/Cntn2/Mal/Abca2/Nfix/Rtn4/Myrf/Sirt2/Ptn/Ndrg1/Sh3tc2/Cnp/Sox10/Ptk2/Cd9/Arhgef10/Hdac11/Nfib/App/Dusp10/Tppp/Zcchc24/Cers2/Cdh2/Kcnj10/Ptpra/Nkx2-2os/Zmiz1/Abl1/Sox8/Etv5/Efemp1/Pmp22/Pdgfb/Dusp15/Olig1/P2rx4/Pou3f1/Phgdh/Epm2a/Nkx6-2/Ufl1/Tmem98/Cspg4/Csf1/Eif2b3/Ptpn11/Pick1/Erbb3/Ilk/Eif2b4		synapse organization	Sdk1/Ptprt/Frmpd4/Gpc6/Ctnna2/Nptn/Gpm6a/Lrrc4c/Grin1/Ppp1r9a/Camk2b/Rock2/Nrcam/Syndig1/Cacnb4/Pak3/Ctnnd2/Mef2c/Efnb2/Abl2/Drd2/Myo5a/Nrg2/Grin2b/Ube3a/Abi2/Cacnb2/Shank2/Stau2/Myh10/Dlgap3/Sipa1l1/Erc2/Nlgn1/Sorbs2/Pdzrn3/Il1rapl2/Adgrl3/Nrxn1/Kalrn/Snap91/Adgrb3/Lrfn5/Grm5/Dgkb/Zfp804a/Gabrb3/Asic2/Cntnap4/Cnksr2/Fgf13/Lingo2/Epha3/Cntnap2/Lrrtm4/Nrg1/Il1rapl1/Ppfia2/Negr1/Ntrk2/Cntn5/Epha5/N…
glial cell differentiation	Il33/Plp1/Mag/Aspa/Enpp2/Daam2/Opalin/Fa2h/Bin1/Tspan2/Cntn2/Mal/Abca2/Nfix/Rtn4/Myrf/Sirt2/Ptn/Ndrg1/Sh3tc2/Cnp/Sox10/Arhgef10/Hdac11/Nfib/App/Dusp10/Tppp/Cdh2/Kcnj10/Ptpra/Nkx2-2os/Abl1/Sox8/Pmp22/Pdgfb/Dusp15/Olig1/Pou3f1/Phgdh/Nkx6-2/Tmem98/Eif2b3/Ptpn11/Pick1/Erbb3/Ilk/Eif2b4		regulation of synapse organization	Ptprt/Frmpd4/Gpc6/Ctnna2/Gpm6a/Grin1/Ppp1r9a/Camk2b/Nrcam/Syndig1/Pak3/Mef2c/Drd2/Nrg2/Grin2b/Ube3a/Abi2/Shank2/Stau2/Myh10/Sipa1l1/Nlgn1/Il1rapl2/Adgrl3/Nrxn1/Kalrn/Snap91/Adgrb3/Lrfn5/Dgkb/Zfp804a/Asic2/Cntnap4/Lingo2/Lrrtm4/Il1rapl1/Ppfia2/Negr1/Ntrk2/Ptpro
ensheathment of neurons	Plp1/Mag/Trf/Mbp/Bcas1/Gjc3/Fa2h/Tspan2/Cntn2/Mal/Abca2/Cldn11/Mtmr2/Ugt8a/Myrf/Sirt2/Ptn/Ndrg1/Sh3tc2/Gal3st1/Sox10/Pllp/Cd9/Arhgef10/Mpdz/Tppp/S100b/Cdh2/Kcnj10/Nfasc/Degs1/Pmp22/Ppard/Pou3f1/Nkx6-2/Tmem98/Jam3/Ilk/Eif2b4		regulation of synapse structure or activity	Ptprt/Frmpd4/Gpc6/Ctnna2/Gpm6a/Grin1/Ppp1r9a/Camk2b/Nrcam/Syndig1/Pak3/Mef2c/Drd2/Nrg2/Grin2b/Ube3a/Abi2/Shank2/Stau2/Myh10/Sipa1l1/Nlgn1/Il1rapl2/Adgrl3/Nrxn1/Kalrn/Snap91/Adgrb3/Lrfn5/Dgkb/Zfp804a/Asic2/Cntnap4/Lingo2/Lrrtm4/Il1rapl1/Ppfia2/Negr1/Ntrk2/Ptpro
axon ensheathment	Plp1/Mag/Trf/Mbp/Bcas1/Gjc3/Fa2h/Tspan2/Cntn2/Mal/Abca2/Cldn11/Mtmr2/Ugt8a/Myrf/Sirt2/Ptn/Ndrg1/Sh3tc2/Gal3st1/Sox10/Pllp/Cd9/Arhgef10/Mpdz/Tppp/S100b/Cdh2/Kcnj10/Nfasc/Degs1/Pmp22/Ppard/Pou3f1/Nkx6-2/Tmem98/Jam3/Ilk/Eif2b4		dendrite development	Sdk1/Ctnna2/Map1b/Grin1/Ppp1r9a/Dclk1/Camk2b/Rock2/Pias2/Pak3/Camk2a/Ctnnd2/Phactr1/Mef2c/Grip1/Abl2/Ube3a/Abi2/Stau2/Sipa1l1/Tnik/Cux1/Nlgn1/Hecw1/Map2/Dab1/Kalrn/Adgrb3/Bcl11a/Robo1/Rbfox2/Nedd4l/Klhl1/Dcx/Fat3/Cntnap2/Il1rapl1/Ppfia2/Ntrk2/Prkg1/Epha5
myelination	Plp1/Mag/Trf/Mbp/Bcas1/Gjc3/Fa2h/Tspan2/Cntn2/Mal/Abca2/Mtmr2/Ugt8a/Myrf/Sirt2/Ptn/Ndrg1/Sh3tc2/Gal3st1/Sox10/Pllp/Cd9/Arhgef10/Mpdz/Tppp/S100b/Cdh2/Kcnj10/Nfasc/Degs1/Pmp22/Pou3f1/Nkx6-2/Tmem98/Jam3/Ilk/Eif2b4		axonogenesis	Ptprm/Ctnna2/Map1b/Nptn/Lrrc4c/Grin1/Dclk1/Stxbp5/Nrcam/Trio/Pak3/Cntn6/Apc/Stxbp1/Mef2c/Efnb2/Chn1/Drd2/Usp9x/Myh10/Sipa1l1/Cntn4/Map2/Bcl11b/Tiam2/Dab1/Kalrn/Enah/Snap91/Bcl11a/Robo1/Tiam1/Dcx/Auts2/Epha6/Fgf13/Cntn1/Ext1/Epha3/Cntnap2/Tenm2/Dcc/Slit2/Ntrk2/Robo2/Cntn5/Epha5/Ptpro/Unc5d
oligodendrocyte differentiation	Il33/Plp1/Mag/Aspa/Enpp2/Daam2/Opalin/Fa2h/Tspan2/Cntn2/Mal/Abca2/Myrf/Sirt2/Ptn/Cnp/Sox10/Hdac11/Dusp10/Tppp/Kcnj10/Ptpra/Nkx2-2os/Sox8/Dusp15/Olig1/Nkx6-2/Tmem98/Eif2b3/Eif2b4		dendrite morphogenesis	Ctnna2/Grin1/Ppp1r9a/Dclk1/Camk2b/Rock2/Pias2/Pak3/Camk2a/Ctnnd2/Phactr1/Grip1/Abl2/Ube3a/Abi2/Stau2/Sipa1l1/Tnik/Cux1/Nlgn1/Hecw1/Kalrn/Adgrb3/Robo1/Rbfox2/Nedd4l/Dcx/Cntnap2/Il1rapl1/Ppfia2/Epha5
small GTPase mediated signal transduction	Dock1/Apoe/Dock10/Erbin/Shtn1/Gna12/Arhgef28/Ywhaq/Dock5/Rhou/Rasgrp3/Rtn4/Dock9/Cyth1/Kctd13/Stard13/Lpar1/Arhgef10/Srgap1/Ralgps1/Elmo1/Prag1/Stmn1/Mapre2/Arhgef2/Nisch/Rtkn/Abca1/Cyth4/Cdh2/Phactr4/Rac1/Inf2/Rap1a/Git2/Rapgef1/Gdi1/Rsu1/Abl1/Iqsec1/Cdc42ep1/Rhobtb3/Lztr1/Spry2/Cdc42ep2/Eps8l1/Ephb2/Wasf2/Csf1/Gpsm2/Dnm2/Cadm4/Rapgef3/Bcl6/Stambp/Bcar3		neurotransmitter secretion	Ppp1r9a/Stxbp5/Cacnb4/Camk2a/Stxbp1/Mef2c/Snap25/Drd2/Grm7/Syn3/Kcnh1/Erc2/Nlgn1/Cacna1b/Chrm2/Trim9/Cadps/Htr2c/Nrxn1/Snap91/Stxbp5l/Lin7a/Ptprn2/Grm8/Syn2/Rims2/Mctp1/Syt1/Ppfia2/Ntrk2/Nrxn3
glial cell development	Plp1/Mag/Fa2h/Tspan2/Cntn2/Mal/Abca2/Myrf/Sirt2/Ndrg1/Sh3tc2/Sox10/Arhgef10/Hdac11/App/Tppp/Kcnj10/Pmp22/Pdgfb/Olig1/Pou3f1/Phgdh/Nkx6-2/Eif2b3/Pick1/Ilk/Eif2b4		signal release from synapse	Ppp1r9a/Stxbp5/Cacnb4/Camk2a/Stxbp1/Mef2c/Snap25/Drd2/Grm7/Syn3/Kcnh1/Erc2/Nlgn1/Cacna1b/Chrm2/Trim9/Cadps/Htr2c/Nrxn1/Snap91/Stxbp5l/Lin7a/Ptprn2/Grm8/Syn2/Rims2/Mctp1/Syt1/Ppfia2/Ntrk2/Nrxn3
axonogenesis	Mag/Dscaml1/Mbp/Mapt/Apoe/Kif13b/Zeb2/Shtn1/Arhgef28/Fgfr2/Aplp1/Lama2/Dip2b/Cntn2/Pak1/Rtn4/Ncam1/Efnb3/Clasp2/Dst/Unc5b/Plxnb3/Cnp/Ptk2/Prtg/Cck/Sema6a/Vegfa/Actb/Spg20/Nfib/App/Rgma/Ephb1/Stmn1/Dpysl2/Klf7/Cdh2/Rac1/Crppa/Apbb2/Nfasc/Sema4d/Gdi1/Abl1/Dixdc1/Scn1b/Map2k2/Nptx1/Pmp22/Rnf6/Ccr5/Ephb2/B4gat1/Dnm2/Ptpn11/Pak2/Lrp4/Ilk/Brsk2		synapse assembly	Sdk1/Gpc6/Nptn/Gpm6a/Grin1/Ppp1r9a/Syndig1/Mef2c/Efnb2/Nrg2/Shank2/Stau2/Sipa1l1/Nlgn1/Il1rapl2/Adgrl3/Nrxn1/Adgrb3/Lrfn5/Gabrb3/Asic2/Fgf13/Lingo2/Cntnap2/Lrrtm4/Nrg1/Il1rapl1/Negr1/Ntrk2/Cntn5/Nrxn3
cell junction assembly	Mapt/Enpp2/Apod/Cdh20/Il1rap/Magi2/Myo6/Cldn11/Vmp1/Gpm6b/Pik3r1/Ugt8a/Clasp2/Dst/Dnm3/Smad7/Gabra2/Ptk2/Cd9/Limch1/Tesk2/Vegfa/Actb/Mpdz/App/Ephb1/Tbcd/Cdh2/Rac1/Clstn1/Rap1a/Ptpra/Hdac7/Pkp4/Nfasc/Sema4d/Eif4g1/Rapgef1/Fermt2/Abl1/Fscn1/Nptx1/Pxn/Pmp22/Pdgfb/Pdlim5/Phldb2/Dusp3/Ephb2/Ikbkb/Coro1c/Ptpn11/Lrrn1/Pak2/Jam3/Lrp4		regulation of membrane potential	Gabrb1/Gria1/Grin1/Ppp1r9a/Kcnmb2/Akap6/Neto1/Ryr2/Scn2a/Nrcam/Cacnb4/Rgs7bp/Mef2c/Celf4/Camk2d/Grin2b/Dmd/Cacnb2/Cacna1d/Kcnh1/Kcnc2/Nalcn/Scn3a/Nlgn1/Rgs7/Kcnip1/Kcnma1/Nrxn1/Slc4a4/Kcnh5/Gabrb3/Nedd4l/Asic2/Cacna1c/Rims2/Gabrg3/Fgf13/Fgf14/Cntnap2/Cacna2d1/Kcnd2/Ntrk2/Fgf12/Dpp6/Kcnh7

## Sheet: OLs_B1KO-Appki_vs_Appki_down
Pathway	geneID
synapse organization	Tanc2/Ptprd/Sorbs1/Ntrk3/Frmpd4/Abi2/Grin2b/Lrrtm3/Cadm1/Adgrb1/Snap91/Nptn/Kalrn/Mef2c/Gabrb3/Gpm6a/Ube3a/Stau2/Sipa1l1/Nrcam/Rock2/Cntnap4/Rapgef4/Ptprt/Pclo/Cacnb4/Homer1/Il1rapl1/Epha3/Erc2/Nlgn1/Ctnna2/Epha5/Pak3/Cdh8/Ntng1/Lrrc4c/Ctnnd2/Clstn2/Gpc6/Gabrb2/Mdga2/Dgkb/Flrt2/Efna5/Negr1/Cnksr2/Ppfia2/Sorbs2/Lrfn5/Gabra2/Lrrtm4/Nrxn1/Grm5/Adgrb3/Adgrl3/Asic2/Lingo2/Pdzrn3/Zfp804a/Nrg1/Cntn5/Nrx…
regulation of synapse organization	Tanc2/Ptprd/Ntrk3/Frmpd4/Abi2/Grin2b/Lrrtm3/Adgrb1/Snap91/Kalrn/Mef2c/Gpm6a/Ube3a/Stau2/Sipa1l1/Nrcam/Cntnap4/Rapgef4/Ptprt/Homer1/Il1rapl1/Nlgn1/Ctnna2/Pak3/Cdh8/Clstn2/Gpc6/Mdga2/Dgkb/Flrt2/Efna5/Negr1/Ppfia2/Lrfn5/Lrrtm4/Nrxn1/Adgrb3/Adgrl3/Asic2/Lingo2/Zfp804a
regulation of synapse structure or activity	Tanc2/Ptprd/Ntrk3/Frmpd4/Abi2/Grin2b/Lrrtm3/Adgrb1/Snap91/Kalrn/Mef2c/Gpm6a/Ube3a/Stau2/Sipa1l1/Nrcam/Cntnap4/Rapgef4/Ptprt/Homer1/Il1rapl1/Nlgn1/Ctnna2/Pak3/Cdh8/Clstn2/Gpc6/Mdga2/Dgkb/Flrt2/Efna5/Negr1/Ppfia2/Lrfn5/Lrrtm4/Nrxn1/Adgrb3/Adgrl3/Asic2/Lingo2/Zfp804a
cell-cell adhesion via plasma-membrane adhesion molecules	Ptprd/Cadm2/Cadm1/Nptn/Cdh11/Dab1/Cdh7/Nrcam/Ptprt/Il1rapl1/Epha3/Robo2/Nlgn1/Cdh8/Ntng1/Lrrc4c/Clstn2/Gpc6/Tenm1/Mdga2/Cntn6/Efna5/Cdh12/Lrfn5/Nrxn1/Cdh18/Pcdh15/Adgrl3/Tenm4/Nrg1/Cntn5/Tenm2/Robo1/Tenm3/Unc5d
synapse assembly	Ptprd/Ntrk3/Lrrtm3/Cadm1/Adgrb1/Nptn/Mef2c/Gabrb3/Gpm6a/Stau2/Sipa1l1/Pclo/Il1rapl1/Nlgn1/Clstn2/Gpc6/Gabrb2/Mdga2/Flrt2/Efna5/Negr1/Lrfn5/Gabra2/Lrrtm4/Nrxn1/Adgrb3/Adgrl3/Asic2/Lingo2/Nrg1/Cntn5/Nrxn3/Cntnap2
cell junction assembly	Ptprd/Sorbs1/Ntrk3/Myo9a/Abi2/Lrrtm3/Cadm1/Adgrb1/Nptn/Cdh11/Nedd4l/Mef2c/Gabrb3/Gpm6a/Stau2/Cdh7/Sipa1l1/Rock2/Pclo/Il1rapl1/Epha3/Nlgn1/Cdh8/Ctnnd2/Clstn2/Gpc6/Gabrb2/Mdga2/Flrt2/Efna5/Negr1/Cdh12/Lrfn5/Gabra2/Lrrtm4/Nrxn1/Adgrb3/Cdh18/Adgrl3/Asic2/Lingo2/Nrg1/Cntn5/Nrxn3/Cntnap2
regulation of membrane potential	Gria1/Celf4/Ntrk3/Dpp6/Akap6/Grin2b/Dgki/Neto1/Nedd4l/Mef2c/Gabra4/Gabrb3/Rgs7bp/Scn2a/Gabrb1/Nrcam/Ryr2/Atxn1/Rapgef4/Camk2d/Pclo/Cacna2d1/Cacnb4/Grik2/Nlgn1/Kcnd2/Dmd/Fgf14/Gabrb2/Gabrg3/Hcn1/Kcnma1/Rgs7/Rims2/Rims1/Gabra2/Nrxn1/Asic2/Grik1/Fgf12/Kcnh7/Kcnc2/Cntnap2
postsynapse organization	Tanc2/Ptprd/Sorbs1/Ntrk3/Frmpd4/Abi2/Grin2b/Cadm1/Adgrb1/Kalrn/Ube3a/Stau2/Sipa1l1/Nrcam/Rock2/Rapgef4/Homer1/Il1rapl1/Nlgn1/Epha5/Pak3/Ctnnd2/Dgkb/Cnksr2/Ppfia2/Sorbs2/Lrrtm4/Nrxn1/Zfp804a/Cntnap2
regulation of postsynaptic membrane potential	Gria1/Celf4/Grin2b/Dgki/Neto1/Mef2c/Gabra4/Gabrb3/Rgs7bp/Atxn1/Pclo/Grik2/Nlgn1/Fgf14/Gabrg3/Rgs7/Rims2/Rims1/Gabra2/Nrxn1/Grik1/Cntnap2
dendrite development	Tanc2/Ptprd/Abi2/Dclk1/Elavl4/Bcl11a/Rbfox2/Kalrn/Map2/Nedd4l/Mef2c/Phactr1/Dab1/Ube3a/Stau2/Sipa1l1/Asap1/Rock2/Rapgef4/Il1rapl1/Nlgn1/Ctnna2/Epha5/Pak3/Ctnnd2/Ppfia2/Prkg1/Hecw1/Adgrb3/Grip1/Cntnap2/Robo1

## Sheet: OLs_Appki_vs_B1ff_up
Pathway	geneID
cell junction assembly	Gabra2/Cdh20/Apod/Cdh9/Magi2/Epha7/Il1rap/Mdga2/Gpm6b/Flrt2/Tesk2/Ptk2/Cdh11/Lrrtm3/Nrp1/Gabra1/Vegfa/Gabrb2/Cadm1/Mpdz/Pdgfb
axonogenesis	Shtn1/Epha7/Kif13b/Arhgef28/Flrt2/Ptk2/Col25a1/Dscaml1/Cdh11/Nfib/Dip2b/Nrp1/Zeb2/Cobl/Vegfa/Robo1/Klf7/Ncam1/Apbb2/Ctnna2/Spg20
synapse assembly	Gabra2/Cdh9/Magi2/Epha7/Il1rap/Mdga2/Flrt2/Ptk2/Lrrtm3/Gabra1/Gabrb2/Cadm1/Pdgfb
vascular endothelial growth factor signaling pathway	Gab1/Nrp1/Vegfa/Robo1/Spry2/Tcf4/Pdgfb
synapse organization	Gabra2/Cdh9/Magi2/Epha7/Il1rap/Nfia/Mdga2/Flrt2/Ptk2/Ppfibp2/Lrrtm3/Nrp1/Gabra1/Gabrb2/Cadm1/Etv5/Ctnna2/Gphn/Pdgfb
cellular response to vascular endothelial growth factor stimulus	Gab1/Nrp1/Vegfa/Robo1/Spry2/Tcf4/Pdgfb
regulation of cell-substrate adhesion	Apod/Edil3/Gpm6b/Ptk2/Spock1/Calr/Dock1/Dock5/Nrp1/Vegfa/Onecut2/Pdgfb
commissural neuron axon guidance	Nfib/Nrp1/Vegfa/Ncam1
ameboidal-type cell migration	Prr5l/Anln/Ptk2/Slc8a1/Gna12/Rffl/Calr/Dock1/Dock5/Nrp1/Zeb2/Vegfa/Robo1/Spred1/Gab2/Epb41l4b/Pdgfb
regulation of fibroblast migration	Prr5l/Ptk2/Slc8a1/Gna12/Rffl/Pdgfb

## Sheet: OLs_Appki_vs_B1ff_down
Pathway	geneID
cytoplasmic translation	Rps17/Rpl14/Rpl27a/Rps25/Rps8/Rpl27/Rps28/Rps15a/Rps24/Rps23/Drg1/Rpl38/Rps7/Rps10/Rpl23/Rpl9/Rps14/Rps29/Rps21/Rplp1
positive regulation of ion transport	Fgf12/Atp2b1/P2ry12/Ano6/Dbi/Cacna1d/Plcb1/Akap9/Cacna2d1/Drd2/Camk2a/Actn2/Sgk1/Pcp4/Pla2g3/Cacna1c/Ndufa4/Dpp6
positive regulation of cell projection organization	P2ry12/Camk2b/Dynll1/Rufy3/Negr1/Il1rapl1/Apoe/Tnik/Map1b/Dcc/Abl2/Robo2/Sgk1/Pcp4/Tiam2/Fyn/Auts2/Pla2g3/Ntrk2/Tenm3
ribosomal small subunit biogenesis	Rps17/Rps25/Rps8/Rps28/Rps24/Rpl38/Rps7/Rps14/Rps21
locomotory behavior	Fgf12/Ccnd2/Negr1/Nav2/Ankfn1/Kcnd2/Apoe/Drd2/Sez6/Abl2/Cacna1c/Klhl1/Gad1/Pbx3
telencephalon development	P2ry12/Btg2/Slit2/Dbi/Plcb1/Dclk2/Nr4a3/Zswim6/Drd2/Fgf13/Robo2/Epha5/Ntrk2/Kirrel3
dendrite development	Camk2b/Il1rapl1/Apoe/Tnik/Fat3/Map1b/Sez6/Camk2a/Abl2/Sgk1/Epha5/Fyn/Kndc1/Klhl1/Ntrk2
learning or memory	Ccnd2/Grm4/Btg2/Dbi/Plcb1/Apoe/Drd2/Abl2/Fgf13/Sgk1/Tmod2/Cacna1c/Camk4/Ntrk2/Meis2
axonogenesis	Ptprm/Sema3d/Smad4/Rufy3/Slit2/Enah/Apoe/Nr4a3/Map1b/Drd2/Dcc/Fgf13/Robo2/Epha5/Tiam2/Auts2/Ntrk2/Ptpro
cognition	Ccnd2/Grm4/Btg2/Dbi/Plcb1/Apoe/Drd2/Abl2/Fgf13/Sgk1/Tmod2/Cacna1c/Camk4/Ntrk2/Meis2

## Sheet: OLs_B1KO-Appki_vs_B1ff_up
Pathway	geneID
gliogenesis	Il33/Plp1/Mag/Trf/Aspa/Enpp2/Daam2/Opalin/Fa2h/Bin1/Tspan2/Cntn2/Mal/Abca2/Nfix/Rtn4/Myrf/Sirt2/Ptn/Ndrg1/Sh3tc2/Cnp/Sox10/Ptk2/Cd9/Arhgef10/Hdac11/Nfib/App/Dusp10/Tppp/Zcchc24/Cers2/Cdh2/Kcnj10/Ptpra/Nkx2-2os/Zmiz1/Abl1/Sox8/Etv5/Efemp1/Pmp22/Pdgfb/Dusp15/Olig1/P2rx4/Pou3f1/Phgdh/Epm2a/Nkx6-2/Ufl1/Tmem98/Cspg4/Csf1/Eif2b3/Ptpn11/Pick1/Erbb3/Ilk/Eif2b4
glial cell differentiation	Il33/Plp1/Mag/Aspa/Enpp2/Daam2/Opalin/Fa2h/Bin1/Tspan2/Cntn2/Mal/Abca2/Nfix/Rtn4/Myrf/Sirt2/Ptn/Ndrg1/Sh3tc2/Cnp/Sox10/Arhgef10/Hdac11/Nfib/App/Dusp10/Tppp/Cdh2/Kcnj10/Ptpra/Nkx2-2os/Abl1/Sox8/Pmp22/Pdgfb/Dusp15/Olig1/Pou3f1/Phgdh/Nkx6-2/Tmem98/Eif2b3/Ptpn11/Pick1/Erbb3/Ilk/Eif2b4
ensheathment of neurons	Plp1/Mag/Trf/Mbp/Bcas1/Gjc3/Fa2h/Tspan2/Cntn2/Mal/Abca2/Cldn11/Mtmr2/Ugt8a/Myrf/Sirt2/Ptn/Ndrg1/Sh3tc2/Gal3st1/Sox10/Pllp/Cd9/Arhgef10/Mpdz/Tppp/S100b/Cdh2/Kcnj10/Nfasc/Degs1/Pmp22/Ppard/Pou3f1/Nkx6-2/Tmem98/Jam3/Ilk/Eif2b4
axon ensheathment	Plp1/Mag/Trf/Mbp/Bcas1/Gjc3/Fa2h/Tspan2/Cntn2/Mal/Abca2/Cldn11/Mtmr2/Ugt8a/Myrf/Sirt2/Ptn/Ndrg1/Sh3tc2/Gal3st1/Sox10/Pllp/Cd9/Arhgef10/Mpdz/Tppp/S100b/Cdh2/Kcnj10/Nfasc/Degs1/Pmp22/Ppard/Pou3f1/Nkx6-2/Tmem98/Jam3/Ilk/Eif2b4
myelination	Plp1/Mag/Trf/Mbp/Bcas1/Gjc3/Fa2h/Tspan2/Cntn2/Mal/Abca2/Mtmr2/Ugt8a/Myrf/Sirt2/Ptn/Ndrg1/Sh3tc2/Gal3st1/Sox10/Pllp/Cd9/Arhgef10/Mpdz/Tppp/S100b/Cdh2/Kcnj10/Nfasc/Degs1/Pmp22/Pou3f1/Nkx6-2/Tmem98/Jam3/Ilk/Eif2b4
oligodendrocyte differentiation	Il33/Plp1/Mag/Aspa/Enpp2/Daam2/Opalin/Fa2h/Tspan2/Cntn2/Mal/Abca2/Myrf/Sirt2/Ptn/Cnp/Sox10/Hdac11/Dusp10/Tppp/Kcnj10/Ptpra/Nkx2-2os/Sox8/Dusp15/Olig1/Nkx6-2/Tmem98/Eif2b3/Eif2b4
small GTPase mediated signal transduction	Dock1/Apoe/Dock10/Erbin/Shtn1/Gna12/Arhgef28/Ywhaq/Dock5/Rhou/Rasgrp3/Rtn4/Dock9/Cyth1/Kctd13/Stard13/Lpar1/Arhgef10/Srgap1/Ralgps1/Elmo1/Prag1/Stmn1/Mapre2/Arhgef2/Nisch/Rtkn/Abca1/Cyth4/Cdh2/Phactr4/Rac1/Inf2/Rap1a/Git2/Rapgef1/Gdi1/Rsu1/Abl1/Iqsec1/Cdc42ep1/Rhobtb3/Lztr1/Spry2/Cdc42ep2/Eps8l1/Ephb2/Wasf2/Csf1/Gpsm2/Dnm2/Cadm4/Rapgef3/Bcl6/Stambp/Bcar3
glial cell development	Plp1/Mag/Fa2h/Tspan2/Cntn2/Mal/Abca2/Myrf/Sirt2/Ndrg1/Sh3tc2/Sox10/Arhgef10/Hdac11/App/Tppp/Kcnj10/Pmp22/Pdgfb/Olig1/Pou3f1/Phgdh/Nkx6-2/Eif2b3/Pick1/Ilk/Eif2b4
axonogenesis	Mag/Dscaml1/Mbp/Mapt/Apoe/Kif13b/Zeb2/Shtn1/Arhgef28/Fgfr2/Aplp1/Lama2/Dip2b/Cntn2/Pak1/Rtn4/Ncam1/Efnb3/Clasp2/Dst/Unc5b/Plxnb3/Cnp/Ptk2/Prtg/Cck/Sema6a/Vegfa/Actb/Spg20/Nfib/App/Rgma/Ephb1/Stmn1/Dpysl2/Klf7/Cdh2/Rac1/Crppa/Apbb2/Nfasc/Sema4d/Gdi1/Abl1/Dixdc1/Scn1b/Map2k2/Nptx1/Pmp22/Rnf6/Ccr5/Ephb2/B4gat1/Dnm2/Ptpn11/Pak2/Lrp4/Ilk/Brsk2
cell junction assembly	Mapt/Enpp2/Apod/Cdh20/Il1rap/Magi2/Myo6/Cldn11/Vmp1/Gpm6b/Pik3r1/Ugt8a/Clasp2/Dst/Dnm3/Smad7/Gabra2/Ptk2/Cd9/Limch1/Tesk2/Vegfa/Actb/Mpdz/App/Ephb1/Tbcd/Cdh2/Rac1/Clstn1/Rap1a/Ptpra/Hdac7/Pkp4/Nfasc/Sema4d/Eif4g1/Rapgef1/Fermt2/Abl1/Fscn1/Nptx1/Pxn/Pmp22/Pdgfb/Pdlim5/Phldb2/Dusp3/Ephb2/Ikbkb/Coro1c/Ptpn11/Lrrn1/Pak2/Jam3/Lrp4

## Sheet: OLs_B1KO-Appki_vs_B1ff_down
Description	geneID
synapse organization	Sdk1/Ptprt/Frmpd4/Gpc6/Ctnna2/Nptn/Gpm6a/Lrrc4c/Grin1/Ppp1r9a/Camk2b/Rock2/Nrcam/Syndig1/Cacnb4/Pak3/Ctnnd2/Mef2c/Efnb2/Abl2/Drd2/Myo5a/Nrg2/Grin2b/Ube3a/Abi2/Cacnb2/Shank2/Stau2/Myh10/Dlgap3/Sipa1l1/Erc2/Nlgn1/Sorbs2/Pdzrn3/Il1rapl2/Adgrl3/Nrxn1/Kalrn/Snap91/Adgrb3/Lrfn5/Grm5/Dgkb/Zfp804a/Gabrb3/Asic2/Cntnap4/Cnksr2/Fgf13/Lingo2/Epha3/Cntnap2/Lrrtm4/Nrg1/Il1rapl1/Ppfia2/Negr1/Ntrk2/Cntn5/Epha5/N…
regulation of synapse organization	Ptprt/Frmpd4/Gpc6/Ctnna2/Gpm6a/Grin1/Ppp1r9a/Camk2b/Nrcam/Syndig1/Pak3/Mef2c/Drd2/Nrg2/Grin2b/Ube3a/Abi2/Shank2/Stau2/Myh10/Sipa1l1/Nlgn1/Il1rapl2/Adgrl3/Nrxn1/Kalrn/Snap91/Adgrb3/Lrfn5/Dgkb/Zfp804a/Asic2/Cntnap4/Lingo2/Lrrtm4/Il1rapl1/Ppfia2/Negr1/Ntrk2/Ptpro
regulation of synapse structure or activity	Ptprt/Frmpd4/Gpc6/Ctnna2/Gpm6a/Grin1/Ppp1r9a/Camk2b/Nrcam/Syndig1/Pak3/Mef2c/Drd2/Nrg2/Grin2b/Ube3a/Abi2/Shank2/Stau2/Myh10/Sipa1l1/Nlgn1/Il1rapl2/Adgrl3/Nrxn1/Kalrn/Snap91/Adgrb3/Lrfn5/Dgkb/Zfp804a/Asic2/Cntnap4/Lingo2/Lrrtm4/Il1rapl1/Ppfia2/Negr1/Ntrk2/Ptpro
dendrite development	Sdk1/Ctnna2/Map1b/Grin1/Ppp1r9a/Dclk1/Camk2b/Rock2/Pias2/Pak3/Camk2a/Ctnnd2/Phactr1/Mef2c/Grip1/Abl2/Ube3a/Abi2/Stau2/Sipa1l1/Tnik/Cux1/Nlgn1/Hecw1/Map2/Dab1/Kalrn/Adgrb3/Bcl11a/Robo1/Rbfox2/Nedd4l/Klhl1/Dcx/Fat3/Cntnap2/Il1rapl1/Ppfia2/Ntrk2/Prkg1/Epha5
axonogenesis	Ptprm/Ctnna2/Map1b/Nptn/Lrrc4c/Grin1/Dclk1/Stxbp5/Nrcam/Trio/Pak3/Cntn6/Apc/Stxbp1/Mef2c/Efnb2/Chn1/Drd2/Usp9x/Myh10/Sipa1l1/Cntn4/Map2/Bcl11b/Tiam2/Dab1/Kalrn/Enah/Snap91/Bcl11a/Robo1/Tiam1/Dcx/Auts2/Epha6/Fgf13/Cntn1/Ext1/Epha3/Cntnap2/Tenm2/Dcc/Slit2/Ntrk2/Robo2/Cntn5/Epha5/Ptpro/Unc5d
dendrite morphogenesis	Ctnna2/Grin1/Ppp1r9a/Dclk1/Camk2b/Rock2/Pias2/Pak3/Camk2a/Ctnnd2/Phactr1/Grip1/Abl2/Ube3a/Abi2/Stau2/Sipa1l1/Tnik/Cux1/Nlgn1/Hecw1/Kalrn/Adgrb3/Robo1/Rbfox2/Nedd4l/Dcx/Cntnap2/Il1rapl1/Ppfia2/Epha5
neurotransmitter secretion	Ppp1r9a/Stxbp5/Cacnb4/Camk2a/Stxbp1/Mef2c/Snap25/Drd2/Grm7/Syn3/Kcnh1/Erc2/Nlgn1/Cacna1b/Chrm2/Trim9/Cadps/Htr2c/Nrxn1/Snap91/Stxbp5l/Lin7a/Ptprn2/Grm8/Syn2/Rims2/Mctp1/Syt1/Ppfia2/Ntrk2/Nrxn3
signal release from synapse	Ppp1r9a/Stxbp5/Cacnb4/Camk2a/Stxbp1/Mef2c/Snap25/Drd2/Grm7/Syn3/Kcnh1/Erc2/Nlgn1/Cacna1b/Chrm2/Trim9/Cadps/Htr2c/Nrxn1/Snap91/Stxbp5l/Lin7a/Ptprn2/Grm8/Syn2/Rims2/Mctp1/Syt1/Ppfia2/Ntrk2/Nrxn3
synapse assembly	Sdk1/Gpc6/Nptn/Gpm6a/Grin1/Ppp1r9a/Syndig1/Mef2c/Efnb2/Nrg2/Shank2/Stau2/Sipa1l1/Nlgn1/Il1rapl2/Adgrl3/Nrxn1/Adgrb3/Lrfn5/Gabrb3/Asic2/Fgf13/Lingo2/Cntnap2/Lrrtm4/Nrg1/Il1rapl1/Negr1/Ntrk2/Cntn5/Nrxn3
regulation of membrane potential	Gabrb1/Gria1/Grin1/Ppp1r9a/Kcnmb2/Akap6/Neto1/Ryr2/Scn2a/Nrcam/Cacnb4/Rgs7bp/Mef2c/Celf4/Camk2d/Grin2b/Dmd/Cacnb2/Cacna1d/Kcnh1/Kcnc2/Nalcn/Scn3a/Nlgn1/Rgs7/Kcnip1/Kcnma1/Nrxn1/Slc4a4/Kcnh5/Gabrb3/Nedd4l/Asic2/Cacna1c/Rims2/Gabrg3/Fgf13/Fgf14/Cntnap2/Cacna2d1/Kcnd2/Ntrk2/Fgf12/Dpp6/Kcnh7
